# Supplementary material for: Are the ecological effects of the “worst” marine invasive species linked with scientific and media attention?
Source: PLoS One. 2019 Apr 18;14(4):e0215691. doi: 10.1371/journal.pone.0215691 (PMC6472817; doi:10.1371/journal.pone.0215691)
Supplement: S5 Table — (CSV) [file pone.0215691.s005.csv]

Authors	Title	Source.name	Volume	End.page	DOI	year	SN	Search_terms	focal_Region
Gharouni, A; Barbeau, MA; Locke, A; Wang, L; Watmough, J	Sensitivity of invasion speed to dispersal and demography: an application of spreading speed theory to the green crab invasion on the northwest Atlantic coast	MARINE ECOLOGY PROGRESS SERIES	541	150	10.3354/meps11508	2015	0171-8630	invasive	Eastern USA
Lord, JP; Dalvano, BE	DIFFERENTIAL RESPONSE OF THE AMERICAN LOBSTER HOMARUS AMERICANUS TO THE INVASIVE ASIAN SHORE CRAB HEMIGRAPSUS SANGUINEUS AND GREEN CRAB CARCINUS MAENAS	JOURNAL OF SHELLFISH RESEARCH	34	1096	10.2983/035.034.0336	2015	0730-8000	invasive	Eastern USA
Wong, NA; Sewell, MA	The reproductive ecology of the invasive Asian paddle crab, Charybdis japonica (Brachyura: Portunidae), in northeastern New Zealand	INVERTEBRATE BIOLOGY	134	317	10.1111/ivb.12108	2015	1077-8306	invasive	Eastern Australia
Garside, CJ; Glasby, TM; Stone, LJ; Bishop, MJ	The timing of Carcinus maenas recruitment to a south-east Australian estuary differs to that of native crabs	HYDROBIOLOGIA	762	53	10.1007/s10750-015-2332-z	2015	0018-8158	invasive	Eastern Australia
Dernbach, EM; Freeman, AS	Foraging preference of whelks Nucella lapillus is robust to influences of wave exposure and predator cues	MARINE ECOLOGY PROGRESS SERIES	540	144	10.3354/meps11491	2015	0171-8630	invasive	Eastern USA
Yamada, SB; Peterson, WT; Kosro, PM	Biological and physical ocean indicators predict the success of an invasive crab, Carcinus maenas, in the northern California Current	MARINE ECOLOGY PROGRESS SERIES	537	189	10.3354/meps11431	2015	0171-8630	invasive	Western USA
Herring, CE; Stinson, J; Landis, WG	Evaluating Nonindigenous Species Management in a Bayesian Networks Derived Relative Risk Framework for Padilla Bay, WA, USA	INTEGRATED ENVIRONMENTAL ASSESSMENT AND MANAGEMENT	11	652	10.1002/ieam.1643	2015	1551-3777	invasive	Western USA
DiBacco, C; Therriault, TW	Reproductive periodicity and larval vertical migration behavior of European green crab Carcinus maenas in a non-native habitat	MARINE ECOLOGY PROGRESS SERIES	536	134	10.3354/meps11422	2015	0171-8630	invasive	Western USA
Neckles, HA	Loss of Eelgrass in Casco Bay, Maine, Linked to Green Crab Disturbance	NORTHEASTERN NATURALIST	22	500	10.1656/045.022.0305	2015	1092-6194	invasive	Eastern USA
Griffen, BD; Riley, ME	Potential impacts of invasive crabs on one life history strategy of native rock crabs in the Gulf of Maine	BIOLOGICAL INVASIONS	17	2544	10.1007/s10530-015-0890-7	2015	1387-3547	invasive	Eastern USA
Forsstrom, T; Fowler, AE; Manninen, I; Vesakoski, O	An introduced species meets the local fauna: predatory behavior of the crab Rhithropanopeus harrisii in the Northern Baltic Sea	BIOLOGICAL INVASIONS	17	2741	10.1007/s10530-015-0909-0	2015	1387-3547	invasive	Eastern USA
Burr, G; Wolters, W	POTENTIAL USE OF THE INVASIVE EUROPEAN GREEN CRAB (CARCINUS MAENAS) AS AN INGREDIENT IN ATLANTIC SALMON (SALMO SALAR) DIETS; A PRELIMINARY ANALYSIS	JOURNAL OF SHELLFISH RESEARCH	34	704		2015	0730-8000	invasive	General
Kelley, AL; de Rivera, CE; Grosholz, ED; Ruiz, GM; Yamada, SB; Gillespie, G	Thermogeographic variation in body size of Carcinus maenas, the European green crab	MARINE BIOLOGY	162	1635	10.1007/s00227-015-2698-5	2015	0025-3162	invasive	Western USA
Tepolt, CK; Palumbi, SR	Transcriptome sequencing reveals both neutral and adaptive genome dynamics in a marine invader	MOLECULAR ECOLOGY	24	4158	10.1111/mec.13294	2015	0962-1083	invasive	General
Williams, LM; Nivison, CL; Ambrose, WG; Dobbin, R; Locke, WL	Lack of adult novel northern lineages of invasive green crab Carcinus maenas along much of the northern US Atlantic coast	MARINE ECOLOGY PROGRESS SERIES	532	159	10.3354/meps11350	2015	0171-8630	invasive	Eastern USA
Waser, AM; Splinter, W; van der Meer, J	Indirect effects of invasive species affecting the population structure of an ecosystem engineer	ECOSPHERE	6		10.1890/ES14-00437.1	2015	2150-8925	invasive	Western USA
Verbruggen, B; Bickley, LK; Santos, EM; Tyler, CR; Stentiford, GD; Bateman, KS; van Aerle, R	De novo assembly of the Carcinus maenas transcriptome and characterization of innate immune system pathways	BMC GENOMICS	16		10.1186/s12864-015-1667-1	2015	1471-2164	invasive	General
Webster, JM; Clark, PF; Morritt, D	Laboratory based feeding behaviour of the Chinese mitten crab, Eriocheir sinensis (Crustacea: Decapoda: Brachyura: Varunidae): fish egg consumption	AQUATIC INVASIONS	10	326	10.3391/ai.2015.10.3.06	2015	1798-6540	invasive	General
Spilmont, N; Gothland, M; Seuront, L	Exogenous control of the feeding activity in the invasive Asian shore crab Hemigrapsus sanguineus (De Haan, 1835)	Aquatic Invasions	10	332	10.3391/ai.2015.10.3.07	2015	1798-6540	invasive	General
Blakeslee, AMH; Keogh, CL; Fowler, AE; Griffen, BD	Assessing the Effects of Trematode Infection on Invasive Green Crabs in Eastern North America	PLOS ONE	10		10.1371/journal.pone.0128674	2015	1932-6203	invasive	Eastern USA
Watanabe, TT; Zara, FJ; Hattori, GY; Turra, A; Sant'Anna, BS	Biological associations of color variation in the Indo-Pacific swimming crab Charybdis hellerii	ANAIS DA ACADEMIA BRASILEIRA DE CIENCIAS	87	232	10.1590/0001-3765201520130388	2015	Jan-65	invasive	General
Bloch, CP; Curry, KD; Jahoda, JC	Long-term Effects of an Invasive Shore Crab on Cape Cod, Massachusetts	NORTHEASTERN NATURALIST	22	191	10.1656/045.022.0118	2015	1092-6194	invasive	Eastern USA
Lin, YP; Gao, ZX; Zhan, AB	Introduction and use of non-native species for aquaculture in China: status, risks and management solutions	REVIEWS IN AQUACULTURE	7	58	10.1111/raq.12052	2015	1753-5123	invasive	General
Gestoso, I; Arenas, F; Olabarria, C	Feeding behaviour of an intertidal snail: Does past environmental stress affect predator choices and prey vulnerability?	JOURNAL OF SEA RESEARCH	97	74	10.1016/j.seares.2014.12.006	2015	1385-1101	invasive	General
Crafton, RE	Modeling invasion risk for coastal marine species utilizing environmental and transport vector data	HYDROBIOLOGIA	746	362	10.1007/s10750-014-2027-x	2015	0018-8158	invasive	General
Wojcik, D; Normant, M; Dmochowska, B; Fowler, A	Impact of Chinese mitten crab Eriocheir sinensis on blue mussel Mytilus edulis trossulus - laboratory studies of claw strength, handling behavior, consumption rate, and size selective predation	OCEANOLOGIA	57	270	10.1016/j.oceano.2015.03.003	2015	0078-3234	invasive	General
Townsend, M; Lohrer, AM; Rodil, IF; Chiaroni, LD	The targeting of large-sized benthic macrofauna by an invasive portunid predator: evidence from a caging study	BIOLOGICAL INVASIONS	17	244	10.1007/s10530-014-0722-1	2015	1387-3547	invasive	General
Tan, EBP; Beal, BF	Interactions between the invasive European green crab, Carcinus maenas (L.), and juveniles of the soft-shell clam, Mya arenaria L., in eastern Maine, USA	JOURNAL OF EXPERIMENTAL MARINE BIOLOGY AND ECOLOGY	462	73	10.1016/j.jembe.2014.10.021	2015	0022-0981	invasive	Eastern USA
Aronson, RB; Frederich, M; Price, R; Thatje, S	Prospects for the return of shell-crushing crabs to Antarctica	JOURNAL OF BIOGEOGRAPHY	42	7	10.1111/jbi.12414	2015	0305-0270	invasive	General
Hui, M; Liu, YA; Song, CW; Li, YD; Shi, GH; Cui, ZX	Transcriptome Changes in Eriocheir sinensis Megalopae after Desalination Provide Insights into Osmoregulation and Stress Adaption in Larvae	PLOS ONE	9		10.1371/journal.pone.0114187	2014	1932-6203	invasive	General
Garside, C; Bishop, MJ	The distribution of the European shore crab, Carcinus maenas, with respect to mangrove forests in southeastern Australia	JOURNAL OF EXPERIMENTAL MARINE BIOLOGY AND ECOLOGY	461	178	10.1016/j.jembe.2014.08.007	2014	0022-0981	invasive	Eastern Australia
Kanary, L; Musgrave, J; Tyson, RC; Locke, A; Lutscher, F	Modelling the dynamics of invasion and control of competing green crab genotypes	THEORETICAL ECOLOGY	7	406	10.1007/s12080-014-0226-8	2014	1874-1738	invasive	Eastern Canada
Darling, JA; Tsai, YHE; Blakeslee, AMH; Roman, J	Are genes faster than crabs? Mitochondrial introgression exceeds larval dispersal during population expansion of the invasive crab Carcinus maenas	ROYAL SOCIETY OPEN SCIENCE	1		10.1098/rsos.140202	2014	2054-5703	invasive	Eastern Canada
Bendell, LI	Community composition of the intertidal in relation to the shellfish aquaculture industry in coastal British Columbia, Canada	AQUACULTURE	433	394	10.1016/j.aquaculture.2014.06.027	2014	0044-8486	invasive	Eastern Canada
Windsland, K; Hvingel, C; Nilssen, EM; Sundet, JH	Dispersal of the introduced red king crab (Paralithodes camtschaticus) in Norwegian waters: a tag-recapture study	ICES JOURNAL OF MARINE SCIENCE	71	1976	10.1093/icesjms/fst241	2014	1054-3139	invasive	General
Matheson, K; Mckenzie, CH	PREDATION OF SEA SCALLOPS AND OTHER INDIGENOUS BIVALVES BY INVASIVE GREEN CRAB, CARCINUS MAENAS, FROM NEWFOUNDLAND, CANADA	JOURNAL OF SHELLFISH RESEARCH	33	501	10.2983/035.033.0218	2014	0730-8000	invasive	Eastern Canada
Peterson, BJ; Fournier, AM; Furman, BT; Carroll, JM	Hemigrapsus sanguineus in Long Island salt marshes: experimental evaluation of the interactions between an invasive crab and resident ecosystem engineers	PEERJ	2		10.7717/peerj.472	2014	2167-8359	invasive	General
Wong, MC; Dowd, M	Role of Invasive Green Crabs in the Food Web of an Intertidal Sand Flat Determined from Field Observations and a Dynamic Simulation Model	ESTUARIES AND COASTS	37	1016	10.1007/s12237-013-9728-7	2014	1559-2723	invasive	Eastern Canada
Ilarri, MI; Souza, AT; Antunes, C; Guilhermino, L; Sousa, R	Influence of the invasive Asian clam Corbicula fluminea (Bivalvia: Corbiculidae) on estuarine epibenthic assemblages	ESTUARINE COASTAL AND SHELF SCIENCE	143	19	10.1016/j.ecss.2014.03.017	2014	0272-7714	invasive	Native
Ilarri, MI; Souza, AT; Antunes, C; Guilhermino, L; Sousa, R	Influence of the invasive Asian clam Corbicula fluminea (Bivalvia: Corbiculidae) on estuarine epibenthic assemblages	ESTUARINE COASTAL AND SHELF SCIENCE	143	19	10.1016/j.ecss.2014.03.017	2014	0272-7714	invasive	General
Tepolt, CK; Somero, GN	Master of all trades: thermal acclimation and adaptation of cardiac function in a broadly distributed marine invasive species, the European green crab, Carcinus maenas	JOURNAL OF EXPERIMENTAL BIOLOGY	217	1138	10.1242/jeb.093849	2014	0022-0949	invasive	Eastern USA
Dick, JTA; Alexander, ME; Jeschke, JM; Ricciardi, A; MacIsaac, HJ; Robinson, TB; Kumschick, S; Weyl, OLF; Dunn, AM; Hatcher, MJ; Paterson, RA; Farnsworth, KD; Richardson, DM	Advancing impact prediction and hypothesis testing in invasion ecology using a comparative functional response approach	BIOLOGICAL INVASIONS	16	753	10.1007/s10530-013-0550-8	2014	1387-3547	invasive	General
Freeman, AS; Dernbach, E; Marcos, C; Koob, E	Biogeographic contrast of Nucella lapillus responses to Carcinus maenas	JOURNAL OF EXPERIMENTAL MARINE BIOLOGY AND ECOLOGY	452	8	10.1016/j.jembe.2013.11.010	2014	0022-0981	invasive	Eastern Canada
Balci, F; Ramey-Balci, PA; Ruamps, P	Spontaneous Alternation and Locomotor Activity in Three Species of Marine Crabs: Green Crab (Carcinus maenas), Blue Crab (Callinectes sapidus), and Fiddler Crab (Uca pugnax)	JOURNAL OF COMPARATIVE PSYCHOLOGY	128	73	10.1037/a0033404	2014	0735-7036	invasive	General
Ryan, SM; Livingstone, ST; Barry, JP; Williams, PJ; Wyeth, RC	Laboratory comparison of American lobster, Homarus americanus, foraging responses to invasive green crab, Carcinus maenas, and two traditional finfish baits	MARINE AND FRESHWATER BEHAVIOUR AND PHYSIOLOGY	47	297	10.1080/10236244.2014.938504	2014	1023-6244	invasive	Eastern Canada
Burden, CT; Stow, AJ; Hoggard, SJ; Coleman, MA; Bishop, MJ	Genetic structure of Carcinus maenas in southeast Australia	MARINE ECOLOGY PROGRESS SERIES	500	147	10.3354/meps10704	2014	0171-8630	invasive	Eastern Australia
Garbary, DJ; Miller, AG; Williams, J; Seymour, NR	Drastic decline of an extensive eelgrass bed in Nova Scotia due to the activity of the invasive green crab (Carcinus maenas)	MARINE BIOLOGY	161	15	10.1007/s00227-013-2323-4	2014	0025-3162	invasive	Eastern Canada
Schab, CM; Park, S; Waidner, LA; Epifanio, CE	RETURN OF THE NATIVE: HISTORICAL COMPARISON OF INVASIVE AND INDIGENOUS CRAB POPULATIONS NEAR THE MOUTH OF DELAWARE BAY	JOURNAL OF SHELLFISH RESEARCH	32	758	10.2983/035.032.0318	2013	0730-8000	invasive	Eastern USA
Egan, SP; Barnes, MA; Hwang, CT; Mahon, AR; Feder, JL; Ruggiero, ST; Tanner, CE; Lodge, DM	Rapid Invasive Species Detection by Combining Environmental DNA with Light Transmission Spectroscopy	CONSERVATION LETTERS	6	409	10.1111/conl.12017	2013	1755-263X	invasive	General
Egan, SP; Barnes, MA; Hwang, CT; Mahon, AR; Feder, JL; Ruggiero, ST; Tanner, CE; Lodge, DM	Rapid Invasive Species Detection by Combining Environmental DNA with Light Transmission Spectroscopy	CONSERVATION LETTERS	6	409	10.1111/conl.12017	2013	1755-263X	invasive	General
Pilgrim, EM; Blum, MJ; Reusser, DA; Lee, H; Darling, JA	Geographic range and structure of cryptic genetic diversity among Pacific North American populations of the non-native amphipod Grandidierella japonica	BIOLOGICAL INVASIONS	15	2428	10.1007/s10530-013-0462-7	2013	1387-3547	invasive	General
Kelley, AL; de Rivera, CE; Buckley, BA	Cold tolerance of the invasive Carcinus maenas in the east Pacific: molecular mechanisms and implications for range expansion in a changing climate	BIOLOGICAL INVASIONS	15	2309	10.1007/s10530-013-0454-7	2013	1387-3547	invasive	Western USA
Bertness, MD; Coverdale, TC	An invasive species facilitates the recovery of salt marsh ecosystems on Cape Cod	ECOLOGY	94	1943	10.1890/12-2150.1	2013	Dec-58	invasive	Eastern USA
Payne, A; Kraemer, GP	Morphometry and Claw Strength of the Non-nativeAsian Shore Crab, Hemigrapsus sanguineus	NORTHEASTERN NATURALIST	20	492	10.1656/045.020.0311	2013	1092-6194	invasive	Eastern USA
Fowler, AE; Muirhead, JR; Taylor, RB	EARLY STAGES OF A NEW ZEALAND INVASION BY CHARYBDIS JAPONICA (A. MILNE-EDWARDS, 1861) (BRACHYURA: PORTUNIDAE) FROM ASIA: BEHAVIORAL INTERACTIONS WITH A NATIVE CRAB SPECIES	JOURNAL OF CRUSTACEAN BIOLOGY	33	680	10.1163/1937240X-00002177	2013	0278-0372	invasive	General
Coverdale, TC; Axelman, EE; Brisson, CP; Young, EW; Altieri, AH; Bertness, MD	New England Salt Marsh Recovery: Opportunistic Colonization of an Invasive Species and Its Non-Consumptive Effects	PLOS ONE	8		10.1371/journal.pone.0073823	2013	1932-6203	invasive	Eastern USA
Wong, MC	Green crab (Carcinus maenas (Linnaeus, 1758)) foraging on soft-shell clams (Mya arenaria Linnaeus, 1758) across seagrass complexity: Behavioural mechanisms and a new habitat complexity index	JOURNAL OF EXPERIMENTAL MARINE BIOLOGY AND ECOLOGY	446	150	10.1016/j.jembe.2013.05.010	2013	0022-0981	invasive	Eastern Canada
Freeman, AS; Wright, JT; Hewitt, CL; Campbell, ML; Szeto, K	A gastropod's induced behavioral and morphological responses to invasive Carcinus maenas in Australia indicate a lack of novelty advantage	BIOLOGICAL INVASIONS	15	1805	10.1007/s10530-013-0409-z	2013	1387-3547	invasive	Eastern Australia
Large, SI; Smee, DL	Biogeographic variation in behavioral and morphological responses to predation risk	OECOLOGIA	171	969	10.1007/s00442-012-2450-5	2013	0029-8549	invasive	Eastern USA
Fowler, AE; McLay, CL	EARLY STAGES OF A NEW ZEALAND INVASION BY CHARYBDIS JAPONICA (A. MILNE-EDWARDS, 1861) (BRACHYURA: PORTUNIDAE) FROM ASIA: POPULATION DEMOGRAPHY	JOURNAL OF CRUSTACEAN BIOLOGY	33	234	10.1163/1937240X-00002127	2013	0278-0372	invasive	General
Landschoff, J; Lackschewitz, D; Kesy, K; Reise, K	Globalization pressure and habitat change: Pacific rocky shore crabs invade armored shorelines in the Atlantic Wadden Sea	AQUATIC INVASIONS	8	87	10.3391/ai.2013.8.1.09	2013	1798-6540	invasive	General
Epifanio, CE	Invasion biology of the Asian shore crab Hemigrapsus sanguineus: A review	JOURNAL OF EXPERIMENTAL MARINE BIOLOGY AND ECOLOGY	441	49	10.1016/j.jembe.2013.01.010	2013	0022-0981	invasive	General
van den Brink, A; Godschalk, M; Smaal, A; Lindeboom, H; McLay, C	Some like it hot: the effect of temperature on brood development in the invasive crab Hemigrapsus takanoi (Decapoda: Brachyura: Varunidae)	JOURNAL OF THE MARINE BIOLOGICAL ASSOCIATION OF THE UNITED KINGDOM	93	196	10.1017/S0025315412000446	2013	0025-3154	invasive	General
Blakeslee, AMH; Fowler, AE; Keogh, CL	Marine Invasions and Parasite Escape: Updates and New Perspectives	ADVANCES IN MARINE BIOLOGY, VOL 66	66	169	10.1016/B978-0-12-408096-6.00002-X	2013	0065-2881	invasive	General
Schaefer, G; Zimmer, M	Ability of invasive green crabs to handle prey in a recently colonized region	MARINE ECOLOGY PROGRESS SERIES	483	229	10.3354/meps10276	2013	0171-8630	invasive	Western USA
Griffen, BD; Altman, I; Bess, BM; Hurley, J; Penfield, A	The role of foraging in the success of invasive Asian shore crabs in New England	BIOLOGICAL INVASIONS	14	2558	10.1007/s10530-012-0251-8	2012	1387-3547	invasive	General
Matheson, K; Gagnon, P	Effects of temperature, body size, and chela loss on competition for a limited food resource between indigenous rock crab (Cancer irroratus Say) and recently introduced green crab (Carcinus maenas L.)	JOURNAL OF EXPERIMENTAL MARINE BIOLOGY AND ECOLOGY	428	56	10.1016/j.jembe.2012.06.003	2012	0022-0981	invasive	Eastern Canada
Torres, MV; Giri, F; Williner, V	SIZE SELECTIVE PREDATION ON AN INVASIVE BIVALVE, LIMNOPERNA FORTUNEI (MYTILIDAE), BY A FRESHWATER CRAB, ZILCHIOPSIS COLLASTINENSIS (TRICHODACTYLIDAE)	JOURNAL OF CRUSTACEAN BIOLOGY	32	710	10.1163/193724012X649444	2012	0278-0372	invasive	General
Briski, E; Ghabooli, S; Bailey, SA; MacIsaac, HJ	Invasion risk posed by macroinvertebrates transported in ships' ballast tanks	BIOLOGICAL INVASIONS	14	1850	10.1007/s10530-012-0194-0	2012	1387-3547	invasive	General
Haarr, ML; Rochette, R	The effect of geographic origin on interactions between adult invasive green crabs carcinus maenas and juvenile American lobsters Homarus americanus in Atlantic Canada	JOURNAL OF EXPERIMENTAL MARINE BIOLOGY AND ECOLOGY	422	100	10.1016/j.jembe.2012.04.016	2012	0022-0981	invasive	Eastern Canada
Kilian, JV; Klauda, RJ; Widman, S; Kashiwagi, M; Bourquin, R; Weglein, S; Schuster, J	An assessment of a bait industry and angler behavior as a vector of invasive species	BIOLOGICAL INVASIONS	14	1481	10.1007/s10530-012-0173-5	2012	1387-3547	invasive	General
Estelle, V; Grosholz, ED	Experimental Test of the Effects of a Non-Native Invasive Species on a Wintering Shorebird	CONSERVATION BIOLOGY	26	481	10.1111/j.1523-1739.2011.01820.x	2012	0888-8892	invasive	Western USA
DiBacco, C; Humphrey, DB; Nasmith, LE; Levings, CD	Ballast water transport of non-indigenous zooplankton to Canadian ports	ICES JOURNAL OF MARINE SCIENCE	69	491	10.1093/icesjms/fsr133	2012	1054-3139	invasive	General
Matheson, K; Gagnon, P	Temperature mediates non-competitive foraging in indigenous rock (Cancer irroratus Say) and recently introduced green (Carcinus maenas L.) crabs from Newfoundland and Labrador	JOURNAL OF EXPERIMENTAL MARINE BIOLOGY AND ECOLOGY	414	18	10.1016/j.jembe.2012.01.006	2012	0022-0981	invasive	Eastern Canada
Blumenshine, SC; Tsukimura, B; Rice, A; Rudnick, DA	Environmental factors influencing the dynamics of Chinese mitten crab zoeae in the San Francisco Bay-Delta	AQUATIC INVASIONS	7	124	10.3391/ai.2012.7.1.012	2012	1798-6540	invasive	General
Comeau, LA; Sonier, R; Hanson, JM	Seasonal movements of Atlantic rock crab (Cancer irroratus Say) transplanted into a mussel aquaculture site	AQUACULTURE RESEARCH	43	517	10.1111/j.1365-2109.2011.02856.x	2012	1355-557X	invasive	General
Rossong, MA; Quijon, PA; Snelgrove, PVR; Barrett, TJ; McKenzie, CH; Locke, A	Regional differences in foraging behaviour of invasive green crab (Carcinus maenas) populations in Atlantic Canada	BIOLOGICAL INVASIONS	14	669	10.1007/s10530-011-0107-7	2012	1387-3547	invasive	General
Harvey, JBJ; Ryan, JP; Mann, R; Preston, CM; Alvarado, N; Scholin, CA; Vrijenhoek, RC	Robotic sampling, in situ monitoring and molecular detection of marine zooplankton	JOURNAL OF EXPERIMENTAL MARINE BIOLOGY AND ECOLOGY	413	70	10.1016/j.jembe.2011.11.022	2012	0022-0981	invasive	General
Heinonen, KB; Auster, PJ	Prey selection in crustacean-eating fishes following the invasion of the Asian shore crab Hemigrapsus sanguineus in a marine temperate community	JOURNAL OF EXPERIMENTAL MARINE BIOLOGY AND ECOLOGY	413	183	10.1016/j.jembe.2011.12.011	2012	0022-0981	invasive	General
McNaught, DC; Norden, WS	Generalized regional spatial patterns of larval recruitment of invasive ascidians, mussels, and other organisms along the coast of Maine	AQUATIC INVASIONS	6	523	10.3391/ai.2011.6.4.18	2011	1798-6540	invasive	Eastern USA
Delaney, DG; Griffen, BD; Leung, B	Does consumer injury modify invasion impact?	BIOLOGICAL INVASIONS	13	2945	10.1007/s10530-011-9975-0	2011	1387-3547	invasive	Eastern USA
Kelley, AL; de Rivera, CE; Buckley, BA	Intraspecific variation in thermotolerance and morphology of the invasive European green crab, Carcinus maenas, on the west coast of North America	JOURNAL OF EXPERIMENTAL MARINE BIOLOGY AND ECOLOGY	409	78	10.1016/j.jembe.2011.08.005	2011	0022-0981	invasive	Western USA
Costa, S; Viegas, I; Pereira, E; Duarte, AC; Palmeira, CM; Pardal, MA	Differential Sex, Morphotype and Tissue Accumulation of Mercury in the Crab Carcinus maenas	WATER AIR AND SOIL POLLUTION	222	75	10.1007/s11270-011-0809-6	2011	0049-6979	invasive	General
Griffen, BD; Altman, I; Hurley, J; Mosblack, H	Reduced fecundity by one invader in the presence of another: A potential mechanism leading to species replacement	JOURNAL OF EXPERIMENTAL MARINE BIOLOGY AND ECOLOGY	406	13	10.1016/j.jembe.2011.06.005	2011	0022-0981	invasive	Eastern USA
Veiga, P; Rubal, M; Arenas, F; Incera, M; Olabarria, C; Sousa-Pinto, I	Does Carcinus maenas facilitate the invasion of Xenostrobus securis?	JOURNAL OF EXPERIMENTAL MARINE BIOLOGY AND ECOLOGY	406	20	10.1016/j.jembe.2011.05.035	2011	0022-0981	invasive	Native
Pringle, JM; Blakeslee, AMH; Byers, JE; Roman, J	Asymmetric dispersal allows an upstream region to control population structure throughout a species' range	PROCEEDINGS OF THE NATIONAL ACADEMY OF SCIENCES OF THE UNITED STATES OF AMERICA	108	15293	10.1073/pnas.1100473108	2011	0027-8424	invasive	Eastern USA
Malyshev, A; Quijon, PA	Disruption of essential habitat by a coastal invader: new evidence of the effects of green crabs on eelgrass beds	ICES JOURNAL OF MARINE SCIENCE	68	1856	10.1093/icesjms/fsr126	2011	1054-3139	invasive	Eastern USA
Gregory, GJ; Quijon, PA	The impact of a coastal invasive predator on infaunal communities: Assessing the roles of density and a native counterpart	JOURNAL OF SEA RESEARCH	66	186	10.1016/j.seares.2011.05.009	2011	1385-1101	invasive	Eastern Canada
Hanfling, B; Edwards, F; Gherardi, F	Invasive alien Crustacea: dispersal, establishment, impact and control	BIOCONTROL	56	595	10.1007/s10526-011-9380-8	2011	1386-6141	invasive	General
Rossong, MA; Quijon, PA; Williams, PJ; Snelgrove, PVR	Foraging and shelter behavior of juvenile American lobster (Homarus americanus): the influence of a non-indigenous crab	JOURNAL OF EXPERIMENTAL MARINE BIOLOGY AND ECOLOGY	403	80	10.1016/j.jembe.2011.04.008	2011	0022-0981	invasive	Eastern Canada
Eschweiler, N; Christensen, HT	Trade-off between increased survival and reduced growth for blue mussels living on Pacific oyster reefs	JOURNAL OF EXPERIMENTAL MARINE BIOLOGY AND ECOLOGY	403	95	10.1016/j.jembe.2011.04.010	2011	0022-0981	invasive	Western USA
Grosholz, E; Lovell, S; Besedin, E; Katz, M	Modeling the impacts of the European green crab on commercial shellfisheries	ECOLOGICAL APPLICATIONS	21	924	10.1890/09-1657.1	2011	1051-0761	invasive	Western USA
Darling, JA	Interspecific Hybridization and Mitochondrial Introgression in Invasive Carcinus Shore Crabs	PLOS ONE	6		10.1371/journal.pone.0017828	2011	1932-6203	invasive	General
Zetlmeisl, C; Hermann, J; Petney, T; Glenner, H; Griffiths, C; Taraschewski, H	Parasites of the shore crab Carcinus maenas (L.): implications for reproductive potential and invasion success	PARASITOLOGY	138	401	10.1017/S0031182010001344	2011	0031-1820	invasive	General
Fowler, AE; Gerner, NV; Sewell, MA	Temperature and salinity tolerances of Stage 1 zoeae predict possible range expansion of an introduced portunid crab, Charybdis japonica, in New Zealand	BIOLOGICAL INVASIONS	13	699	10.1007/s10530-010-9860-2	2011	1387-3547	invasive	General
Goldstien, SJ; Dupont, L; Viard, F; Hallas, PJ; Nishikawa, T; Schiel, DR; Gemmell, NJ; Bishop, JDD	Global Phylogeography of the Widely Introduced North West Pacific Ascidian Styela clava	PLOS ONE	6		10.1371/journal.pone.0016755	2011	1932-6203	invasive	General
Tanner, CJ; Salalt, GD; Jackson, AL	Feeding and non-feeding aggression can be induced in invasive shore crabs by altering food distribution	BEHAVIORAL ECOLOGY AND SOCIOBIOLOGY	65	256	10.1007/s00265-010-1033-x	2011	0340-5443	invasive	Native
Jakubowska, M; Normant, M	Effect of temperature on the physiology and bioenergetics of adults of the Chinese mitten crab Eriocheir sinensis: considerations for a species invading cooler waters	MARINE AND FRESHWATER BEHAVIOUR AND PHYSIOLOGY	44	183	10.1080/10236244.2011.598283	2011	1023-6244	invasive	General
Mcgaw, IJ; Edgell, TC; Kaiser, MJ	Population demographics of native and newly invasive populations of the green crab Carcinus maenas	MARINE ECOLOGY PROGRESS SERIES	430	240	10.3354/meps09037	2011	0171-8630	invasive	General
Tilburg, CE; Dittel, AI; Miller, DC; Epifanio, CE	Transport and retention of the mitten crab (Eriocheir sinensis) in a Mid-Atlantic estuary: Predictions from a larval transport model	JOURNAL OF MARINE RESEARCH	69	165		2011	0022-2402	invasive	General
Orlosk, JL; Walker, JM; Morrison, AL; Atema, J	Conditioning the crab Carcinus maenas against instinctive light avoidance	MARINE AND FRESHWATER BEHAVIOUR AND PHYSIOLOGY	44	381	10.1080/10236244.2011.644059	2011	1023-6244	invasive	General
Large, SI; Smee, DL	Type and nature of cues used by Nucella lapillus to evaluate predation risk	JOURNAL OF EXPERIMENTAL MARINE BIOLOGY AND ECOLOGY	396	17	10.1016/j.jembe.2010.10.005	2010	0022-0981	invasive	Eastern USA
Holsman, KK; McDonald, PS; Barreyro, PA; Armstrong, DA	Restoration through eradication? Removal of an invasive bioengineer restores some habitat function for a native predator	ECOLOGICAL APPLICATIONS	20	2262	10.1890/09-1168.1	2010	1051-0761	invasive	General
Blakeslee, AMH; McKenzie, CH; Darling, JA; Byers, JE; Pringle, JM; Roman, J	A hitchhiker's guide to the Maritimes: anthropogenic transport facilitates long-distance dispersal of an invasive marine crab to Newfoundland	DIVERSITY AND DISTRIBUTIONS	16	891	10.1111/j.1472-4642.2010.00703.x	2010	1366-9516	invasive	Eastern Canada
Whitlow, WL	Changes in survivorship, behavior, and morphology in native soft-shell clams induced by invasive green crab predators	MARINE ECOLOGY-AN EVOLUTIONARY PERSPECTIVE	31	430	10.1111/j.1439-0485.2009.00350.x	2010	0173-9565	invasive	Eastern USA
Anderson, JA; Epifanio, CE	MATING AND SPERM STORAGE OF THE ASIAN SHORE CRAB HEMIGRAPSUS SANGUINEUS	JOURNAL OF SHELLFISH RESEARCH	29	501	10.2983/035.029.0228	2010	0730-8000	invasive	General
Yamada, SB; Kosro, PM	Linking ocean conditions to year class strength of the invasive European green crab, Carcinus maenas	BIOLOGICAL INVASIONS	12	1804	10.1007/s10530-009-9589-y	2010	1387-3547	invasive	Western USA
See, KE; Feist, BE	Reconstructing the range expansion and subsequent invasion of introduced European green crab along the west coast of the United States	BIOLOGICAL INVASIONS	12	1318	10.1007/s10530-009-9548-7	2010	1387-3547	invasive	Western USA
Ledesma, FM; Van der Molen, S; Baron, PJ	Sex identification of Carcinus maenas by analysis of carapace geometrical morphometry	JOURNAL OF SEA RESEARCH	63	216	10.1016/j.seares.2010.01.002	2010	1385-1101	invasive	General
Compton, TJ; Leathwick, JR; Inglis, GJ	Thermogeography predicts the potential global range of the invasive European green crab (Carcinus maenas)	DIVERSITY AND DISTRIBUTIONS	16	255	10.1111/j.1472-4642.2010.00644.x	2010	1366-9516	invasive	General
Branch, GM; Odendaal, F; Robinson, TB	Competition and facilitation between the alien mussel Mytilus galloprovincialis and indigenous species: Moderation by wave action	JOURNAL OF EXPERIMENTAL MARINE BIOLOGY AND ECOLOGY	383	78	10.1016/j.jembe.2009.10.007	2010	0022-0981	invasive	General
Nohren, E; Odelgard, E	Response of epibenthic faunal assemblages to varying vegetation structures and habitat patch size	AQUATIC BIOLOGY	9	148	10.3354/ab00247	2010	1864-7790	invasive	General
Projecto-Garcia, J; Cabral, H; Schubart, CD	High regional differentiation in a North American crab species throughout its native range and invaded European waters: a phylogeographic analysis	BIOLOGICAL INVASIONS	12	263	10.1007/s10530-009-9447-y	2010	1387-3547	invasive	General
Weis, JS	The role of behavior in the success of invasive crustaceans	MARINE AND FRESHWATER BEHAVIOUR AND PHYSIOLOGY	43	98	10.1080/10236244.2010.480838	2010	1023-6244	invasive	General
Concepcion, GT; Kahng, SE; Crepeau, MW; Franklin, EC; Coles, SL; Toonen, RJ	Resolving natural ranges and marine invasions in a globally distributed octocoral (genus Carijoa)	MARINE ECOLOGY PROGRESS SERIES	401	127	10.3354/meps08364	2010	0171-8630	invasive	General
Murray, LG; Seed, R	Determining whether catch per unit effort is a suitable proxy for relative crab abundance	MARINE ECOLOGY PROGRESS SERIES	401	182	10.3354/meps08415	2010	0171-8630	invasive	Native
Edgell, TC; Rochette, R	Prey-induced changes to a predator's behaviour and morphology: Implications for shell-claw covariance in the northwest Atlantic	JOURNAL OF EXPERIMENTAL MARINE BIOLOGY AND ECOLOGY	382	7	10.1016/j.jembe.2009.10.004	2009	0022-0981	invasive	Eastern Canada
Belair, MC; Miron, G	TIME BUDGET OF CANCER IRRORATUS (SAY) AND CARCINUS MAENAS (L.) UNDER VARIOUS TEMPERATURE AND PREY DENSITY CONDITIONS DURING CONSPECIFIC AND HETEROSPECIFIC CHALLENGES	JOURNAL OF SHELLFISH RESEARCH	28	930	10.2983/035.028.0423	2009	0730-8000	invasive	Eastern Canada
Tepolt, CK; Darling, JA; Bagley, MJ; Geller, JB; Blum, MJ; Grosholz, ED	European green crabs (Carcinus maenas) in the northeastern Pacific: genetic evidence for high population connectivity and current-mediated expansion from a single introduced source population	DIVERSITY AND DISTRIBUTIONS	15	1009	10.1111/j.1472-4642.2009.00605.x	2009	1366-9516	invasive	Western USA
Pascoal, S; Creer, S; Taylor, MI; Queiroga, H; Carvalho, G; Mendo, S	Development and Application of Microsatellites in Carcinus maenas: Genetic Differentiation between Northern and Central Portuguese Populations	PLOS ONE	4		10.1371/journal.pone.0007268	2009	1932-6203	invasive	Native
Ramey, PA; Teichman, E; Oleksiak, J; Balci, F	Spontaneous alternation in marine crabs: Invasive versus native species	BEHAVIOURAL PROCESSES	82	55	10.1016/j.beproc.2009.04.006	2009	0376-6357	invasive	Eastern USA
Banas, NS; McDonald, PS; Armstrong, DA	Green Crab Larval Retention in Willapa Bay, Washington: An Intensive Lagrangian Modeling Approach	ESTUARIES AND COASTS	32	905	10.1007/s12237-009-9175-7	2009	1559-2723	invasive	Western USA
Griffen, BD	Consumers that are not 'ideal' or 'free' can still approach the ideal free distribution using simple patch-leaving rules	JOURNAL OF ANIMAL ECOLOGY	78	927	10.1111/j.1365-2656.2009.01571.x	2009	0021-8790	invasive	Eastern USA
Taylor, GM; Keyghobadi, N; Schmidt, PS	The geography of crushing: Variation in claw performance of the invasive crab Carcinus maenas	JOURNAL OF EXPERIMENTAL MARINE BIOLOGY AND ECOLOGY	377	53	10.1016/j.jembe.2009.06.022	2009	0022-0981	invasive	Eastern USA
Bakhmet, IN; Fokina, NN; Nefedova, ZA; Nemova, NN	Physiological-biochemical properties of blue mussel Mytilus edulis adaptation to oil contamination	ENVIRONMENTAL MONITORING AND ASSESSMENT	155	591	10.1007/s10661-008-0457-5	2009	0167-6369	invasive	General
Stephenson, EH; Steneck, RS; Seeley, RH	Possible temperature limits to range expansion of non-native Asian shore crabs in Maine	JOURNAL OF EXPERIMENTAL MARINE BIOLOGY AND ECOLOGY	375	31	10.1016/j.jembe.2009.04.020	2009	0022-0981	invasive	General
Dittel, AI; Epifanio, CE	Invasion biology of the Chinese mitten crab Eriochier sinensis: A brief review	JOURNAL OF EXPERIMENTAL MARINE BIOLOGY AND ECOLOGY	374	92	10.1016/j.jembe.2009.04.012	2009	0022-0981	invasive	General
Udalova, GP; Khodasevich, SV; Sladkova, SV; Ivanov, AV; Rymsha, VA	Study of circadian activity in the crayfish Pontastacus Leptodactylus during their multimonth maintenance in the river water flow	JOURNAL OF EVOLUTIONARY BIOCHEMISTRY AND PHYSIOLOGY	45	381	10.1134/S0022093009030065	2009	0022-0930	invasive	General
Kimbro, DL; Grosholz, ED; Baukus, AJ; Nesbitt, NJ; Travis, NM; Attoe, S; Coleman-Hulbert, C	Invasive species cause large-scale loss of native California oyster habitat by disrupting trophic cascades	OECOLOGIA	160	575	10.1007/s00442-009-1322-0	2009	0029-8549	invasive	Western USA
Ma, MM; Bors, EK; Dickinson, ES; Kwiatkowski, MA; Sousa, GL; Henry, RP; Smith, CM; Towle, DW; Christie, AE; Li, LJ	Characterization of the Carcinus maenas neuropeptidome by mass spectrometry and functional genomics	GENERAL AND COMPARATIVE ENDOCRINOLOGY	161	334	10.1016/j.ygcen.2009.01.015	2009	0016-6480	invasive	General
Griffen, BD; Byers, JE	Community impacts of two invasive crabs: the interactive roles of density, prey recruitment, and indirect effects	BIOLOGICAL INVASIONS	11	940	10.1007/s10530-008-9305-3	2009	1387-3547	invasive	Eastern USA
Lynch, BR; Rochette, R	Spatial overlap and interaction between sub-adult American lobsters, Homarus americanus, and the invasive European green crab Carcinus maenas	JOURNAL OF EXPERIMENTAL MARINE BIOLOGY AND ECOLOGY	369	135	10.1016/j.jembe.2008.11.002	2009	0022-0981	invasive	Eastern Canada
Belair, MC; Miron, G	Predation behaviour of Cancer irroratus and Carcinus maenas during conspecific and heterospecific challenges	AQUATIC BIOLOGY	6	49	10.3354/ab00166	2009	1864-7790	invasive	Eastern Canada
Robinson, NJ; Thatje, S; Osseforth, C	Heartbeat sensors under pressure: a new method for assessing hyperbaric physiology	HIGH PRESSURE RESEARCH	29	430	10.1080/08957950903076398	2009	0895-7959	invasive	General
Blakeslee, AMH; Keogh, CL; Byers, JE; Kuris, AM; Lafferty, KD; Torchin, ME	Differential escape from parasites by two competing introduced crabs	MARINE ECOLOGY PROGRESS SERIES	393	96	10.3354/meps08225	2009	0171-8630	invasive	General
Kelly, JR; Scheibling, RE; Iverson, SJ	Fatty acids tracers for native and invasive macroalgae in an experimental food web	MARINE ECOLOGY PROGRESS SERIES	391	63	10.3354/meps08234	2009	0171-8630	invasive	General
Lee, JE; Chown, SL	Temporal development of hull-fouling assemblages associated with an Antarctic supply vessel	MARINE ECOLOGY PROGRESS SERIES	386	105	10.3354/meps08074	2009	0171-8630	invasive	General
Roudez, RJ; Glover, T; Weis, JS	Learning in an invasive and a native predatory crab	BIOLOGICAL INVASIONS	10	1196	10.1007/s10530-007-9195-9	2008	1387-3547	invasive	Eastern USA
Darling, JA; Bagley, MJ; Roman, J; Tepolt, CK; Geller, JB	Genetic patterns across multiple introductions of the globally invasive crab genus Carcinus	MOLECULAR ECOLOGY	17	5007	10.1111/j.1365-294X.2008.03978.x	2008	0962-1083	invasive	General
Breen, E; Metaxas, A	A comparison of predation rates by non-indigenous and indigenous crabs (Juvenile Carcinus maenas, juvenile Cancer irroratus, and adult Dyspanopeus sayi) in laboratory and field experiments	ESTUARIES AND COASTS	31	737	10.1007/s12237-008-9068-1	2008	1559-2723	invasive	Eastern Canada
Bini, G; Castellano, E; Udisti, R; Santini, G; Chelazzi, G	Intra-specific variation in cardiac activity of the Mediterranen limpet Patella caerulea along a contamination gradient	ETHOLOGY ECOLOGY & EVOLUTION	20	281		2008	0394-9370	invasive	General
Edgell, TC; Neufeld, CJ	Experimental evidence for latent developmental plasticity: intertidal whelks respond to a native but not an introduced predator	BIOLOGY LETTERS	4	387	10.1098/rsbl.2008.0204	2008	1744-9561	invasive	Western USA
Navarrete, SA; Parrague, M; Wieters, EA	Local and meso-scale patterns of recruitment and abundance of two intertidal crab species that compete for refuges	MARINE BIOLOGY	155	232	10.1007/s00227-008-1021-0	2008	0025-3162	invasive	General
Edgell, TC; Rochette, R	Differential snail predation by an exotic crab and the geography of shell-claw covariance in the northwest Atlantic	EVOLUTION	62	1228	10.1111/j.1558-5646.2008.00350.x	2008	0014-3820	invasive	Eastern Canada
Jones, WJ; Preston, CM; Marin, R; Scholin, CA; Vrijenhoek, RC	A robotic molecular method for in situ detection of marine invertebrate larvae	MOLECULAR ECOLOGY RESOURCES	8	550	10.1111/j.1471-8286.2007.02021.x	2008	1471-8278	invasive	Western USA
Sousa, R; Dias, SC; Guilhermino, L; Antunes, C	Minho River tidal freshwater wetlands: threats to faunal biodiversity	AQUATIC BIOLOGY	3	250	10.3354/ab00077	2008	1864-7790	invasive	General
Gilbey, V; Attrill, MJ; Coleman, RA	Juvenile Chinese mitten crabs (Eriocheir sinensis) in the Thames estuary: distribution, movement and possible interactions with the native crab Carcinus maenas	BIOLOGICAL INVASIONS	10	77	10.1007/s10530-007-9110-4	2008	1387-3547	invasive	Native
Delaney, DG; Sperling, CD; Adams, CS; Leung, B	Marine invasive species: validation of citizen science and implications for national monitoring networks	BIOLOGICAL INVASIONS	10	128	10.1007/s10530-007-9114-0	2008	1387-3547	invasive	Eastern USA
Griffen, BD; Guy, T; Buck, JC	Inhibition between invasives: a newly introduced predator moderates the impacts of a previously established invasive predator	JOURNAL OF ANIMAL ECOLOGY	77	40	10.1111/j.1365-2656.2007.01304.x	2008	0021-8790	invasive	Eastern USA
Edgell, TC; Brazeau, C; Grahame, JW; Rochette, R	Simultaneous defense against shell entry and shell crushing in a snail faced with the predatory shorecrab Carcinus maenas	MARINE ECOLOGY PROGRESS SERIES	371	198	10.3354/meps07698	2008	0171-8630	invasive	Eastern Canada
Baldridge, AK; Smith, LD	Temperature constraints on phenotypic plasticity explain biogeographic patterns in predator trophic morphology	MARINE ECOLOGY PROGRESS SERIES	365	34	10.3354/meps07485	2008	0171-8630	invasive	Eastern USA
Griffen, BD; Delaney, DG	Species invasion shifts the importance of predator dependence	ECOLOGY	88	3021	10.1890/07-0172.1	2007	Dec-58	invasive	Eastern USA
Murray, LG; Seed, R; Jones, T	Predicting the impacts of Carcinus maenas predation on cultivated Mytilus edulis beds	JOURNAL OF SHELLFISH RESEARCH	26	1098	10.2983/0730-8000(2007)26[1089:PTIOCM]2.0.CO;2	2007	0730-8000	invasive	Native
MacDonald, JA; Roudez, R; Glover, T; Weis, JS	The invasive green crab and Japanese shore crab: behavioral interactions with a native crab species, the blue crab	BIOLOGICAL INVASIONS	9	848	10.1007/s10530-006-9085-6	2007	1387-3547	invasive	Eastern USA
Hidalgo, FJ; Silliman, BR; Bazterrica, MC; Bertness, MD	Predation on the rocky shores of Patagonia, Argentina	ESTUARIES AND COASTS	30	894		2007	1559-2723	invasive	South America
Eastwood, MM; Donahue, MJ; Fowler, AE	Reconstructing past biological invasions: niche shifts in response to invasive predators and competitors	BIOLOGICAL INVASIONS	9	407	10.1007/s10530-006-9041-5	2007	1387-3547	invasive	Eastern USA
Hampton, SL; Griffiths, CL	Why Carcinus maenas cannot get a grip on South Africa's wave-exposed coastline	AFRICAN JOURNAL OF MARINE SCIENCE	29	126	10.2989/AJMS.2007.29.1.11.76	2007	1814-232X	invasive	South Africa
Brousseau, DJ; Goldberg, R	Effect of predation by the invasive crab Hemigrapsus sanguineus on recruiting barnacles Semibalanus balanoides in western Long Island Sound, USA	MARINE ECOLOGY PROGRESS SERIES	339	228	10.3354/meps339221	2007	0171-8630	invasive	General
Rochette, R; Doyle, SP; Edgell, TC	Interaction between an invasive decapod and a native gastropod: predator foraging tactics and prey architectural defenses	MARINE ECOLOGY PROGRESS SERIES	330	188	10.3354/meps330179	2007	0171-8630	invasive	Eastern Canada
Hoagland, P; Jin, D	Science and economics in the management of an invasive species	BIOSCIENCE	56	935	10.1641/0006-3568(2006)56[931:SAEITM]2.0.CO;2	2006	Jun-68	invasive	Eastern USA
Bini, G; Chelazzi, G	Acclimatable cardiac and ventilatory responses to copper in the freshwater crayfish Procambarus clarkii	COMPARATIVE BIOCHEMISTRY AND PHYSIOLOGY C-TOXICOLOGY & PHARMACOLOGY	144	241	10.1016/j.cbpc.2006.08.014	2006	1532-0456	invasive	General
Trussell, GC; Ewanchuk, PJ; Matassa, CM	Habitat effects on the relative importance of trait- and density-mediated indirect interactions	ECOLOGY LETTERS	9	1252	10.1111/j.1461-0248.2006.00981.x	2006	1461-023X	invasive	Eastern USA
Roman, J	Diluting the founder effect: cryptic invasions expand a marine invader's range	PROCEEDINGS OF THE ROYAL SOCIETY B-BIOLOGICAL SCIENCES	273	2459	10.1098/rspb.2006.3597	2006	0962-8452	invasive	Eastern Canada
Freeman, AS; Byers, JE	Divergent induced responses to an invasive predator in marine mussel populations	SCIENCE	313	833	10.1126/science.1125485	2006	0036-8075	invasive	Eastern USA
Inglis, GJ; Hurren, H; Oldman, J; Haskew, R	Using habitat suitability index and particle dispersion models for early detection of marine invaders	ECOLOGICAL APPLICATIONS	16	1390	10.1890/1051-0761(2006)016[1377:UHSIAP]2.0.CO;2	2006	1051-0761	invasive	General
Beal, BF	Biotic and abiotic factors influencing growth and survival of wild and cultured individuals of the softshell clam (Mya arenaria L.) in eastern Maine	JOURNAL OF SHELLFISH RESEARCH	25	474	10.2983/0730-8000(2006)25[461:BAAFIG]2.0.CO;2	2006	0730-8000	invasive	Eastern USA
Griffen, BD; Byers, JE	Intraguild predation reduces redundancy of predator species in multiple predator assemblage	JOURNAL OF ANIMAL ECOLOGY	75	966	10.1111/j.1365-2656.2006.01115.x	2006	0021-8790	invasive	Eastern USA
Tepolt, CK; Bagley, MJ; Geller, JB; Blum, MJ	Characterization of microsatellite loci in the European green crab (Carcinus maenas)	MOLECULAR ECOLOGY NOTES	6	345	10.1111/j.1471-8286.2006.01226.x	2006	1471-8278	invasive	General
Rossong, MA; Williams, PJ; Comeau, M; Mitchell, SC; Apaloo, J	Agonistic interactions between the invasive green crab, Carcinus maenas (Linnaeus) and juvenile American lobster, Homarus americanus (Milne Edwards)	JOURNAL OF EXPERIMENTAL MARINE BIOLOGY AND ECOLOGY	329	288	10.1016/j.jembe.2005.09.007	2006	0022-0981	invasive	Eastern Canada
Herborg, LM; Bentley, MG; Clare, AS; Last, KS	Mating behaviour and chemical communication in the invasive Chinese mitten crab Eriocheir sinensis	JOURNAL OF EXPERIMENTAL MARINE BIOLOGY AND ECOLOGY	329	10	10.1016/j.jembe.2005.08.001	2006	0022-0981	invasive	General
Williams, PJ; Floyd, TA; Rossong, MA	Agonistic interactions between invasive green crabs, Carcinus maenas (Linnaeus), and sub-adult American lobsters, Homarus americanus (Milne Edwards)	JOURNAL OF EXPERIMENTAL MARINE BIOLOGY AND ECOLOGY	329	74	10.1016/j.jembe.2005.08.008	2006	0022-0981	invasive	Eastern Canada
deRivera, CE; Ruiz, GM; Hines, AH; Jivoff, P	Biotic resistance to invasion: Native predator limits abundance and distribution of an introduced crab	ECOLOGY	86	3376	10.1890/05-0479	2005	Dec-58	invasive	Eastern USA
Dudas, SE; McGaw, LJ; Dower, JF	Selective crab predation on native and introduced bivalves in British Columbia	JOURNAL OF EXPERIMENTAL MARINE BIOLOGY AND ECOLOGY	325	17	10.1016/j.jembe.2005.04.015	2005	0022-0981	invasive	General
Harris, LG; Jones, AC	Temperature, herbivory and epibiont acquisition as factors controlling the distribution and ecological role of an invasive seaweed	BIOLOGICAL INVASIONS	7	924	10.1007/s10530-004-2982-7	2005	1387-3547	invasive	Eastern USA
Calosi, P; Ugolini, A; Morritt, D	Physiological responses to hyposmotic stress in the supralittoral amphipod Talitrus saltator (Crustacea : Amphipoda)	COMPARATIVE BIOCHEMISTRY AND PHYSIOLOGY A-MOLECULAR & INTEGRATIVE PHYSIOLOGY	142	275	10.1016/j.cbpb.2005.06.012	2005	1095-6433	invasive	General
Miron, G; Audet, D; Landry, T; Moriyasu, M	Predation potential of the invasive green crab (Carcinus maenas) and other common predators on commercial bivalve species found on Prince Edward island	JOURNAL OF SHELLFISH RESEARCH	24	586		2005	0730-8000	invasive	Eastern Canada
Cameron, B; Metaxas, A	Invasive green crab, Carcinus maenas, on the Atlantic coast and in the Bras d'Or Lakes of Nova Scotia, Canada: larval supply and recruitment	JOURNAL OF THE MARINE BIOLOGICAL ASSOCIATION OF THE UNITED KINGDOM	85	855	10.1017/S002531540501180X	2005	0025-3154	invasive	Eastern Canada
Ahyong, ST	Range extension of two invasive crab species in eastern Australia: Carcinus maenas (Linnaeus) and Pyromaia tuberculata (Lockington)	MARINE POLLUTION BULLETIN	50	462	10.1016/j.marpolbul.2005.02.003	2005	0025-326X	invasive	Eastern Australia
Yamada, SB; Dumbauld, BR; Kalin, A; Hunt, CE; Figlar-Barnes, R; Randall, A	Growth and persistence of a recent invader Carcinus maenas in estuaries of the northeastern Pacific	BIOLOGICAL INVASIONS	7	321	10.1007/s10530-004-0877-2	2005	1387-3547	invasive	Western USA
Park, K	Assessment and management of invasive alien predators	ECOLOGY AND SOCIETY	9			2004	1708-3087	invasive	General
Naczk, M; Williams, J; Brennan, K; Liyanapathirana, C; Shahidi, F	Compositional characteristics of green crab (Carcinus maeas)	FOOD CHEMISTRY	88	434	10.1016/j.foodchem.2004.01.056	2004	0308-8146	invasive	Eastern Canada
Floyd, T; Williams, J	Impact of green crab (Carcinus maenas L.) predation on a population of soft-shell clams (Mya arenaria L.) in the Southern Gulf of St. Lawrence	JOURNAL OF SHELLFISH RESEARCH	23	462		2004	0730-8000	invasive	Eastern Canada
Chelazzi, G; De Pirro, M; Williams, GA	Different cardiac response to copper in limpets from metal polluted and clean shores of Hong Kong	MARINE ENVIRONMENTAL RESEARCH	58	93	10.1016/j.marenvres.2004.01.001	2004	0141-1136	invasive	General
Branch, GM; Steffani, CN	Can we predict the effects of alien species? A case-history of the invasion of South Africa by Mytilus galloprovincialis (Lamarck)	JOURNAL OF EXPERIMENTAL MARINE BIOLOGY AND ECOLOGY	300	215	10.1016/j.jembe.2003.12.007	2004	0022-0981	invasive	General
Branch, GM; Steffani, CN	Can we predict the effects of alien species? A case-history of the invasion of South Africa by Mytilus galloprovincialis (Lamarck)	JOURNAL OF EXPERIMENTAL MARINE BIOLOGY AND ECOLOGY	300	215	10.1016/j.jembe.2003.12.007	2004	0022-0981	invasive	South Africa
Mistri, M	Prey preference of Carcinus aestuarii: possible implications with the control of an invasive mytilid and Manila clam culture in a northern Adriatic lagoon	AQUACULTURE	230	272	10.1016/S0044-8486(03)00441-1	2004	0044-8486	invasive	General
Smith, LD	Biogeographic differences in claw size and performance in an introduced crab predator Carcinus mamas	MARINE ECOLOGY PROGRESS SERIES	276	222	10.3354/meps276209	2004	0171-8630	invasive	Eastern USA
Whitlow, WL; Rice, NA; Sweeney, C	Native species vulnerability to introduced predators: testing an inducible defense and a refuge from predation	BIOLOGICAL INVASIONS	5	31	10.1023/A:1024059025890	2003	1387-3547	invasive	Eastern USA
Hunt, CE; Yamada, SB	Biotic resistance experienced by an invasive crustacean in a temperate estuary	BIOLOGICAL INVASIONS	5	43	10.1023/A:1024011226799	2003	1387-3547	invasive	Western USA
Secord, D	Biological control of marine invasive species: cautionary tales and land-based lessons	BIOLOGICAL INVASIONS	5	131	10.1023/A:1024054909052	2003	1387-3547	invasive	General
Mitchell, SC; Kennedy, SM; Williams, PJ; DeMont, ME	Morphometrics and estimates of force generation by the chelae of a North American population of the invasive green crab, Carcinus maenas (L.)	CANADIAN JOURNAL OF ZOOLOGY-REVUE CANADIENNE DE ZOOLOGIE	81	215	10.1139/Z02-236	2003	1-Aug	invasive	General
Walton, WC; MacKinnon, C; Rodriguez, LF; Proctor, C; Ruiz, GA	Effect of an invasive crab upon a marine fishery: green crab, Carcinus maenas, predation upon a venerid clam, Katelysia scalarina, in Tasmania (Australia)	JOURNAL OF EXPERIMENTAL MARINE BIOLOGY AND ECOLOGY	272	189	10.1016/S0022-0981(02)00127-2	2002	0022-0981	invasive	Eastern Australia
Trussell, GC; Nicklin, MO	Cue sensitivity, inducible defense, and trade-offs in a marine snail	ECOLOGY	83	1647	10.2307/3071984	2002	Dec-58	invasive	Eastern USA
Viant, MR; Walton, JH; TenBrook, PL; Tjeerdema, RS	Sublethal actions of copper in abalone (Haliotis rufescens) as characterized by in vivo P-31 NMR	AQUATIC TOXICOLOGY	57	151	10.1016/S0166-445X(01)00195-3	2002	0166-445X	invasive	General
Lohrer, AM; Whitlatch, RB	Interactions among aliens: Apparent replacement of one exotic species by another	ECOLOGY	83	732	10.2307/3071876	2002	Dec-58	invasive	Eastern USA
Fedotov, VP; Kholodkevich, SV; Strochilo, AG	Peculiarities of cardiac activity in the crayfish Astacus astacus in different functional states	JOURNAL OF EVOLUTIONARY BIOCHEMISTRY AND PHYSIOLOGY	38	56	10.1023/A:1015565204590	2002	0022-0930	invasive	General
Torchin, ME; Lafferty, KD; Kuris, AM	Parasites and marine invasions	PARASITOLOGY	124	S151	10.1017/S0031182002001506	2002	0031-1820	invasive	General
Yamada, SB; Hauck, L	Field identification of the European green crab species: Carcinus maenas and Carcinus aestuarii	JOURNAL OF SHELLFISH RESEARCH	20	912		2001	0730-8000	invasive	Western USA
Chelazzi, G; De Pirro, M; Williams, GA	Cardiac responses to abiotic factors in two tropical limpets, occurring at different levels of the shore	MARINE BIOLOGY	139	1085		2001	0025-3162	invasive	General
De Pirro, M; Chelazzi, G; Borghini, F; Focardi, S	Variations in cardiac activity following acute exposure to copper in three co-occurring but differently zoned Mediterranean limpets	MARINE POLLUTION BULLETIN	42	1396		2001	0025-326X	invasive	General
Dineen, JF; Clark, PF; Hines, AH; Reed, SA; Walton, HP	Life history, larval description, and natural history of Charybdis hellerii (Decapoda, Brachyura, Portunidae), an invasive crab in the western Atlantic	JOURNAL OF CRUSTACEAN BIOLOGY	21	805	10.1651/0278-0372(2001)021[0774:LHLDAN]2.0.CO;2	2001	0278-0372	invasive	General
Reynolds, JD; Donohoe, R	Crayfish predation experiments on the introduced zebra mussel, Dreissena polymorpha, in Ireland, and their potential for biocontrol.	BULLETIN FRANCAIS DE LA PECHE ET DE LA PISCICULTURE		681	10.1051/kmae:2001012	2001	0767-2861	invasive	General
Reynolds, JD; Donohoe, R	Crayfish predation experiments on the introduced zebra mussel, Dreissena polymorpha, in Ireland, and their potential for biocontrol.	BULLETIN FRANCAIS DE LA PECHE ET DE LA PISCICULTURE		681	10.1051/kmae:2001012	2001	0767-2861	invasive	Ireland
Piazzi, L; Ceccherelli, G; Cinelli, F	Threat to macroalgal diversity: effects of the introduced green alga Caulerpa racemosa in the Mediterranean	MARINE ECOLOGY PROGRESS SERIES	210	159	10.3354/meps210149	2001	0171-8630	invasive	General
Aagaard, A; Styrishave, B; Warman, CG; Depledge, MH	The use of cardiac monitoring in the assessment of mercury toxicity in the subtropical pebble crab Gaetice depressus (Brachyura : Grapsidae : Varuninae)	SCIENTIA MARINA	64	386		2000	0214-8358	invasive	General
Thresher, RE; Werner, M; Hoeg, JT; Svane, I; Glenner, H; Murphy, NE; Wittwer, C	Developing the options for managing marine pests: specificity trials on the parasitic castrator, Sacculina carcini, against the European crab, Carcinus maenas, and related species	JOURNAL OF EXPERIMENTAL MARINE BIOLOGY AND ECOLOGY	254	51	10.1016/S0022-0981(00)00260-4	2000	0022-0981	invasive	Eastern Australia
Sung, HH; Yang, YL; Song, YL	Enhancement of microbicidal activity in the tiger shrimp Penaeus monodon via immunostimulation	JOURNAL OF CRUSTACEAN BIOLOGY	16	284	10.2307/1548883	1996	0278-0372	invasive	General
Aagaard, A; Warman, CG; Depledge, MH; Naylor, E	Dissociation of heart rate and locomotor activity during the expression of rhythmic behaviour in the shore crab Carcinus maenas	MARINE AND FRESHWATER BEHAVIOUR AND PHYSIOLOGY	26	10		1995	0091-181X	invasive	Native
GRIFFITHS, CL; HOCKEY, PAR; SCHURINK, CV; LEROUX, PJ	MARINE INVASIVE ALIENS ON SOUTH-AFRICAN SHORES - IMPLICATIONS FOR COMMUNITY STRUCTURE AND TROPHIC FUNCTIONING	SOUTH AFRICAN JOURNAL OF MARINE SCIENCE-SUID-AFRIKAANSE TYDSKRIF VIR SEEWETENSKAP	12	722		1992	0257-7615	invasive	General
GRIFFITHS, CL; HOCKEY, PAR; SCHURINK, CV; LEROUX, PJ	MARINE INVASIVE ALIENS ON SOUTH-AFRICAN SHORES - IMPLICATIONS FOR COMMUNITY STRUCTURE AND TROPHIC FUNCTIONING	SOUTH AFRICAN JOURNAL OF MARINE SCIENCE-SUID-AFRIKAANSE TYDSKRIF VIR SEEWETENSKAP	12	722		1992	0257-7615	invasive	South Africa
AAGAARD, A; ANDERSEN, BB; DEPLEDGE, MH	SIMULTANEOUS MONITORING OF PHYSIOLOGICAL AND BEHAVIORAL ACTIVITY IN MARINE ORGANISMS USING NONINVASIVE, COMPUTER-AIDED TECHNIQUES	MARINE ECOLOGY PROGRESS SERIES	73	282	10.3354/meps073277	1991	0171-8630	invasive	General
LEROUX, PJ; BRANCH, GM; JOSKA, MAP	ON THE DISTRIBUTION, DIET AND POSSIBLE IMPACT OF THE INVASIVE EUROPEAN SHORE CRAB CARCINUS-MAENAS (L) ALONG THE SOUTH-AFRICAN COAST	SOUTH AFRICAN JOURNAL OF MARINE SCIENCE-SUID-AFRIKAANSE TYDSKRIF VIR SEEWETENSKAP	9	93		1990	0257-7615	invasive	South Africa
Jimenez, RS; Hepburn, CD; Hyndes, GA; McLeod, RJ; Taylor, RB; Hurd, CL	Do native subtidal grazers eat the invasive kelp Undaria pinnatifida?	MARINE BIOLOGY	162	2526	10.1007/s00227-015-2757-y	2015	0025-3162	invasive	General
Jimenez, RS; Hepburn, CD; Hyndes, GA; McLeod, RJ; Taylor, RB; Hurd, CL	Do native subtidal grazers eat the invasive kelp Undaria pinnatifida?	MARINE BIOLOGY	162	2526	10.1007/s00227-015-2757-y	2015	0025-3162	invasive	Eastern Australia
Montefalcone, M; Morri, C; Parravicini, V; Bianchi, CN	A tale of two invaders: divergent spreading kinetics of the alien green algae Caulerpa taxifolia and Caulerpa cylindracea	BIOLOGICAL INVASIONS	17	2728	10.1007/s10530-015-0908-1	2015	1387-3547	invasive	Mediterranean
Gilby, BL; Mari, RA; Bell, EG; Crawford, EW; Jun, D; Lederer, BI; Tibbetts, IR; Burfeind, DD	Colour change in a filefish (Monacanthus chinensis) faced with the challenge of changing backgrounds	ENVIRONMENTAL BIOLOGY OF FISHES	98	2029	10.1007/s10641-015-0424-2	2015	0378-1909	invasive	Native
Aires, T; Moalic, Y; Serrao, EA; Arnaud-Haond, S	Hologenome theory supported by cooccurrence networks of species-specific bacterial communities in siphonous algae (Caulerpa)	FEMS MICROBIOLOGY ECOLOGY	91		10.1093/femsec/fiv067	2015	0168-6496	invasive	Mediterranean
Ivesa, L; Djakovac, T; Devescovi, M	Spreading patterns of the invasive Caulerpa cylindracea Sonder along the west Istrian Coast (northern Adriatic Sea, Croatia)	MARINE ENVIRONMENTAL RESEARCH	107	7	10.1016/j.marenvres.2015.03.008	2015	0141-1136	invasive	Mediterranean
Leydet, KP; Hellberg, ME	The invasive coral Oculina patagonica has not been recently introduced to the Mediterranean from the western Atlantic	BMC EVOLUTIONARY BIOLOGY	15		10.1186/s12862-015-0356-7	2015	1471-2148	invasive	General
Ozdilek, SY; Akdeniz, B; Firat, AR; Balkan, EI; Gursoy, S; Sonmez, B; Erdugan, H	GREEN TURTLES (Chelonia mydas) FEEDING ON INVASIVE ALGAE Caulerpa taxifolia IN TURKEY	RUSSIAN JOURNAL OF HERPETOLOGY	22	142		2015	1026-2296	invasive	Mediterranean
Mineur, F; Arenas, F; Assis, J; Davies, AJ; Engelen, AH; Fernandes, F; Malta, EJ; Thibaut, T; Van Nguyen, T; Vaz-Pinto, F; Vranken, S; Serrao, EA; De Clerck, O	European seaweeds under pressure: Consequences for communities and ecosystem functioning	JOURNAL OF SEA RESEARCH	98	108	10.1016/j.seares.2014.11.004	2015	1385-1101	invasive	General
Glasby, TM; Gibson, PT; West, G; Davies, P; Voerman, S	Range and habitat associations of the native macroalga Caulerpa filiformis in New South Wales, Australia	MARINE AND FRESHWATER RESEARCH	66	1026	10.1071/MF14282	2015	1323-1650	invasive	Eastern Australia
Gennaro, P; Piazzi, L; Persia, E; Porrello, S	Nutrient exploitation and competition strategies of the invasive seaweed Caulerpa cylindracea	EUROPEAN JOURNAL OF PHYCOLOGY	50	394	10.1080/09670262.2015.1055591	2015	0967-0262	invasive	Mediterranean
Low, NHN; Drouin, A; Marks, CJ; Bracken, MES	Invader traits and community context contribute to the recent invasion success of the macroalga Heterosiphonia japonica on New England rocky reefs	BIOLOGICAL INVASIONS	17	271	10.1007/s10530-014-0724-z	2015	1387-3547	invasive	General
Odom, RL; Walters, LJ	A safe alternative to invasive Caulerpa taxifolia (Chlorophtya)? Assessing aquarium-release invasion potential of aquarium strains of the macroalgal genus Chaetomorpha (Chlorophyta)	BIOLOGICAL INVASIONS	16	1597	10.1007/s10530-013-0593-x	2014	1387-3547	invasive	General
Fuentes, SA; Gallegos, ME; Mandujano, MC	Demography of Caulerpa paspaloides var. wudermanni (Bryopsidales: Caulerpaceae) in the coastal zone of Campeche, Mexico	REVISTA DE BIOLOGIA TROPICAL	62	741		2014	0034-7744	invasive	General
Kelly, R; Lundy, MG; Mineur, F; Harrod, C; Maggs, CA; Humphries, NE; Sims, DW; Reid, N	Historical data reveal power-law dispersal patterns of invasive aquatic species	ECOGRAPHY	37	590	10.1111/j.1600-0587.2013.00296.x	2014	0906-7590	invasive	General
Kelly, R; Lundy, MG; Mineur, F; Harrod, C; Maggs, CA; Humphries, NE; Sims, DW; Reid, N	Historical data reveal power-law dispersal patterns of invasive aquatic species	ECOGRAPHY	37	590	10.1111/j.1600-0587.2013.00296.x	2014	0906-7590	invasive	General
Moreira, PL; Ribeiro, FV; Creed, JC	Control of invasive marine invertebrates: an experimental evaluation of the use of low salinity for managing pest corals (Tubastraea spp.)	BIOFOULING	30	650	10.1080/08927014.2014.906583	2014	0892-7014	invasive	General
Moreira, PL; Ribeiro, FV; Creed, JC	Control of invasive marine invertebrates: an experimental evaluation of the use of low salinity for managing pest corals (Tubastraea spp.)	BIOFOULING	30	650	10.1080/08927014.2014.906583	2014	0892-7014	invasive	General
Marba, N; Arthur, R; Alcoverro, T	Getting turfed: The population and habitat impacts of Lophocladia lallemandii invasions on endemic Posidonia oceanica meadows	AQUATIC BOTANY	116	82	10.1016/j.aquabot.2014.01.006	2014	0304-3770	invasive	General
Zhang, D; Glasby, TM; Ralph, PJ; Gribben, PE	Mechanisms Influencing the Spread of a Native Marine Alga	PLOS ONE	9		10.1371/journal.pone.0094647	2014	1932-6203	invasive	General
Deudero, S; Box, A; Vazquez-Luis, M; Arroyo, NL	Benthic community responses to macroalgae invasions in seagrass beds: Diversity, isotopic niche and food web structure at community level	ESTUARINE COASTAL AND SHELF SCIENCE	142	22	10.1016/j.ecss.2014.03.006	2014	0272-7714	invasive	Mediterranean
Grosser, K; Weissflog, I; Dietzek, B; Popp, J; Pohnert, G	Wound plug chemistry and morphology of two species of Caulerpa - a comparative Raman microscopy study	BOTANICA MARINA	57	7	10.1515/bot-2013-0072	2014	Jun-55	invasive	General
Ukabi, S; Shemesh, E; Dubinsky, Z; Hershkovits, G; Israel, A	Molecular authentication of Caulerpa (Chlorophyta) species along the eastern (Israeli) Mediterranean shores	BOTANICA MARINA	57	71	10.1515/bot-2013-0093	2014	Jun-55	invasive	Mediterranean
Musco, L; Andaloro, F; Mikac, B; Mirto, S; Vega Fernandez, T; Badalamenti, F	Concern about the spread of the invader seaweed Caulerpa taxifolia var. distichophylla (Chlorophyta: Caulerpales) to the Western Mediterranean	MEDITERRANEAN MARINE SCIENCE	15	538		2014	1108-393X	invasive	Mediterranean
Ornano, L; Donno, Y; Sanna, C; Ballero, M; Serafini, M; Bianco, A	Phytochemical study of Caulerpa racemosa (Forsk.) J. Agarth, an invading alga in the habitat of La Maddalena Archipelago	NATURAL PRODUCT RESEARCH	28	1799	10.1080/14786419.2014.945928	2014	1478-6419	invasive	Mediterranean
Odom, RL; Solomon, JA; Walters, LJ	Alternatives to Release: Efficient Methods for Disposal of Excess or Unwanted Aquarium Macro algae in the Genus Chaetomorpha	INVASIVE PLANT SCIENCE AND MANAGEMENT	7	83	10.1614/IPSM-D-13-00053.1	2014	1939-7291	invasive	General
Kazi, MA; Reddy, CRK; Jha, B	Molecular Phylogeny and Barcoding of Caulerpa (Bryopsidales) Based on the tufA, rbcL, 18S rDNA and ITS rDNA Genes	PLOS ONE	8		10.1371/journal.pone.0082438	2013	1932-6203	invasive	General
Krug, PJ; Vendetti, JE; Rodriguez, AK; Retana, JN; Hirano, YM; Trowbridge, CD	Integrative species delimitation in photosynthetic sea slugs reveals twenty candidate species in three nominal taxa studied for drug discovery, plastid symbiosis or biological control	MOLECULAR PHYLOGENETICS AND EVOLUTION	69	1119	10.1016/j.ympev.2013.07.009	2013	1055-7903	invasive	General
Atalah, J; Hopkins, GA; Forrest, BM	Augmentative Biocontrol in Natural Marine Habitats: Persistence, Spread and Non-Target Effects of the Sea Urchin Evechinus chloroticus	PLOS ONE	8		10.1371/journal.pone.0080365	2013	1932-6203	invasive	General
Arnaud-Haond, S; Candeias, R; Serrao, EA; Teixeira, SJL	Microsatellite markers developed through pyrosequencing allow clonal discrimination in the invasive alga Caulerpa taxifolia	CONSERVATION GENETICS RESOURCES	5	669	10.1007/s12686-013-9878-8	2013	1877-7252	invasive	General
Gianguzza, P; Jensen, KR; Bonaviri, C; Agnetta, D; Chemello, R	Hiding behaviour of Oxynoe olivacea (Mollusca: Opisthobranchia: Sacoglossa) in the invasive seaweed Caulerpa taxifolia	ITALIAN JOURNAL OF ZOOLOGY	80	442	10.1080/11250003.2013.818722	2013	1125-0003	invasive	Mediterranean
Aires, T; Serrao, EA; Kendrick, G; Duarte, CM; Arnaud-Haond, S	Invasion Is a Community Affair: Clandestine Followers in the Bacterial Community Associated to Green Algae, Caulerpa racemosa, Track the Invasion Source	PLOS ONE	8		10.1371/journal.pone.0068429	2013	1932-6203	invasive	Mediterranean
Gribben, PE; Byers, JE; Wright, JT; Glasby, TM	Positive versus negative effects of an invasive ecosystem engineer on different components of a marine ecosystem	OIKOS	122	824	10.1111/j.1600-0706.2012.20868.x	2013	0030-1299	invasive	Eastern Australia
Kimbro, DL; Cheng, BS; Grosholz, ED	Biotic resistance in marine environments	ECOLOGY LETTERS	16	833	10.1111/ele.12106	2013	1461-023X	invasive	General
Kelaher, BP; Bishop, MJ; Potts, J; Scanes, P; Skilbeck, G	Detrital diversity influences estuarine ecosystem performance	GLOBAL CHANGE BIOLOGY	19	1918	10.1111/gcb.12162	2013	1354-1013	invasive	Eastern Australia
Glasby, TM	Caulerpa taxifolia in seagrass meadows: killer or opportunistic weed?	BIOLOGICAL INVASIONS	15	1035	10.1007/s10530-012-0347-1	2013	1387-3547	invasive	Eastern Australia
Weissflog, IA; Grosser, K; Brautigam, M; Dietzek, B; Pohnert, G; Popp, J	Raman Spectroscopic Insights into the Chemical Gradients within the Wound Plug of the Green Alga Caulerpa taxifolia	CHEMBIOCHEM	14	732	10.1002/cbic.201300013	2013	1439-4227	invasive	Mediterranean
Torrano-Silva, BN; Amancio, CE; Oliveira, EC	Seaweeds in ornamental aquaria in Brazil: anticipating introductions	LATIN AMERICAN JOURNAL OF AQUATIC RESEARCH	41	350	10.3856/vol41-issue2-fulltext-13	2013	0718-560X	invasive	General
Tejada, S; Deudero, S; Box, A; Sureda, A	Physiological response of the sea urchin Paracentrotus lividus fed with the seagrass Posidonia oceanica and the alien algae Caulerpa racemosa and Lophocladia lallemandii	MARINE ENVIRONMENTAL RESEARCH	83	53	10.1016/j.marenvres.2012.10.008	2013	0141-1136	invasive	Mediterranean
Tejada, S; Sureda, A	A new approach using biomarkers to elucidate the regression state of the invasive alga Caulerpa taxifolia in waters around the Balearic Islands (Western Mediterranean Sea)	MARINE AND FRESHWATER RESEARCH	64	991	10.1071/MF13012	2013	1323-1650	invasive	Mediterranean
Sauvage, T; Payri, C; Draisma, SGA; van Reine, WFP; Verbruggen, H; Belton, GS; Gurgel, CFD; Gabriel, D; Sherwood, AR; Fredericq, S	Molecular diversity of the Caulerpa racemosa-Caulerpa peltata complex (Caulerpaceae, Bryopsidales) in New Caledonia, with new Australasian records for C. racemosa var. cylindracea	PHYCOLOGIA	52	13	10.2216/11-116.1	2013	0031-8884	invasive	Eastern Australia
Burfeind, DD; O'Brien, KR; Udy, JW	Water temperature and benthic light levels drive horizontal expansion of Caulerpa taxifolia in native and invasive locations	MARINE ECOLOGY PROGRESS SERIES	472	72	10.3354/meps10044	2013	0171-8630	invasive	Eastern Australia
Bishop, MJ; Kelaher, BP	Replacement of native seagrass with invasive algal detritus: impacts to estuarine sediment communities	BIOLOGICAL INVASIONS	15	59	10.1007/s10530-012-0267-0	2013	1387-3547	invasive	Eastern Australia
Engelen, AH; Primo, AL; Cruz, T; Santos, R	Faunal differences between the invasive brown macroalga Sargassum muticum and competing native macroalgae	BIOLOGICAL INVASIONS	15	183	10.1007/s10530-012-0276-z	2013	1387-3547	invasive	General
Schiel, DR; Thompson, GA	Demography and population biology of the invasive kelp Undaria pinnatifida on shallow reefs in southern New Zealand	JOURNAL OF EXPERIMENTAL MARINE BIOLOGY AND ECOLOGY	434	33	10.1016/j.jembe.2012.07.023	2012	0022-0981	invasive	General
Schiel, DR; Thompson, GA	Demography and population biology of the invasive kelp Undaria pinnatifida on shallow reefs in southern New Zealand	JOURNAL OF EXPERIMENTAL MARINE BIOLOGY AND ECOLOGY	434	33	10.1016/j.jembe.2012.07.023	2012	0022-0981	invasive	Eastern Australia
Varela-Alvarez, E; Garreta, AG; Lluch, JR; Soler, NS; Serrao, EA; Siguan, MAR	Mediterranean Species of Caulerpa Are Polyploid with Smaller Genomes in the Invasive Ones	PLOS ONE	7		10.1371/journal.pone.0047728	2012	1932-6203	invasive	Mediterranean
Willette, DA; Ambrose, RF	Effects of the invasive seagrass Halophila stipulacea on the native seagrass, Syringodium filiforme, and associated fish and epibiota communities in the Eastern Caribbean	AQUATIC BOTANY	103	82	10.1016/j.aquabot.2012.06.007	2012	0304-3770	invasive	General
Johnston, MW; Purkis, SJ	Invasionsoft: A web-enabled tool for invasive species colonization predictions	AQUATIC INVASIONS	7	417	10.3391/ai.2012.7.3.011	2012	1798-6540	invasive	General
Cacabelos, E; Engelen, AH; Mejia, A; Arenas, F	Comparison of the assemblage functioning of estuary systems dominated by the seagrass Nanozostera noltii versus the invasive drift seaweed Gracilaria vermiculophylla	JOURNAL OF SEA RESEARCH	72	105	10.1016/j.seares.2012.02.003	2012	1385-1101	invasive	General
Diaz, S; Smith, JR; Zaleski, SF; Murray, SN	Effectiveness of the California State Ban on the Sale of Caulerpa Species in Aquarium Retail Stores in Southern California	ENVIRONMENTAL MANAGEMENT	50	96	10.1007/s00267-012-9860-3	2012	0364-152X	invasive	Western USA
Ukabi, S; Dubinsky, Z; Steinberger, Y; Israel, A	Surveying Caulerpa (Chlorophyta) species along the shores of the eastern Mediterranean	MEDITERRANEAN MARINE SCIENCE	13	11		2012	1108-393X	invasive	Mediterranean
Cavas, L; Cengiz, S; Karabay, ZA	Seasonal rubisco enzyme activities and caulerpenyne levels in invasive Caulerpa racemosa var. cylindracea and native Caulerpa prolifera	MEDITERRANEAN MARINE SCIENCE	13	133		2012	1108-393X	invasive	Mediterranean
Wright, JT; Gribben, PE; Byers, JE; Monro, K	Invasive ecosystem engineer selects for different phenotypes of an associated native species	ECOLOGY	93	1268		2012	Dec-58	invasive	Eastern Australia
Cevik, C; Cavas, L; Mavruk, S; Derici, OB; Cevik, F	Macrobenthic assemblages of newly introduced Caulerpa taxifolia from the Eastern Mediterranean coast of Turkey	BIOLOGICAL INVASIONS	14	501	10.1007/s10530-011-0095-7	2012	1387-3547	invasive	Mediterranean
Cebrian, E; Rodriguez-Prieto, C	Marine Invasion in the Mediterranean Sea: The Role of Abiotic Factors When There Is No Biological Resistance	PLOS ONE	7		10.1371/journal.pone.0031135	2012	1932-6203	invasive	Mediterranean
Drouin, A; McKindsey, CW; Johnson, LE	Detecting the impacts of notorious invaders: experiments versus observations in the invasion of eelgrass meadows by the green seaweed Codium fragile	OECOLOGIA	168	502	10.1007/s00442-011-2086-x	2012	0029-8549	invasive	General
Car, A; Witkowski, A; Dobosz, S; Burfeind, DD; Meinesz, A; Jasprica, N; Ruppel, M; Kurzydbowski, KJ; Plocinski, T	Description of a new marine diatom, Cocconeis caulerpacola sp. nov. (Bacillariophyceae), epiphytic on invasive Caulerpa species	EUROPEAN JOURNAL OF PHYCOLOGY	47	448	10.1080/09670262.2012.735255	2012	0967-0262	invasive	Mediterranean
Gallucci, F; Hutchings, P; Gribben, P; Fonseca, G	Habitat alteration and community-level effects of an invasive ecosystem engineer: a case study along the coast of NSW, Australia	MARINE ECOLOGY PROGRESS SERIES	449	U120	10.3354/meps09547	2012	0171-8630	invasive	Eastern Australia
Wright, JT; Byers, JE; Koukoumaftsis, LP; Gribben, PE	Differences in anti-predator traits of a native bivalve following invasion by a habitat-forming seaweed	MARINE AND FRESHWATER RESEARCH	63	250	10.1071/MF11184	2012	1323-1650	invasive	Eastern Australia
Bernardeau-Esteller, J; Marin-Guirao, L; Sandoval-Gil, JM; Ruiz, JM	Photosynthesis and daily metabolic carbon balance of the invasive Caulerpa racemosa var. cylindracea (Chlorophyta: Caulerpales) along a depth gradient	SCIENTIA MARINA	75	810	10.3989/scimar.2011.75n4803	2011	0214-8358	invasive	Mediterranean
Turan, G; Tekogul, H; Cirik, S; Meinesz, A	First record of the invasive green seaweed Caulerpa taxifolia (Bryopsidales) on the coast of Turkey	CRYPTOGAMIE ALGOLOGIE	32	382		2011	0181-1568	invasive	Mediterranean
Bedini, R; Bonechi, L; Piazzi, L	Spread of the introduced red alga Lophocladia lallemandii in the Tuscan Archipelago (NW Mediterranean Sea)	CRYPTOGAMIE ALGOLOGIE	32	391		2011	0181-1568	invasive	General
Ulas, A; Duzbastilar, FO; Aydin, C; Lok, A; Metin, C	Determining Density of Caulerpa racemosa (Forsskal) J. Agardh and its Effects on Catch Compositions of Fishing Gears	TURKISH JOURNAL OF FISHERIES AND AQUATIC SCIENCES	11	391	10.4194/trjfas.2011.0307	2011	1303-2712	invasive	Mediterranean
Oakes, JM; Bautista, MD; Maher, D; Jones, WB; Eyre, BD	Carbon self-utilization may assist Caulerpa taxifolia invasion	LIMNOLOGY AND OCEANOGRAPHY	56	1831	10.4319/lo.2011.56.5.1824	2011	0024-3590	invasive	Eastern Australia
Varela-Alvarez, E; Glenn, TC; Serrao, EA; Duarte, CM; Martinez-Daranas, B; Valero, M; Marba, N	Dinucleotide microsatellite markers in the genus Caulerpa	JOURNAL OF APPLIED PHYCOLOGY	23	719	10.1007/s10811-010-9568-9	2011	0921-8971	invasive	Mediterranean
Tomas, F; Box, A; Terrados, J	Effects of invasive seaweeds on feeding preference and performance of a keystone Mediterranean herbivore	BIOLOGICAL INVASIONS	13	1570	10.1007/s10530-010-9913-6	2011	1387-3547	invasive	Mediterranean
Tanner, JE	Utilisation of the Invasive Alga Caulerpa taxifolia as Habitat by Faunal Assemblages in the Port River-Barker Inlet Estuary, South Australia	ESTUARIES AND COASTS	34	838	10.1007/s12237-010-9370-6	2011	1559-2723	invasive	Eastern Australia
Deudero, S; Box, A; Alos, J; Arroyo, NL; Marba, N	Functional changes due to invasive species: Food web shifts at shallow Posidonia oceanica seagrass beds colonized by the alien macroalga Caulerpa racemosa	ESTUARINE COASTAL AND SHELF SCIENCE	93	116	10.1016/j.ecss.2011.03.017	2011	0272-7714	invasive	Mediterranean
Kisevic, M; Smailbegovic, A; Gray, KT; Andricevic, R; Craft, JD; Petrov, V; Brajcic, D; Dragicevic, I	Spectral reflectance profile of Caulerpa racemosa var. cylindracea and Caulerpa taxifolia in the Adriatic Sea	ACTA ADRIATICA	52	28		2011	13-Jan	invasive	Mediterranean
Vasconcelos, MA; Schubart, CLQ; de Szechy, MTM	TEMPORAL VARIATION IN VEGETATIVE DEVELOPMENT OF Caulerpa scalpelliformis (CHLOROPHYTA) FROM BALEIA BEACH, ILHA GRANDE BAY (RIO DE JANEIRO, BRAZIL)	BRAZILIAN JOURNAL OF OCEANOGRAPHY	59	152		2011	1679-8759	invasive	General
Tomas, F; Cebrian, E; Ballesteros, E	Differential herbivory of invasive algae by native fish in the Mediterranean Sea	ESTUARINE COASTAL AND SHELF SCIENCE	92	34	10.1016/j.ecss.2010.12.004	2011	0272-7714	invasive	Mediterranean
Kiparissis, S; Fakiris, E; Papatheodorou, G; Geraga, M; Kornaros, M; Kapareliotis, A; Ferentinos, G	Illegal trawling and induced invasive algal spread as collaborative factors in a Posidonia oceanica meadow degradation	BIOLOGICAL INVASIONS	13	678	10.1007/s10530-010-9858-9	2011	1387-3547	invasive	Mediterranean
Infantes, E; Terrados, J; Orfila, A	Assessment of substratum effect on the distribution of two invasive Caulerpa (Chlorophyta) species	ESTUARINE COASTAL AND SHELF SCIENCE	91	441	10.1016/j.ecss.2010.11.005	2011	0272-7714	invasive	Mediterranean
Klein, JC; Verlaque, M	Experimental removal of the invasive Caulerpa racemosa triggers partial assemblage recovery	JOURNAL OF THE MARINE BIOLOGICAL ASSOCIATION OF THE UNITED KINGDOM	91	125	10.1017/S0025315410000792	2011	0025-3154	invasive	Mediterranean
Ruiz, JM; Marin-Guirao, L; Bernardeau-Esteller, J; Ramos-Segura, A; Garcia-Munoz, R; Sandoval-Gil, JM	Spread of the invasive alga Caulerpa racemosa var. cylindracea (Caulerpales, Chlorophyta) along the Mediterranean Coast of the Murcia region (SE Spain)	ANIMAL BIODIVERSITY AND CONSERVATION	34	82		2011	1578-665X	invasive	Mediterranean
Box, A; Sureda, A; Tauler, P; Terrados, J; Marba, N; Pons, A; Deudero, S	Seasonality of caulerpenyne content in native Caulerpa prolifera and invasive C. taxifolia and C. racemosa var. cylindracea in the western Mediterranean Sea	BOTANICA MARINA	53	375	10.1515/BOT.2010.034	2010	Jun-55	invasive	Mediterranean
Byers, JE; Wright, JT; Gribben, PE	Variable direct and indirect effects of a habitat-modifying invasive species on mortality of native fauna	ECOLOGY	91	1798	10.1890/09-0712.1	2010	Dec-58	invasive	Eastern Australia
Wright, JT; Byers, JE; Koukoumaftsis, LP; Ralph, PJ; Gribben, PE	Native species behaviour mitigates the impact of habitat-forming invasive seaweed	OECOLOGIA	163	534	10.1007/s00442-010-1608-2	2010	0029-8549	invasive	Eastern Australia
Box, A; Martin, D; Deudero, S	Changes in seagrass polychaete assemblages after invasion by Caulerpa racemosa var. cylindracea (Chlorophyta: Caulerpales): community structure, trophic guilds and taxonomic distinctness	SCIENTIA MARINA	74	329	10.3989/scimar.2010.74n2317	2010	0214-8358	invasive	Mediterranean
Guillen, JE; Jimenez, S; Martinez, J; Trivino, A; Mugica, Y; Argiles, J; Bueno, M	EXPANSION OF THE INVASIVE ALGAE CAULERPA RACEMOSA VAR. CYLINDRACEA (SONDER) VERLAQUE, HUISMAN & BOUDOURESQUE, 2003 ON THE REGION OF VALENCIA SEABED	THALASSAS	26	149		2010	0212-5919	invasive	Mediterranean
Mateu-Vicens, G; Box, A; Deudero, S; Rodriguez, B	COMPARATIVE ANALYSIS OF EPIPHYTIC FORAMINIFERA IN SEDIMENTS COLONIZED BY SEAGRASS POSIDONIA OCEANICA AND INVASIVE MACROALGAE CAULERPA SPP.	JOURNAL OF FORAMINIFERAL RESEARCH	40	147		2010	0096-1191	invasive	Mediterranean
Cebrian, E; Ballesteros, E	Invasion of Mediterranean benthic assemblages by red alga Lophocladia lallemandii (Montagne) F. Schmitz: Depth-related temporal variability in biomass and phenology	AQUATIC BOTANY	92	85	10.1016/j.aquabot.2009.10.007	2010	0304-3770	invasive	General
Katsanevakis, S; Salomidi, M; Panou, A	Modelling distribution patterns and habitat preference of the invasive green alga Caulerpa racemosa in the Saronikos Gulf (Eastern Mediterranean)	AQUATIC BIOLOGY	10	67	10.3354/ab00267	2010	1864-7790	invasive	Mediterranean
Lapointe, BE; Bedford, BJ	Ecology and nutrition of invasive Caulerpa brachypus f. parvifolia blooms on coral reefs off southeast Florida, USA	HARMFUL ALGAE	9	12	10.1016/j.hal.2009.06.001	2010	1568-9883	invasive	General
Taylor, SL; Bishop, MJ; Kelaher, BP; Glasby, TM	Impacts of detritus from the invasive alga Caulerpa taxifolia on a soft sediment community	MARINE ECOLOGY PROGRESS SERIES	420	81	10.3354/meps08903	2010	0171-8630	invasive	Eastern Australia
Casu, D; Ceccherelli, G; Sechi, N; Rumolo, P; Sara, G	Caulerpa racemosa var. cylindracea as a potential source of organic matter for benthic consumers: evidences from a stable isotope analysis	AQUATIC ECOLOGY	43	1029	10.1007/s10452-008-9223-6	2009	1386-2588	invasive	Mediterranean
Darling, JA; Folino-Rorem, NC	Genetic analysis across different spatial scales reveals multiple dispersal mechanisms for the invasive hydrozoan Cordylophora in the Great Lakes	MOLECULAR ECOLOGY	18	4840	10.1111/j.1365-294X.2009.04405.x	2009	0962-1083	invasive	General
Gribben, PE; Byers, JE; Clements, M; McKenzie, LA; Steinberg, PD; Wright, JT	Behavioural interactions between ecosystem engineers control community species richness	ECOLOGY LETTERS	12	1136	10.1111/j.1461-0248.2009.01366.x	2009	1461-023X	invasive	Eastern Australia
Bryars, S; Rowling, K	BENTHIC HABITATS OF EASTERN GULF ST VINCENT: MAJOR CHANGES IN BENTHIC COVER AND COMPOSITION FOLLOWING EUROPEAN SETTLEMENT OF ADELAIDE	TRANSACTIONS OF THE ROYAL SOCIETY OF SOUTH AUSTRALIA	133	338		2009	0372-1426	invasive	Eastern Australia
Willette, DA; Ambrose, RF	The distribution and expansion of the invasive seagrass Halophila stipulacea in Dominica, West Indies, with a preliminary report from St. Lucia	AQUATIC BOTANY	91	142	10.1016/j.aquabot.2009.04.001	2009	0304-3770	invasive	General
Burfeind, DD; Tibbetts, IR; Udy, JW	Grazing rates of Elysia tomentosa on native and introduced Caulerpa taxifolia	HYDROBIOLOGIA	632	358	10.1007/s10750-009-9845-2	2009	0018-8158	invasive	Eastern Australia
Lyons, DA; Scheibling, RE	Range expansion by invasive marine algae: rates and patterns of spread at a regional scale	DIVERSITY AND DISTRIBUTIONS	15	775	10.1111/j.1472-4642.2009.00580.x	2009	1366-9516	invasive	General
Cebrian, E; Ballesteros, E	Temporal and spatial variability in shallow- and deep-water populations of the invasive Caulerpa racemosa var. cylindracea in the Western Mediterranean	ESTUARINE COASTAL AND SHELF SCIENCE	83	474	10.1016/j.ecss.2009.04.026	2009	0272-7714	invasive	Mediterranean
West, EJ; Davis, AR; Barnes, PB; Wright, JT	The role of recreational activities in creating fragments of invasive Caulerpa taxifolia	JOURNAL OF EXPERIMENTAL MARINE BIOLOGY AND ECOLOGY	376	25	10.1016/j.jembe.2009.05.015	2009	0022-0981	invasive	Eastern Australia
Holmer, M; Marba, N; Lamote, M; Duarte, CM	Deterioration of Sediment Quality in Seagrass Meadows (Posidonia oceanica) Invaded by Macroalgae (Caulerpa sp.)	ESTUARIES AND COASTS	32	466	10.1007/s12237-009-9133-4	2009	1559-2723	invasive	Mediterranean
Davis, AR; Ferguson, AM; Wright, JT	Structural complexity facilitates accumulation and retention of fragments of the invasive alga, Caulerpa taxifolia	JOURNAL OF EXPERIMENTAL MARINE BIOLOGY AND ECOLOGY	371	169	10.1016/j.jembe.2009.01.017	2009	0022-0981	invasive	Eastern Australia
Burfeind, DD; Tibbetts, IR; Udy, JW	Habitat preference of three common fishes for seagrass, Caulerpa taxifolia, and unvegetated substrate in Moreton Bay, Australia	ENVIRONMENTAL BIOLOGY OF FISHES	84	322	10.1007/s10641-009-9444-0	2009	0378-1909	invasive	Eastern Australia
Burfeind, DD; Udy, JW	The effects of light and nutrients on Caulerpa taxifolia and growth	AQUATIC BOTANY	90	109	10.1016/j.aquabot.2008.06.004	2009	0304-3770	invasive	Eastern Australia
Li, DM; Wang, GC; Chen, LM; Lu, F; Shen, ZG	Effects of Irradiance and Temperature on the Photosynthesis and Vegetative Propagation of Caulerpa serrulata	JOURNAL OF INTEGRATIVE PLANT BIOLOGY	51	154	10.1111/j.1744-7909.2008.00762.x	2009	1672-9072	invasive	General
Gribben, PE; Wright, JT; O'Connor, WA; Steinberg, P	Larval settlement preference of a native bivalve: the influence of an invasive alga versus native substrata	AQUATIC BIOLOGY	7	227	10.3354/ab00196	2009	1864-7790	invasive	Eastern Australia
Phillips, JA	Reproductive ecology of Caulerpa taxifolia (Caulerpaceae, Bryopsidales) in subtropical eastern Australia	EUROPEAN JOURNAL OF PHYCOLOGY	44	88	10.1080/09670260802343640	2009	0967-0262	invasive	Eastern Australia
McKinnon, JG; Gribben, PE; Davis, AR; Jolley, DF; Wright, JT	Differences in soft-sediment macrobenthic assemblages invaded by Caulerpa taxifolia compared to uninvaded habitats	MARINE ECOLOGY PROGRESS SERIES	380	71	10.3354/meps07926	2009	0171-8630	invasive	Eastern Australia
Gribben, PE; Wright, JT; O'Connor, WA; Doblin, MA; Eyre, B; Steinberg, PD	Reduced performance of native infauna following recruitment to a habitat-forming invasive marine alga	OECOLOGIA	158	745	10.1007/s00442-008-1181-0	2009	0029-8549	invasive	Eastern Australia
Prado, P; Thibaut, T	Differences between epiphytic assemblages on introduced Caulerpa taxifolia and coexisting eelgrass (Zostera capricorni) in Botany Bay (NSW, Australia)	SCIENTIA MARINA	72	654	10.3989/scimar.2008.72n4645	2008	0214-8358	invasive	Eastern Australia
Glardon, CG; Walters, LJ; Quintana-Ascencio, PF; McCauley, LA; Stam, WT; Olsen, JL	Predicting risks of invasion of macroalgae in the genus Caulerpa in Florida	BIOLOGICAL INVASIONS	10	1157	10.1007/s10530-007-9192-z	2008	1387-3547	invasive	General
Scheibling, RE; Melady, RA	Effect of water movement and substratum type on vegetative recruitment of the invasive green alga Codium fragile ssp tomentosoides	BOTANICA MARINA	51	349	10.1515/BOT.2008.046	2008	Jun-55	invasive	General
Wright, JI; Gribben, PE	Predicting the impact of an invasive seaweed on the fitness of native fauna	JOURNAL OF APPLIED ECOLOGY	45	1549	10.1111/j.1365-2664.2008.01541.x	2008	0021-8901	invasive	Eastern Australia
Henkel, S; Hofmann, G	Differing patterns of hsp70 gene expression in invasive and native kelp species: evidence for acclimation-induced variation	JOURNAL OF APPLIED PHYCOLOGY	20	924	10.1007/s10811-007-9275-3	2008	0921-8971	invasive	General
Henkel, S; Hofmann, G	Differing patterns of hsp70 gene expression in invasive and native kelp species: evidence for acclimation-induced variation	JOURNAL OF APPLIED PHYCOLOGY	20	924	10.1007/s10811-007-9275-3	2008	0921-8971	invasive	Western USA
Weijerman, M; Most, R; Wong, K; Beavers, S	Attempt to control the invasive red alga Acanthophora spicifera (Rhodophyta : Ceramiales) in a Hawaiian fishpond: An assessment of removal techniques and management options	PACIFIC SCIENCE	62	532	10.2984/1534-6188(2008)62[517:ATCTIR]2.0.CO;2	2008	0030-8870	invasive	General
Box, A; Sureda, A; Terrados, J; Pons, A; Deudero, S	Antioxidant response and caulerpenyne production of the alien Caulerpa taxifolia (Vahl) epiphytized by the invasive algae Lophodadia lallemandii (Montagne)	JOURNAL OF EXPERIMENTAL MARINE BIOLOGY AND ECOLOGY	364	28	10.1016/j.jembe.2008.06.029	2008	0022-0981	invasive	Mediterranean
Flagella, MM; Lorenti, M; Buia, MC	Temperature response in a shallow-water Mediterranean population of Caulerpa racemosa var. cylindracea (Caulerpales, Chlorophyta), and a possible strategy of season anticipation	BOTANICA MARINA	51	284	10.1515/BOT.2008.037	2008	Jun-55	invasive	General
Kandemir-Cavas, C; Cavas, L; Yokes, MB; Hlynka, M; Schell, R; Yurdakoc, K	A novel application of queueing theory on the Caulerpenyne secreted by invasive Caulerpa taxifolia (Vahl) C.Agardh (Ulvophyceae, Caulerpales): a preliminary study	MEDITERRANEAN MARINE SCIENCE	9	75		2008	1108-393X	invasive	Mediterranean
Williams, SL; Grosholz, ED	The invasive species challenge in estuarine and coastal environments: Marrying management and science	ESTUARIES AND COASTS	31	20	10.1007/s12237-007-9031-6	2008	1559-2723	invasive	General
Williams, SL; Grosholz, ED	The invasive species challenge in estuarine and coastal environments: Marrying management and science	ESTUARIES AND COASTS	31	20	10.1007/s12237-007-9031-6	2008	1559-2723	invasive	General
Weissflog, J; Adolph, S; Wiesemeier, T; Pohnert, G	Reduction of herbivory through wound-activated protein cross-linking by the invasive macroalga Caulerpa taxifolia	CHEMBIOCHEM	9	32	10.1002/cbic.200700443	2008	1439-4227	invasive	General
Heiman, KW; Vidargas, N; Micheli, F	Non-native habitat as home for non-native species: comparison of communities associated with invasive tubeworm and native oyster reefs	AQUATIC BIOLOGY	2	56	10.3354/ab00034	2008	1864-7790	invasive	General
Zuljevic, A; Nikolic, V; Despalatovic, M; Antolic, B	EXPERIMENTAL IN SITU FEEDING OF THE SEA URCHIN Paracentrotus lividus WITH INVASIVE ALGAE Caulerpa racemosa var. cylindracea AND Caulerpa taxifolia IN THE ADRIATIC SEA	FRESENIUS ENVIRONMENTAL BULLETIN	17	2102		2008	1018-4619	invasive	Mediterranean
Cummings, DO; Williamson, JE	The role of herbivory and fouling on the invasive green alga Caulerpa filiformis in temperate Australian waters	MARINE AND FRESHWATER RESEARCH	59	290	10.1071/MF06238	2008	1323-1650	invasive	Eastern Australia
Khou, M; Paul, NA; Wright, JT; Steinberg, PD	Intrinsic factors influence the attachment of fragments of the green alga Caulerpa filiformis	JOURNAL OF EXPERIMENTAL MARINE BIOLOGY AND ECOLOGY	352	342	10.1016/j.jembe.2007.08.010	2007	0022-0981	invasive	General
Lyons, DA; Van Alstyne, KL; Scheibling, RE	Anti-grazing activity and seasonal variation of dimethylsulfoniopropionate-associated compounds in the invasive alga Codium fragile ssp tomentosoides	MARINE BIOLOGY	153	188	10.1007/s00227-007-0795-9	2007	0025-3162	invasive	General
Williams, SL	Introduced species in seagrass ecosystems: Status and concerns	JOURNAL OF EXPERIMENTAL MARINE BIOLOGY AND ECOLOGY	350	110	10.1016/j.jembe.2007.05.032	2007	0022-0981	invasive	General
West, EJ; Bames, PB; Wright, JT; Davis, AR	Anchors aweigh: Fragment generation of invasive Caulerpa taxifolia by boat anchors and its resistance to desiccation	AQUATIC BOTANY	87	202	10.1016/j.aquabot.2007.06.005	2007	0304-3770	invasive	Eastern Australia
Theil, M; Westphalen, G; Collings, G; Cheshire, A	Caulerpa taxifolia responses to hyposalinity stress	AQUATIC BOTANY	87	228	10.1016/j.aquabot.2007.06.001	2007	0304-3770	invasive	General
Cevik, C; Yokes, MB; Cavas, L; Erkol, LI; Derici, OB; Verlaque, M	First report of Caulerpa taxifolia (Bryopsidales, Chlorophyta) on the Levantine coast (Turkey, eastern Mediterranean)	ESTUARINE COASTAL AND SHELF SCIENCE	74	556	10.1016/j.ecss.2007.05.031	2007	0272-7714	invasive	Mediterranean
Glasby, TM; Gibson, PT	Limited evidence for increased cold-tolerance of invasive versus native Caulerpa taxifolia	MARINE BIOLOGY	152	263	10.1007/s00227-007-0678-0	2007	0025-3162	invasive	Eastern Australia
Raniello, R; Mollo, E; Lorenti, M; Gavagnin, M; Buia, MC	Phytotoxic activity of caulerpenyne from the Mediterranean invasive variety of Caulerpa racemosa: a potential allelochemical	BIOLOGICAL INVASIONS	9	368	10.1007/s10530-006-9044-2	2007	1387-3547	invasive	Mediterranean
Williams, SL; Smith, JE	A global review of the distribution, taxonomy, and impacts of introduced seaweeds	ANNUAL REVIEW OF ECOLOGY EVOLUTION AND SYSTEMATICS	38	359	10.1146/annurev.ecolsys.38.091206.095543	2007	1543-592X	invasive	General
Valentine, JP; Magierowski, RH; Johnson, CR	Mechanisms of invasion: establishment, spread and persistence of introduced seaweed populations	BOTANICA MARINA	50	360	10.1515/BOT.2007.040	2007	Jun-55	invasive	General
Meinesz, A	Methods for identifying and tracking seaweed invasions	BOTANICA MARINA	50	384	10.1515/BOT.2007.042	2007	Jun-55	invasive	General
Booth, D; Provan, J; Maggs, CA	Molecular approaches to the study of invasive seaweeds	BOTANICA MARINA	50	396	10.1515/BOT.2007.043	2007	Jun-55	invasive	General
Schaffelke, B; Hewitt, CL	Impacts of introduced seaweeds	BOTANICA MARINA	50	417	10.1515/BOT.2007.044	2007	Jun-55	invasive	General
Anderson, LWJ	Control of invasive seaweeds	BOTANICA MARINA	50	437	10.1515/BOT.2007.045	2007	Jun-55	invasive	General
Wright, JT; McKenzie, LA; Gribben, PE	A decline in the abundance and condition of a native bivalve associated with Caulerpa taxifolia invasion	MARINE AND FRESHWATER RESEARCH	58	272	10.1071/MF06150	2007	1323-1650	invasive	Eastern Australia
Thomsen, MS; Wernberg, T; Staehr, P; Krause-Jensen, D; Risgaard-Petersen, N; Silliman, BR	Alien macroalgae in Denmark - a broad-scale national perspective	MARINE BIOLOGY RESEARCH	3	72	10.1080/17451000701213413	2007	1745-1000	invasive	General
Galil, BS	Loss or gain? Invasive aliens and biodiversity in the Mediterranean Sea	MARINE POLLUTION BULLETIN	55	322	10.1016/j.marpolbul.2006.11.008	2007	0025-326X	invasive	Mediterranean
Wallentinus, I; Nyberg, CD	Introduced marine organisms as habitat modifiers	MARINE POLLUTION BULLETIN	55	332	10.1016/j.marpolbul.2006.11.010	2007	0025-326X	invasive	General
Cavas, L; Baskin, Y; Yurdakoc, K; Olgun, N	Antiproliferative and newly attributed apoptotic activities from an invasive marine alga: Caulerpa racemosa var. cylindracea	JOURNAL OF EXPERIMENTAL MARINE BIOLOGY AND ECOLOGY	339	119	10.1016/j.jembe.2006.07.019	2006	0022-0981	invasive	General
Ivesa, L; Jaklin, A; Devescovi, M	Vegetation patterns and spontaneous regression of Caulerpa taxifolia (Vahl) C. Agardh in Malinska (Northern Adriatic, Croatia)	AQUATIC BOTANY	85	330	10.1016/j.aquabot.2006.06.009	2006	0304-3770	invasive	Mediterranean
Schaffelke, B; Smith, JE; Hewitt, CL	Introduced macroalgae - a growing concern	JOURNAL OF APPLIED PHYCOLOGY	18	541	10.1007/s10811-006-9074-2	2006	0921-8971	invasive	General
Stam, WT; Olsen, JL; Zaleski, SF; Murray, SN; Brown, KR; Walters, LJ	A forensic and phylogenetic survey of Caulerpa species (Caulerpales, Chlorophyta) from the Florida coast, local aquarium shops, and e-commerce: Establishing a proactive baseline for early detection	JOURNAL OF PHYCOLOGY	42	1124	10.1111/j.1529-8817.2006.0271.x	2006	0022-3646	invasive	Native
Terrados, J; Maba, N	Is the vegetative development of the invasive chlorophycean, Caulerpa taxifolia, favored in sediments with a high content of organic matter?	BOTANICA MARINA	49	338	10.1515/BOT.2006.040	2006	Jun-55	invasive	Mediterranean
Erickson, AA; Paul, VJ; Van Alstyne, KL; Kwiatkowski, LM	Palatability of macroalgae that use different types of chemical defenses	JOURNAL OF CHEMICAL ECOLOGY	32	1895	10.1007/s10886-006-9116-x	2006	0098-0331	invasive	General
Gribben, PE; Wright, JT	Sublethal effects on reproduction in native fauna: are females more vulnerable to biological invasion?	OECOLOGIA	149	361	10.1007/s00442-006-0452-x	2006	0029-8549	invasive	Eastern Australia
Wright, JT; Davis, AR	Demographic feedback between clonal growth and fragmentation in an invasive seaweed	ECOLOGY	87	1754	10.1890/0012-9658(2006)87[1744:DFBCGA]2.0.CO;2	2006	Dec-58	invasive	Eastern Australia
Piazzi, L; Ceccherelli, G	Persistence of biological invasion effects: Recovery of macroalgal assemblages after removal of Caulerpa racemosa var. cylindracea	ESTUARINE COASTAL AND SHELF SCIENCE	68	461	10.1016/j.ecss.2006.02.011	2006	0272-7714	invasive	General
Varela-Alvarez, E; Andreakis, N; Lago-Leston, A; Pearson, GA; Serrao, EA; Procaccini, G; Duarte, CM; Marba, N	Genomic DNA isolation from green and brown algae (Caulerpales and Fucales) for microsatellite library construction	JOURNAL OF PHYCOLOGY	42	745	10.1111/j.1529-8817.2006.00218.x	2006	0022-3646	invasive	General
Streftaris, N; Zenetos, A	Alien Marine Species in the Mediterranean - the 100 'Worst Invasives' and their Impact	MEDITERRANEAN MARINE SCIENCE	7	117		2006	1108-393X	invasive	General
Inderjit; Chapman, D; Ranelletti, M; Kaushik, S	Invasive marine algae: An ecological perspective	BOTANICAL REVIEW	72	178	10.1663/0006-8101(2006)72[153:IMAAEP]2.0.CO;2	2006	1-Jun	invasive	General
Ivesa, L; Devescovi, M	Seasonal vegetation patterns of the introduced Caulerpa racemosa (Caulerpales, Chlorophyta) in the northern Adriatic Sea (Vrsar, Croatia)	PERIODICUM BIOLOGORUM	108	116		2006	0031-5362	invasive	General
Ruesink, JL; Collado-Vides, L	Modeling the increase and control of Caulerpa taxifolia, an invasive marine macroalga	BIOLOGICAL INVASIONS	8	325	10.1007/s10530-004-8060-3	2006	1387-3547	invasive	Mediterranean
Walters, LJ; Brown, KR; Stam, WT; Olsen, JL	E-commerce and Caulerpa: unregulated dispersal of invasive species	FRONTIERS IN ECOLOGY AND THE ENVIRONMENT	4	79	10.1890/1540-9295(2006)004[0075:EACUDO]2.0.CO;2	2006	1540-9295	invasive	General
Ruitton, S; Verlaque, M; Aubin, G; Boudouresque, CF	Grazing on Caulerpa racemosa var. Cylindracea (Caulerpales, Chlorophyta) in the Mediterranean Sea by herbivorous fishes and sea urchins	VIE ET MILIEU-LIFE AND ENVIRONMENT	56	41		2006	0240-8759	invasive	Mediterranean
Lages, BG; Fleury, BG; Ferreira, CEL; Pereira, RC	Chemical defense of an exotic coral as invasion strategy	JOURNAL OF EXPERIMENTAL MARINE BIOLOGY AND ECOLOGY	328	135	10.1016/j.jembe.2005.07.011	2006	0022-0981	invasive	General
Gollan, JR; Wright, JT	Limited grazing pressure by native herbivores on the invasive seaweed Caulerpa taxifolia in a temperate Australian estuary	MARINE AND FRESHWATER RESEARCH	57	694	10.1071/MF05253	2006	1323-1650	invasive	Eastern Australia
Scheibling, RE; Gagnon, P	Competitive interactions between the invasive green alga Codium fragile ssp tomentosoides and native canopy-forming seaweeds in Nova Scotia (Canada)	MARINE ECOLOGY PROGRESS SERIES	325	14	10.3354/meps325001	2006	0171-8630	invasive	General
Gribben, PE; Wright, JT	Invasive seaweed enhances recruitment of a native bivalve: roles of refuge from predation and the habitat choice of recruits	MARINE ECOLOGY PROGRESS SERIES	318	185	10.3354/meps318177	2006	0171-8630	invasive	Eastern Australia
Zaleski, SF; Murray, SN	Taxonomic diversity and geographic distributions of aquarium-traded species of Caulerpa (Chlorophyta : Caulerpaceae) in southern California, USA	MARINE ECOLOGY PROGRESS SERIES	314	108		2006	0171-8630	invasive	Western USA
York, PH; Booth, DJ; Glasby, TM; Pease, BC	Fish assemblages in habitats dominated by Caulerpa taxifolia and native seagrasses in south-eastern Australia	MARINE ECOLOGY PROGRESS SERIES	312	234	10.3354/meps312223	2006	0171-8630	invasive	Eastern Australia
Ballesteros, E	Mediterranean coralligenous assemblages: A synthesis of present knowledge	OCEANOGRAPHY AND MARINE BIOLOGY - AN ANNUAL REVIEW, VOL 44	44	+		2006	0078-3218	invasive	General
Zenetos, A; Cinar, ME; Pancucci-Papadopoulou, MA; Harmelin, JG; Furnari, G; Andaloro, F; Bellou, N; Streftaris, N; Zibrowius, H	Annotated list of marine alien species in the Mediterranean with records of the worst invasive species	MEDITERRANEAN MARINE SCIENCE	6	118		2005	1108-393X	invasive	General
Cavas, L; Yurdakoc, K	An investigation on the antioxidant status of the invasive alga Caulerpa racemosa var. cylindracea (Sonder) Verlaque, Huisman, et Boudouresque (Caulerpales, Chlorophyta)	JOURNAL OF EXPERIMENTAL MARINE BIOLOGY AND ECOLOGY	325	200	10.1016/j.jembe.2005.05.002	2005	0022-0981	invasive	General
Anderson, LWJ	California's reaction to Caulerpa taxifolia: A model for invasive species rapid response	BIOLOGICAL INVASIONS	7	1016	10.1007/s10530-004-3123-z	2005	1387-3547	invasive	Western USA
Conklin, EJ; Smith, JE	Abundance and spread of the invasive red algae, Kappaphycus spp., in Kane'ohe Bay, Hawai'i and an experimental assessment of management options	BIOLOGICAL INVASIONS	7	1039	10.1007/s10530-004-3125-x	2005	1387-3547	invasive	General
Lapointe, BE; Barile, PJ; Littler, MM; Littler, DS	Macroalgal blooms on southeast Florida coral reefs II. Cross-shelf discrimination of nitrogen sources indicates widespread assimilation of sewage nitrogen	HARMFUL ALGAE	4	1122	10.1016/j.hal.2005.06.002	2005	1568-9883	invasive	Native
Schaffelke, B; Deane, D	Desiccation tolerance of the introduced marine green alga Codium fragile ssp tomentosoides - clues for likely transport vectors?	BIOLOGICAL INVASIONS	7	565	10.1007/s10530-004-5847-1	2005	1387-3547	invasive	General
Cavas, L; Yurdakoc, K	A comparative study: Assessment of the antioxidant system in the invasive green alga Caulerpa racemosa and some macrophytes from the Mediterranean	JOURNAL OF EXPERIMENTAL MARINE BIOLOGY AND ECOLOGY	321	41	10.1016/j.jembe.2004.12.035	2005	0022-0981	invasive	General
Phillips, JA	WHAT ATTRIBUTES MAKE CAULERPA TAXIFOLIA (BRYOPSIDALES, CHLOROPHYTA) A SUCCESSFUL INVASIVE SPECIES?	PHYCOLOGIA	44	81		2005	0031-8884	invasive	General
Glasby, TM; Gibson, PT; Kay, S	Tolerance of the invasive marine alga Caulerpa taxifolia to burial by sediment	AQUATIC BOTANY	82	81	10.1016/j.aquabot.2005.02.004	2005	0304-3770	invasive	Eastern Australia
Wright, JT	Differences between native and invasive Caulerpa taxifolia: a link between asexual fragmentation and abundance in invasive populations	MARINE BIOLOGY	147	569	10.1007/s00227-005-1561-5	2005	0025-3162	invasive	General
Glasby, TM; Creese, RG; Gibson, PT	Experimental use of salt to control the invasive marine alga Caulerpa taxifolia in New South Wales, Australia	BIOLOGICAL CONSERVATION	122	580	10.1016/j.biocon.2004.09.012	2005	7-Jun	invasive	Eastern Australia
Davis, AR; Benkendorff, K; Ward, DW	Responses of common SE Australian herbivores to three suspected invasive Caulerpa spp.	MARINE BIOLOGY	146	868	10.1007/s00227-004-1499-z	2005	0025-3162	invasive	Eastern Australia
Nyberg, CD; Wallentinus, I	Can species traits be used to predict marine macroalgal introductions?	BIOLOGICAL INVASIONS	7	279	10.1007/s10530-004-0738-z	2005	1387-3547	invasive	General
Longepierre, S; Robert, A; Levi, F; Francour, P	How an invasive alga species (Caulerpa taxifolia) induces changes in foraging strategies of the benthivorous fish Mullus surmuletus in coastal Mediterranean ecosystems	BIODIVERSITY AND CONSERVATION	14	376	10.1007/s10531-004-5056-7	2005	0960-3115	invasive	Mediterranean
Cavas, L; Yurdakoc, K; Yokes, B	Antioxidant status of Lobiger serradifalci and Oxynoe olivacea (Opisthobranchia, Mollusca)	JOURNAL OF EXPERIMENTAL MARINE BIOLOGY AND ECOLOGY	314	235	10.1016/j.jembe.2004.09.003	2005	0022-0981	invasive	Mediterranean
Adolph, S; Jung, V; Rattke, J; Pohnert, G	Wound closure in the invasive green alga Caulerpa taxifolia by enzymatic activation of a protein cross-linker	ANGEWANDTE CHEMIE-INTERNATIONAL EDITION	44	2808	10.1002/anie.200462276	2005	1433-7851	invasive	General
Capiomont, A; Breugnot, E; den Haan, M; Meinesz, A	Phenology of a deep-water population of Caulerpa racemosa var. cylindracea in the northwestern Mediterranean Sea	BOTANICA MARINA	48	83	10.1515/BOT.2005.006	2005	Jun-55	invasive	General
Falcao, C; de Szechy, MTM	Changes in shallow phytobenthic assemblages in southeastern Brazil, following the replacement of Sargassum vulgare (Phaeophyta) by Caulerpa scalpelliformis (Chlorophyta)	BOTANICA MARINA	48	217	10.1515/BOT2005.033	2005	Jun-55	invasive	General
Anderson, LWJ; Tan, WL; Woodfield, R; Mooney, R; Merkel, K	Use of sediment bioassays to verify efficacy of Caulerpa taxifolia eradication treatments	JOURNAL OF AQUATIC PLANT MANAGEMENT	43	9		2005	0146-6623	invasive	Western USA
Thibaut, T; Meinesz, A; Coquillard, P	Biomass seasonality of Caulerpa taxifolia in the Mediterranean Sea	AQUATIC BOTANY	80	297	10.1016/j.aquabot.2004.07.009	2004	0304-3770	invasive	Mediterranean
Millar, AJK	New records of marine benthic algae from New South Wales, eastern Australia	PHYCOLOGICAL RESEARCH	52	128	10.1111/j.1440-1835.2004.tb00320.x	2004	1322-0829	invasive	Eastern Australia
Padilla, DK; Williams, SL	Beyond ballast water: aquarium and ornamental trades as sources of invasive species in aquatic ecosystems	FRONTIERS IN ECOLOGY AND THE ENVIRONMENT	2	138		2004	1540-9295	invasive	General
Trowbridge, CD	Emerging associations on marine rocky shores: specialist herbivores on introduced macroalgae	JOURNAL OF ANIMAL ECOLOGY	73	308	10.1111/j.0021-8790.2004.00808.x	2004	0021-8790	invasive	General
Meusnier, I; Valero, M; Olsen, JL; Stam, WT	Analysis of rDNA ITS1 indels in Caulerpa taxifolia (Chlorophyta) supports a derived, incipient species status for the invasive strain	EUROPEAN JOURNAL OF PHYCOLOGY	39	92	10.1080/09670260310001646531	2004	0967-0262	invasive	General
Verlaque, M; Afonso-Carrillo, J; Gil-Rodriguez, MC; Durand, C; Boudouresque, CF; Le Parco, Y	Blitzkrieg in a marine invasion: Caulerpa racemosa var. cylindracea (Bryopsidales, Chlorophyta) reaches the Canary Islands (north-east Atlantic)	BIOLOGICAL INVASIONS	6	281	10.1023/B:BINV.0000034589.18347.d3	2004	1387-3547	invasive	General
Casas, G; Scrosati, R; Piriz, ML	The invasive kelp Undaria pinnatifida (Phaeophyceae, Laminariales) reduces native seaweed diversity in Nuevo Gulf (Patagonia, Argentina)	BIOLOGICAL INVASIONS	6	416	10.1023/B:BINV.0000041555.29305.41	2004	1387-3547	invasive	General
Levi, F; Francour, P	Behavioural response of Mullus surmuletus to habitat modification by the invasive macroalga Caulerpa taxifolia	JOURNAL OF FISH BIOLOGY	64	64	10.1046/j.1095-8649.2003.00280.x	2004	0022-1112	invasive	Mediterranean
Williams, SL; Schroeder, SL	Eradication of the invasive seaweed Caulerpa taxifolia by chlorine bleach	MARINE ECOLOGY PROGRESS SERIES	272	76	10.3354/meps272069	2004	0171-8630	invasive	Western USA
Pohnert, G; Jung, V	Intracellular compartmentation in the biosynthesis of caulerpenyne: Study on intact macroalgae using stable-isotope-labeled precursors	ORGANIC LETTERS	5	5093	10.1021/ol036163k	2003	1523-7060	invasive	General
Verlaque, M; Durand, C; Huisman, JM; Boudouresque, CF; Le Parco, Y	On the identity and origin of the Mediterranean invasive Caulerpla racemosa (Caulerpales, Chlorophyta)	EUROPEAN JOURNAL OF PHYCOLOGY	38	339	10.1080/09670260310001612592	2003	0967-0262	invasive	General
Komatsu, T; Ishikawa, T; Yamaguchi, N; Hori, Y; Ohba, H	But next time?: unsuccessful establishment of the Mediterranean strain of the green seaweed Caulerpa taxifolia in the Sea of Japan	BIOLOGICAL INVASIONS	5	277	10.1023/A:1026164902868	2003	1387-3547	invasive	General
Piazzi, L; Cinelli, F	Evaluation of benthic macroalgal invasion in a harbour area of the western Mediterranean Sea	EUROPEAN JOURNAL OF PHYCOLOGY	38	231	10.1080/1364253031000136358	2003	0967-0262	invasive	Mediterranean
Belsher, T; Lunven, M; Le Gall, E; Caisey, X; Dugornay, O; Mingant, C	Observations concerning the expansion of Caulerpa taxifolia and Caulerpa racemosa in Rade d'Hyeres and Rade of Toulon (France)	OCEANOLOGICA ACTA	26	166	10.1016/S0399-1784(02)00003-8	2003	0399-1784	invasive	Mediterranean
Secord, D	Biological control of marine invasive species: cautionary tales and land-based lessons	BIOLOGICAL INVASIONS	5	131	10.1023/A:1024054909052	2003	1387-3547	invasive	General
Silva, PC	Historical overview of the genus Caulerpa	CRYPTOGAMIE ALGOLOGIE	24	50		2003	0181-1568	invasive	General
Thake, B; Herfort, L; Randone, M; Hill, G	Susceptibility of the invasive seaweed Caulerpa taxifolia to ionic aluminium	BOTANICA MARINA	46	23	10.1515/BOT.2003.004	2003	Jun-55	invasive	General
Murphy, NE; Schaffelke, B	Use of amplified fragment length polymorphism (AFLP) as a new tool to explore the invasive green alga Caulerpa taxifolia in Australia	MARINE ECOLOGY PROGRESS SERIES	246	310	10.3354/meps246307	2003	0171-8630	invasive	Eastern Australia
Meusnier, I; Valero, M; Destombe, C; Gode, C; Desmarais, E; Bonhomme, F; Stam, WT; Olsen, JL	Polymerase chain reaction-single strand conformation polymorphism analyses of nuclear and chloroplast DNA provide evidence for recombination, multiple introductions and nascent speciation in the Caulerpa taxifolia complex	MOLECULAR ECOLOGY	11	2325	10.1046/j.1365-294X.2002.01627.x	2002	0962-1083	invasive	General
Jung, V; Thibaut, T; Meinesz, A; Pohnert, G	Comparison of the wound-activated transformation of caulerpenyne by invasive and noninvasive Caulerpa species of the Mediterranean	JOURNAL OF CHEMICAL ECOLOGY	28	2105	10.1023/A:1020710230532	2002	0098-0331	invasive	General
Renoncourt, L; Meinesz, A	Formation of propagules on an invasive strain of Caulerpa racemosa (Chlorophyta) in the Mediterranean Sea	PHYCOLOGIA	41	535	10.2216/i0031-8884-41-5-533.1	2002	0031-8884	invasive	General
Marston, M; Villalard-Bohnsack, M	Genetic variability and potential sources of Grateloupia doryphora (Halymeniaceae, Rhodophyta), an invasive species in Rhode Island waters (USA)	JOURNAL OF PHYCOLOGY	38	658	10.1046/j.1529-8817.2002.01063.x	2002	0022-3646	invasive	General
Fama, P; Jousson, O; Zaninetti, L; Meinesz, A; Dini, F; Di Giuseppe, G; Millar, AJK; Pawlowski, J	Genetic polymorphism in Caulerpa taxifolia (Ulvophyceae) chloroplast DNA revealed by a PCR-based assay of the invasive Mediterranean strain	JOURNAL OF EVOLUTIONARY BIOLOGY	15	624	10.1046/j.1420-9101.2002.00418.x	2002	1010-061X	invasive	Mediterranean
Arigoni, S; Francour, P; Harmelin-Vivien, M; Zaninetti, L	Adaptive colouration of Mediterranean labrid fishes to the new habitat provided by the introduced tropical alga Caulerpa taxifolia	JOURNAL OF FISH BIOLOGY	60	1497	10.1006/jfbi.2002.2010	2002	0022-1112	invasive	Mediterranean
Schaffelke, B; Murphy, N; Uthicke, S	Using genetic techniques to investigate the sources of the invasive alga Caulerpa taxifolia in three new locations in Australia	MARINE POLLUTION BULLETIN	44	210	10.1016/S0025-326X(01)00202-8	2002	0025-326X	invasive	Eastern Australia
Durand, C; Manuel, M; Boudouresque, CF; Meinesz, A; Verlaque, M; Le Parco, Y	Molecular data suggest a hybrid origin for the invasive Caulerpa racemosa (Caulerpales, Chlorophyta) in the Mediterranean Sea	JOURNAL OF EVOLUTIONARY BIOLOGY	15	133	10.1046/j.1420-9101.2002.00370.x	2002	1010-061X	invasive	General
Phillips, JA; Price, IR	How different is Mediterranean Caulerpa taxifolia (Caulerpales : Chlorophyta) to other populations of the species?	MARINE ECOLOGY PROGRESS SERIES	238	71	10.3354/meps238061	2002	0171-8630	invasive	General
Williams, SL; Grosholz, ED	Preliminary reports from the Caulerpa taxifolia invasion in southern California	MARINE ECOLOGY PROGRESS SERIES	233	310	10.3354/meps233307	2002	0171-8630	invasive	Western USA
Piazzi, L; Ceccherelli, G	Effects of competition between two introduced Caulerpa	MARINE ECOLOGY PROGRESS SERIES	225	195	10.3354/meps225189	2002	0171-8630	invasive	General
Boudouresque, CF; Verlaque, M	Biological pollution in the Mediterranean Sea: invasive versus introduced macrophytes	MARINE POLLUTION BULLETIN	44	38	10.1016/S0025-326X(01)00150-3	2002	0025-326X	invasive	Mediterranean
Piazzi, L; Balata, D; Ceccherelli, G; Cinelli, F	Comparative study of the growth of the two co-occurring introduced green algae Caulerpa taxifolia and Caulerpa racemosa along the Tuscan coast (Italy, western Mediterranean)	CRYPTOGAMIE ALGOLOGIE	22	466	10.1016/S0181-1568(01)01059-5	2001	0181-1568	invasive	Mediterranean
Jung, V; Pohnert, G	Rapid wound-activated transformation of the green algal defensive metabolite caulerpenyne	TETRAHEDRON	57	7172	10.1016/S0040-4020(01)00692-5	2001	0040-4020	invasive	General
Villalard-Bohnsack, M; Harlin, MM	Grateloupia doryphora (Halymeniaceae, Rhodophyta) in Rhode Island waters (USA): geographical expansion, morphological variations and associated algae	PHYCOLOGIA	40	380	10.2216/i0031-8884-40-4-372.1	2001	0031-8884	invasive	General
Thibaut, T; Meinesz, A; Amade, P; Charrier, S; De Angelis, K; Ierardi, S; Mangialajo, L; Melnick, J; Vidal, V	Elysia subornata (Mollusca) a potential control agent of the alga Caulerpa taxifolia (Chlorophyta) in the Mediterranean Sea	JOURNAL OF THE MARINE BIOLOGICAL ASSOCIATION OF THE UNITED KINGDOM	81	504	10.1017/S0025315401004143	2001	0025-3154	invasive	Mediterranean
Ceccherelli, G; Piazzi, L	Dispersal of Caulerpa racemosa fragments in the Mediterranean: Lack of detachment time effect on establishment	BOTANICA MARINA	44	213	10.1515/BOT.2001.027	2001	Jun-55	invasive	General
Zuljevic, A; Thibaut, T; Elloukal, H; Meinesz, A	Sea slug disperses the invasive Caulerpa taxifolia	JOURNAL OF THE MARINE BIOLOGICAL ASSOCIATION OF THE UNITED KINGDOM	81	344		2001	0025-3154	invasive	Mediterranean
Meusnier, I; Olsen, JL; Stam, WT; Destombe, C; Valero, M	Phylogenetic analyses of Caulerpa taxifolia (Chlorophyta) and of its associated bacterial microflora provide clues to the origin of the Mediterranean introduction	MOLECULAR ECOLOGY	10	946	10.1046/j.1365-294X.2001.01245.x	2001	0962-1083	invasive	Mediterranean
Piazzi, L; Ceccherelli, G; Cinelli, F	Threat to macroalgal diversity: effects of the introduced green alga Caulerpa racemosa in the Mediterranean	MARINE ECOLOGY PROGRESS SERIES	210	159	10.3354/meps210149	2001	0171-8630	invasive	General
Jousson, O; Pawlowski, J; Zaninetti, L; Zechman, FW; Dini, F; Di Guiseppe, G; Woodfield, R; Millar, A; Meinesz, A	Invasive alga reaches California - The alga has been identified that threatens to smother Californian coastal ecosystems.	NATURE	408	158	10.1038/35041623	2000	0028-0836	invasive	Western USA
Modena, M; Matricardi, G; Vacchi, M; Guidetti, P	Spreading of Caulerpa racemosa (Forsskal) J. Agardh (Bryopsidaceae, Chlorophyta) along the coasts of the Ligurian Sea	CRYPTOGAMIE ALGOLOGIE	21	304	10.1016/S0181-1568(00)00114-8	2000	0181-1568	invasive	General
Verlaque, M; Boudouresque, CF; Meinesz, A; Gravez, V	The Caulerpa racemosa complex (Caulerpales, Ulvophyceae) in the Mediterranean Sea	BOTANICA MARINA	43	68	10.1515/BOT.2000.005	2000	Jun-55	invasive	General
Aussem, A; Hill, D	Neural-network metamodelling for the prediction of Caulerpa taxifolia development in the Mediterranean sea	NEUROCOMPUTING	30	78	10.1016/S0925-2312(99)00145-9	2000	0925-2312	invasive	Mediterranean
Smith, CM; Walters, LJ	Fragmentation as a strategy for Caulerpa species: Fates of fragments and implications for management of an invasive weed	MARINE ECOLOGY-PUBBLICAZIONI DELLA STAZIONE ZOOLOGICA DI NAPOLI I	20	319	10.1046/j.1439-0485.1999.2034079.x	1999	0173-9565	invasive	Mediterranean
Aussem, A; Hill, D	Wedding connectionist and algorithmic modelling towards forecasting Caulerpa taxifolia development in the north-western Mediterranean sea	ECOLOGICAL MODELLING	120	236	10.1016/S0304-3800(99)00104-0	1999	0304-3800	invasive	Mediterranean
Ceccherelli, G; Cinelli, F	The role of vegetative fragmentation in dispersal of the invasive alga Caulerpa taxifolia in the Mediterranean	MARINE ECOLOGY PROGRESS SERIES	182	303	10.3354/meps182299	1999	0171-8630	invasive	Mediterranean
de Vaugelas, J; Meinesz, A; Antolic, B; Ballesteros, E; Belsher, T; Cassar, N; Ceccherelli, G; Cinelli, F; Cottalorda, JM; Orestano, CF; Grau, AM; Jaklin, A; Morucci, C; Relini, M; Sandulli, R; Span, A; Tripaldi, G; Van Klaveren, P; Zavodnik, N; Zuljevic, A	Standardization proposal for the mapping of Caulerpa taxifolia expansion in the Mediterranean sea	OCEANOLOGICA ACTA	22	94	10.1016/S0399-1784(99)80035-8	1999	0399-1784	invasive	Mediterranean
Hill, D; Coquillard, P; de Vaugelas, J; Meinesz, A	An algorithmic model for invasive species: Application to Caulerpa taxifolia (Vahl) C. Agardh development in the North-Western Mediterranean Sea	ECOLOGICAL MODELLING	109	265	10.1016/S0304-3800(98)00058-1	1998	0304-3800	invasive	Mediterranean
Schroder, HC; Badria, FA; Ayyad, SN; Batel, R; Wiens, M; Hassanein, HMA; Kurelec, B; Muller, WEG	Inhibitory effects of extracts from the marine alga Caulerpa taxifolia and of toxin from Caulerpa racemosa on multixenobiotic resistance in the marine sponge Geodia cydonium	ENVIRONMENTAL TOXICOLOGY AND PHARMACOLOGY	5	126	10.1016/S1382-6689(97)10067-9	1998	1382-6689	invasive	Mediterranean
Schroder, HC; Badria, FA; Ayyad, SN; Batel, R; Wiens, M; Hassanein, HMA; Kurelec, B; Muller, WEG	Inhibitory effects of extracts from the marine alga Caulerpa taxifolia and of toxin from Caulerpa racemosa on multixenobiotic resistance in the marine sponge Geodia cydonium	ENVIRONMENTAL TOXICOLOGY AND PHARMACOLOGY	5	126	10.1016/S1382-6689(97)10067-9	1998	1382-6689	invasive	General
Gillespie, RD; Meinesz, A; Critchley, AT	Growth responses of Caulerpa taxifolia (Ulvophyceae, Chlorophyta) from the South African aquarist trade. A potential invasive of South African coastal waters	SOUTH AFRICAN JOURNAL OF BOTANY	63	483		1997	0254-6299	invasive	General
Bartoli, P; Boudouresque, CF	Transmission failure of parasites (Digenea) in sites colonized by the recently introduced invasive alga Caulerpa taxifolia	MARINE ECOLOGY PROGRESS SERIES	154	260	10.3354/meps154253	1997	0171-8630	invasive	Mediterranean
Meinesz, A; Boudouresque, CF	On the origin of Caulerpa taxifolia in the Mediterranean Sea	COMPTES RENDUS DE L ACADEMIE DES SCIENCES SERIE III-SCIENCES DE LA VIE-LIFE SCIENCES	319	613		1996	0764-4469	invasive	Mediterranean
Gacia, E; RodriguezPrieto, C; Delgado, O; Ballesteros, E	Seasonal light and temperature responses of Caulerpa taxifolia from the northwestern Mediterranean	AQUATIC BOTANY	53	225	10.1016/0304-3770(95)01001-7	1996	0304-3770	invasive	Mediterranean
Boudouresque, CF; Lemee, R; Mari, X; Meinesz, A	The invasive alga Caulerpa taxifolia is not a suitable diet for the sea urchin Paracentrotus lividus	AQUATIC BOTANY	53	250	10.1016/0304-3770(96)01021-2	1996	0304-3770	invasive	Mediterranean
VERLAQUE, M; FRITAYRE, P	MEDITERRANEAN ALGAL COMMUNITIES ARE CHANGING IN THE FACE OF THE INVASIVE ALGA CAULERPA-TAXIFOLIA (VAHL) C AGARDH	OCEANOLOGICA ACTA	17	672		1994	0399-1784	invasive	Mediterranean
Shields, RC; Beckman, DW	ASSESSMENT OF VARIATION IN AGE, GROWTH, AND PREY OF FRESHWATER DRUM (APLODINOTUS GRUNNIENS) IN THE LOWER MISSOURI RIVER	SOUTHWESTERN NATURALIST	60	365		2015	0038-4909	invasive	General
Kozuharov, D; Stanachkova, M	Long-term Changes in Zooplankton Community in Zhrebchevo Reservoir, Central Bulgaria	ACTA ZOOLOGICA BULGARICA	67	552		2015	0324-0770	invasive	General
Pagnucco, KS; Ricciardi, A	Disentangling the influence of abiotic variables and a non-native predator on freshwater community structure	ECOSPHERE	6		10.1890/ES15-00371.1	2015	2150-8925	invasive	General
Hardenbicker, P; Weitere, M; Fink, P; Hillebrand, H	Effects of temperature on the interaction between phytoplankton communities and benthic filter feeders	FUNDAMENTAL AND APPLIED LIMNOLOGY	187	100	10.1127/fal/2015/0752	2015	1863-9135	invasive	General
Paterson, WL; Griffith, TA; Krebs, RA; Burlakova, LE; Zanatta, DT	An evaluation of the genetic structure of mapleleaf mussels (Quadrula quadrula) in the Lake Erie watershed	JOURNAL OF GREAT LAKES RESEARCH	41	1130	10.1016/j.jglr.2015.09.006	2015	0380-1330	invasive	General
Ardura, A; Zaiko, A; Martinez, JL; Samulioviene, A; Semenova, A; Garcia-Vazquez, E	eDNA and specific primers for early detection of invasive species - A case study on the bivalve Rangia cuneata, currently spreading in Europe	MARINE ENVIRONMENTAL RESEARCH	112	55	10.1016/j.marenvres.2015.09.013	2015	0141-1136	invasive	General
Kimmerer, WJ; Lougee, L	Bivalve grazing causes substantial mortality to an estuarine copepod population	JOURNAL OF EXPERIMENTAL MARINE BIOLOGY AND ECOLOGY	473	63	10.1016/j.jembe.2015.08.005	2015	0022-0981	invasive	General
Rosa, IC; Garrido, R; Re, A; Gomes, J; Pereira, JL; Goncalves, F; Costa, R	Sensitivity of the invasive bivalve Corbicula fluminea to candidate control chemicals: The role of dissolved oxygen conditions	SCIENCE OF THE TOTAL ENVIRONMENT	536	830	10.1016/j.scitotenv.2015.07.071	2015	0048-9697	invasive	General
Davidson, AD; Hewitt, CL; Kashian, DR	Understanding Acceptable Level of Risk: Incorporating the Economic Cost of Under-Managing Invasive Species	PLOS ONE	10		10.1371/journal.pone.0141958	2015	1932-6203	invasive	General
Wallace, JS; Blersch, DM	Dynamic modeling predicts continued bioaccumulation of polybrominated diphenyl ethers (PSDEs) in smallmouth bass (Micropterus dolomiu) post phase-out due to invasive prey and shifts in predation	ENVIRONMENTAL POLLUTION	206	297	10.1016/j.envpol.2015.07.023	2015	0269-7491	invasive	Great Lakes
Rowe, MD; Obenour, DR; Nalepa, TF; Vanderploeg, HA; Yousef, F; Kerfoot, WC	Mapping the spatial distribution of the biomass and filter-feeding effect of invasive dreissenid mussels on the winter-spring phytoplankton bloom in Lake Michigan	FRESHWATER BIOLOGY	60	2285	10.1111/fwb.12653	2015	0046-5070	invasive	Great Lakes
Francoeur, SN; Pillsbury, RW; Lowe, RL	Benthic algal response to invasive mussels in Saginaw Bay: a comparison of historical and recent data	JOURNAL OF FRESHWATER ECOLOGY	30	477	10.1080/02705060.2014.1001452	2015	0270-5060	invasive	Great Lakes
Watanabe, M; Meyer, KA; Jackson, TM; Schock, TB; Johnson, WE; Bearden, DW	Application of NMR-based metabolomics for environmental assessment in the Great Lakes using zebra mussel (Dreissena polymorpha)	METABOLOMICS	11	1315	10.1007/s11306-015-0789-4	2015	1573-3882	invasive	Great Lakes
Burkett, EM; Jude, DJ	Long-term impacts of invasive round goby Neogobius melanostomus on fish community diversity and diets in the St. Clair River, Michigan	JOURNAL OF GREAT LAKES RESEARCH	41	872	10.1016/j.jglr.2015.05.004	2015	0380-1330	invasive	Great Lakes
Jost, JA; Soltis, EN; Moyer, MR; Keshwani, SS	Linking zebra mussel growth and survival with two cellular stress indicators during chronic temperature stress	INVERTEBRATE BIOLOGY	134	202	10.1111/ivb.12089	2015	1077-8306	invasive	Great Lakes
Kobak, J; Jermacz, L; Dzierzynska-Bialonczyk, A	Substratum preferences of the invasive killer shrimp Dikerogammarus villosus	JOURNAL OF ZOOLOGY	297	76	10.1111/jzo.12252	2015	0952-8369	invasive	General
McFarland, K; Baker, S; Baker, P; Rybovich, M; Volety, AK	Temperature, Salinity, and Aerial Exposure Tolerance of the Invasive Mussel, Perna viridis, in Estuarine Habitats: Implications for Spread and Competition with Native Oysters, Crassostrea virginica	ESTUARIES AND COASTS	38	1628	10.1007/s12237-014-9903-5	2015	1559-2723	invasive	General
Sauey, BW; Amberg, JJ; Cooper, ST; Grunwald, SK; Newton, TJ; Haro, RJ	PRELIMINARY CHARACTERIZATION OF DIGESTIVE ENZYMES IN FRESHWATER MUSSELS	JOURNAL OF SHELLFISH RESEARCH	34	422	10.2983/035.034.0225	2015	0730-8000	invasive	General
White, JD; Hamilton, SK; Sarnelle, O	Heat-induced mass mortality of invasive zebra mussels (Dreissena polymorpha) at sublethal water temperatures	CANADIAN JOURNAL OF FISHERIES AND AQUATIC SCIENCES	72	1229	10.1139/cjfas-2015-0064	2015	0706-652X	invasive	Great Lakes
Matthews, J; Schipper, AM; Hendriks, AJ; Le, TTY; de Vaate, AB; van der Velde, G; Leuven, RSEW	A dominance shift from the zebra mussel to the invasive quagga mussel may alter the trophic transfer of metals	ENVIRONMENTAL POLLUTION	203	190	10.1016/j.envpol.2015.03.032	2015	0269-7491	invasive	Europe
Smith, BR; Edds, DR; Goeckler, JM	Lowhead dams and the downstream dispersal of zebra mussels	HYDROBIOLOGIA	755	12	10.1007/s10750-015-2211-7	2015	0018-8158	invasive	Southern USA
Stanachkova, M; Kozuharov, D; Zlatanova, D; Trichkova, T	Dynamics of Dreissena spp. veliger larvae in some Bulgarian reservoirs	BIOTECHNOLOGY & BIOTECHNOLOGICAL EQUIPMENT	29	S32	10.1080/13102818.2015.1047180	2015	1310-2818	invasive	Europe
Colborne, SF; Clapp, ADM; Longstaffe, FJ; Neff, BD	Foraging ecology of native pumpkinseed (Lepomis gibbosus) following the invasion of zebra mussels (Dreissena polymorpha)	CANADIAN JOURNAL OF FISHERIES AND AQUATIC SCIENCES	72	990	10.1139/cjfas-2014-0372	2015	0706-652X	invasive	Great Lakes
Davidson, AD; Fusaro, AJ; Kashian, DR	Using a Novel Spatial Tool to Inform Invasive Species Early Detection and Rapid Response Efforts	ENVIRONMENTAL MANAGEMENT	56	65	10.1007/s00267-015-0484-2	2015	0364-152X	invasive	General
Nack, CC; Limburg, KE; Schmidt, RE	Diet Composition and Feeding Behavior of Larval American Shad, Alosa sapidissima (Wilson), after the Introduction of the Invasive Zebra Mussel, Dreissena polymorpha (Pallas), in the Hudson River Estuary, NY	NORTHEASTERN NATURALIST	22	450	10.1656/045.022.0216	2015	1092-6194	invasive	Great Lakes
Marescaux, J; Boets, P; Lorquet, J; Sablon, R; Van Doninck, K; Beisel, JN	Sympatric Dreissena species in the Meuse River: towards a dominance shift from zebra to quagga mussels	Aquatic Invasions	10	298	10.3391/ai.2015.10.3.04	2015	1798-6540	invasive	Europe
Omara, M; Crimmins, BS; Back, RC; Hopke, PK; Chang, FC; Holsen, TM	Mercury biomagnification and contemporary food web dynamics in lakes Superior and Huron	JOURNAL OF GREAT LAKES RESEARCH	41	483	10.1016/j.jglr.2015.02.005	2015	0380-1330	invasive	Great Lakes
Ball, SC; Mihuc, TB; Myers, LW; Stockwell, JD	Ten-fold decline in Mysis diluviana in Lake Champlain between 1975 and 2012	JOURNAL OF GREAT LAKES RESEARCH	41	509	10.1016/j.jglr.2015.03.002	2015	0380-1330	invasive	Great Lakes
Blakeslee, CJ; Sweet, SA; Galbraith, HS; Honeyfield, DC	Thiaminase activity in native freshwater mussels	JOURNAL OF GREAT LAKES RESEARCH	41	519	10.1016/j.jglr.2015.03.024	2015	0380-1330	invasive	Great Lakes
Turek, KA; Hoellein, TJ	The invasive Asian clam (Corbicula fluminea) increases sediment denitrification and ammonium flux in 2 streams in the midwestern USA	FRESHWATER SCIENCE	34	484	10.1086/680400	2015	2161-9549	invasive	General
Jaumot, J; Navarro, A; Faria, M; Barata, C; Tauler, R; Pina, B	qRT-PCR evaluation of the transcriptional response of zebra mussel to heavy metals	BMC GENOMICS	16		10.1186/s12864-015-1567-4	2015	1471-2164	invasive	Europe
Zaiko, A; Daunys, D	Invasive ecosystem engineers and biotic indices: Giving a wrong impression of water quality improvement?	ECOLOGICAL INDICATORS	52	299	10.1016/j.ecolind.2014.12.023	2015	1470-160X	invasive	Europe
Egan, SP; Grey, E; Olds, B; Feder, JL; Ruggiero, ST; Tanner, CE; Lodge, DM	Rapid Molecular Detection of Invasive Species in Ballast and Harbor Water by Integrating Environmental DNA and Light Transmission Spectroscopy	ENVIRONMENTAL SCIENCE & TECHNOLOGY	49	4121	10.1021/es5058659	2015	0013-936X	invasive	Great Lakes
Bonel, N; Lorda, J	GROWTH AND BODY WEIGHT VARIABILITY OF THE INVASIVE MUSSEL LIMNOPERNA FORTUNEI (MYTILIDAE) ACROSS HABITAT AND SEASON	MALACOLOGIA	58	145		2015	0076-2997	invasive	General
Stewart-Koster, B; Olden, JD; Johnson, PTJ	Integrating landscape connectivity and habitat suitability to guide offensive and defensive invasive species management	JOURNAL OF APPLIED ECOLOGY	52	378	10.1111/1365-2664.12395	2015	0021-8901	invasive	Great Lakes
Oliveira, C; Vilares, P; Guilherrnino, L	Integrated biomarker responses of the invasive species Corbicula fluminea in relation to environmental abiotic conditions: A potential indicator of the likelihood of clam's summer mortality syndrome	COMPARATIVE BIOCHEMISTRY AND PHYSIOLOGY A-MOLECULAR & INTEGRATIVE PHYSIOLOGY	182	37	10.1016/j.cbpa.2014.12.001	2015	1095-6433	invasive	General
Ozersky, T; Evans, DO; Ginn, BK	Invasive mussels modify the cycling, storage and distribution of nutrients and carbon in a large lake	FRESHWATER BIOLOGY	60	843	10.1111/fwb.12537	2015	0046-5070	invasive	Great Lakes
Penarrubia, L; Sanz, N; Pla, C; Vidal, O; Vinas, J	Using Massive Parallel Sequencing for the Development, Validation, and Application of Population Genetics Markers in the Invasive Bivalve Zebra Mussel (Dreissena polymorpha)	PLOS ONE	10		10.1371/journal.pone.0120732	2015	1932-6203	invasive	General
Jermacz, L; Dzierzynska, A; Kakareko, T; Poznanska, M; Kobak, J	The art of choice: predation risk changes interspecific competition between freshwater amphipods	BEHAVIORAL ECOLOGY	26	664	10.1093/beheco/arv009	2015	1045-2249	invasive	General
Macksasitorn, S; Janssen, J; Gray, KA	PCBs refocused: Correlation of PCB concentrations in Green Bay legacy sediments with adjacent lithophilic, invasive biota	JOURNAL OF GREAT LAKES RESEARCH	41	221	10.1016/j.jglr.2014.12.021	2015	0380-1330	invasive	Great Lakes
Karatayev, AY; Burlakova, LE; Mastitsky, SE; Padilla, DK	Predicting the spread of aquatic invaders: insight from 200 years of invasion by zebra mussels	ECOLOGICAL APPLICATIONS	25	440	10.1890/13-1339.1	2015	1051-0761	invasive	General
Boltovskoy, D; Correa, N	Ecosystem impacts of the invasive bivalve Limnoperna fortunei (golden mussel) in South America	HYDROBIOLOGIA	746	95	10.1007/s10750-014-1882-9	2015	0018-8158	invasive	General
Karatayev, AY; Burlakova, LE; Padilla, DK	Zebra versus quagga mussels: a review of their spread, population dynamics, and ecosystem impacts	HYDROBIOLOGIA	746	112	10.1007/s10750-014-1901-x	2015	0018-8158	invasive	General
Latzka, AW; Crawford, JT; Koblings, AS; Caldeira, Y; Hilts, E; Vander Zanden, MJ	Representing calcification in distribution models for aquatic invasive species: surrogates perform as well as CaCO3 saturation state	HYDROBIOLOGIA	746	208	10.1007/s10750-014-2001-7	2015	0018-8158	invasive	General
Jermacz, L; Dzierzynska, A; Poznanska, M; Kobak, J	Experimental evaluation of preferences of an invasive Ponto-Caspian gammarid Pontogammarus robustoides (Amphipoda, Gammaroidea) for mineral and plant substrata	HYDROBIOLOGIA	746	221	10.1007/s10750-014-1963-9	2015	0018-8158	invasive	General
Gergs, R; Rothhaupt, KO	Invasive species as driving factors for the structure of benthic communities in Lake Constance, Germany	HYDROBIOLOGIA	746	254	10.1007/s10750-014-1931-4	2015	0018-8158	invasive	Europe
Rewicz, T; Wattier, R; Grabowski, M; Rigaud, T; Bacela-Spychalska, K	Out of the Black Sea: Phylogeography of the Invasive Killer Shrimp Dikerogammarus villosus across Europe	PLOS ONE	10		10.1371/journal.pone.0118121	2015	1932-6203	invasive	General
Gallardo, B; Aldridge, DC	Great Britain heading for a Ponto-Caspian invasional meltdown?	JOURNAL OF APPLIED ECOLOGY	52	49	10.1111/1365-2664.12348	2015	0021-8901	invasive	General
Shoults-Wilson, WA; Elsayed, N; Leckrone, K; Unrine, J	ZEBRA MUSSELS (DREISSENA POLYMORPHA) AS A BIOMONITOR OF TRACE ELEMENTS ALONG THE SOUTHERN SHORELINE OF LAKE MICHIGAN	ENVIRONMENTAL TOXICOLOGY AND CHEMISTRY	34	419	10.1002/etc.2825	2015	0730-7268	invasive	Great Lakes
Glyshaw, PW; Riseng, CM; Nalepa, TF; Pothoven, SA	Temporal trends in condition and reproduction of quagga mussels (Dreissena rostriformis bugensis) in southern Lake Michigan	JOURNAL OF GREAT LAKES RESEARCH	41	26	10.1016/j.jglr.2015.08.006	2015	0380-1330	invasive	General
Carrick, HJ; Butts, E; Daniels, D; Fehringer, M; Frazier, C; Fahnenstiel, GL; Pothoven, S; Vanderploeg, HA	Variation in the abundance of pico, nano, and microplankton in Lake Michigan: Historic and basin-wide comparisons	JOURNAL OF GREAT LAKES RESEARCH	41	74	10.1016/j.jglr.2015.09.009	2015	0380-1330	invasive	General
Musin, GE; Rojas Molina, F; Giri, F; Williner, V	Structure and density population of the invasive mollusc Limnoperna fortunei associated with Eichhornia crassipes in lakes of the Middle Parana floodplain	JOURNAL OF LIMNOLOGY	74	548	10.4081/jlimnol.2015.1107	2015	1129-5767	invasive	General
Beggel, S; Cerwenka, AF; Brandner, J; Geist, J	Shell morphological versus genetic identification of quagga mussel (Dreissena bugensis) and zebra mussel (Dreissena polymorpha)	AQUATIC INVASIONS	10	99	10.3391/ai.2015.10.1.09	2015	1798-6540	invasive	Europe
Paldaviciene, A; Zaiko, A; Mazur-Marzec, H; Razinkovas-Baziukas, A	Bioaccumulation of rnicrocystins in invasive bivalves: A case study from the boreal lagoon ecosystem	OCEANOLOGIA	57	101	10.1016/j.oceano.2014.10.001	2015	0078-3234	invasive	Europe
Paldaviciene, A; Zaiko, A; Mazur-Marzec, H; Razinkovas-Baziukas, A	Bioaccumulation of rnicrocystins in invasive bivalves: A case study from the boreal lagoon ecosystem	OCEANOLOGIA	57	101	10.1016/j.oceano.2014.10.001	2015	0078-3234	invasive	General
Rowe, MT; Zanatta, DT	Investigating the genetic variation and structure of a native unionid mussel in the Laurentian Great Lakes following an invasion of dreissenid mussels	BIOLOGICAL INVASIONS	17	364	10.1007/s10530-014-0734-x	2015	1387-3547	invasive	Great Lakes
Binelli, A; Della Torre, C; Magni, S; Parolini, M	Does zebra mussel (Dreissena polymorpha) represent the freshwater counterpart of Mytilus in ecotoxicological studies? A critical review	ENVIRONMENTAL POLLUTION	196	403	10.1016/j.envpol.2014.10.023	2015	0269-7491	invasive	General
Sinclair, JS; Arnott, SE	Effects of an invasive consumer on zooplankton communities are unaltered by nutrient inputs	FRESHWATER BIOLOGY	60	173	10.1111/fwb.12482	2015	0046-5070	invasive	Great Lakes
Greene, S; McElarney, YR; Taylor, D	Water quality effects following establishment of the invasive Dreissena polymorpha (Pallas) in a shallow eutrophic lake: implications for pollution mitigation measures	HYDROBIOLOGIA	743	253	10.1007/s10750-014-2041-z	2015	0018-8158	invasive	General
Burlakova, LE; Tulumello, BL; Karatayev, AY; Krebs, RA; Schloesser, DW; Paterson, WL; Griffith, TA; Scott, MW; Crail, T; Zanatta, DT	Competitive Replacement of Invasive Congeners May Relax Impact on Native Species: Interactions among Zebra, Quagga, and Native Unionid Mussels	PLOS ONE	9		10.1371/journal.pone.0114926	2014	1932-6203	invasive	Great Lakes
Colomer, M; Margalida, A; Valencia, L; Palau, A	Application of a computational model for complex fluvial ecosystems: The population dynamics of zebra mussel Dreissena polymorpha as a case study	ECOLOGICAL COMPLEXITY	20	126	10.1016/j.ecocom.2014.09.006	2014	1476-945X	invasive	Europe
Oganjan, K; Lauringson, V	Grazing rate of zebra mussel in a shallow eutrophicated bay of the Baltic Sea	MARINE ENVIRONMENTAL RESEARCH	102	50	10.1016/j.marenvres.2014.05.003	2014	0141-1136	invasive	Europe
Paulus, M; Teubner, D; Hochkirch, A; Veith, M	Journey into the past: using cryogenically stored samples to reconstruct the invasion history of the quagga mussel (Dreissena rostriformis) in German river systems	BIOLOGICAL INVASIONS	16	2597	10.1007/s10530-014-0689-y	2014	1387-3547	invasive	General
Kobak, J; Jermacz, L; Plachocki, D	Effectiveness of zebra mussels to act as shelters from fish predators differs between native and invasive amphipod prey	AQUATIC ECOLOGY	48	408	10.1007/s10452-014-9492-1	2014	1386-2588	invasive	Europe
Roy, HE; Peyton, J; Aldridge, DC; Bantock, T; Blackburn, TM; Britton, R; Clark, P; Cook, E; Dehnen-Schmutz, K; Dines, T; Dobson, M; Edwards, F; Harrower, C; Harvey, MC; Minchin, D; Noble, DG; Parrott, D; Pocock, MJO; Preston, CD; Roy, S; Salisbury, A; Schonrogge, K; Sewell, J; Shaw, RH; Stebbing, P; Stewart, AJA; Walker, KJ	Horizon scanning for invasive alien species with the potential to threaten biodiversity in Great Britain	GLOBAL CHANGE BIOLOGY	20	3871	10.1111/gcb.12603	2014	1354-1013	invasive	Ireland
Bodis, E; Toth, B; Szekeres, J; Borza, P; Sousa, R	Empty native and invasive bivalve shells as benthic habitat modifiers in a large river	LIMNOLOGICA	49	9	10.1016/j.limno.2014.07.002	2014	0075-9511	invasive	General
Aldridge, DC; Ho, S; Froufe, E	The Ponto-Caspian quagga mussel, Dreissena rostriformis bugensis (Andrusov, 1897), invades Great Britain	AQUATIC INVASIONS	9	535	10.3391/ai.2014.9.4.11	2014	1798-6540	invasive	General
McLaughlan, C; Rose, P; Aldridge, DC	Making the Best of a Pest: The Potential for Using Invasive Zebra Mussel (Dreissena Polymorpha) Biomass as a Supplement to Commercial Chicken Feed	ENVIRONMENTAL MANAGEMENT	54	1109	10.1007/s00267-014-0335-6	2014	0364-152X	invasive	Europe
McCallum, ES; Charney, RE; Marenette, JR; Young, JAM; Koops, MA; Earn, DJD; Bolker, BM; Balshine, S	Persistence of an invasive fish (Neogobius melanostomus) in a contaminated ecosystem	BIOLOGICAL INVASIONS	16	2461	10.1007/s10530-014-0677-2	2014	1387-3547	invasive	General
Mansfield, R; Williams, A; Hendry, K; White, K	Drivers of change in a redeveloped urban lake: long term trends in a simplified system	FUNDAMENTAL AND APPLIED LIMNOLOGY	185	105	10.1127/fal/2014/0545	2014	1863-9135	invasive	Europe
Kobak, J; Rynska, A	Environmental factors affecting behavioural responses of an invasive bivalve to conspecific alarm cues	ANIMAL BEHAVIOUR	96	186	10.1016/j.anbehav.2014.08.014	2014	Mar-72	invasive	Europe
Kao, YC; Adlerstein, S; Rutherford, E	The relative impacts of nutrient loads and invasive species on a Great Lakes food web: An Ecopath with Ecosim analysis	JOURNAL OF GREAT LAKES RESEARCH	40	52	10.1016/j.jgh.2014.01.010	2014	0380-1330	invasive	Great Lakes
Leuven, RSEW; Collas, FPL; Koopman, KR; Matthews, J; van der Velde, G	Mass mortality of invasive zebra and quagga mussels by desiccation during severe winter conditions	AQUATIC INVASIONS	9	252	10.3391/ai.2014.9.3.02	2014	1798-6540	invasive	General
Conn, DB	Aquatic invasive species and emerging infectious disease threats: A One Health perspective	AQUATIC INVASIONS	9	390	10.3391/ai.2014.9.3.12	2014	1798-6540	invasive	General
Burlakova, LE; Karatayev, AY; Pennuto, C; Mayer, C	Changes in Lake Erie benthos over the last 50 years: Historical perspectives, current status, and main drivers	JOURNAL OF GREAT LAKES RESEARCH	40	573	10.1016/j.jglr.2014.02.008	2014	0380-1330	invasive	Great Lakes
Sousa, R; Novais, A; Costa, R; Strayer, DL	Invasive bivalves in fresh waters: impacts from individuals to ecosystems and possible control strategies	HYDROBIOLOGIA	735	251	10.1007/s10750-012-1409-1	2014	0018-8158	invasive	General
Francoeur, SN; Winslow, KP; Miller, D; Stow, CA; Cha, Y; Peacor, SD	Spatial and temporal patterns of macroscopic benthic primary producers in Saginaw Bay, Lake Huron	JOURNAL OF GREAT LAKES RESEARCH	40	63	10.1016/j.jglr.2014.01.011	2014	0380-1330	invasive	Great Lakes
Lavrentyev, PJ; Vanderploeg, HA; Franze, G; Chacin, DH; Liebig, JR; Johengen, TH	Microzooplankton distribution, dynamics, and trophic interactions relative to phytoplankton and quagga mussels in Saginaw Bay, Lake Huron	JOURNAL OF GREAT LAKES RESEARCH	40	105	10.1016/j.jgrl.2013.11.012	2014	0380-1330	invasive	General
Karatayev, VA; Karatayev, AY; Burlakova, LE; Rudstam, LG	Eutrophication and Dreissena Invasion as Drivers of Biodiversity: A Century of Change in the Mollusc Community of Oneida Lake	PLOS ONE	9		10.1371/journal.pone.0101388	2014	1932-6203	invasive	Great Lakes
Gallardo, B	Europe's top 10 invasive species: relative importance of climatic, habitat and socio-economic factors	ETHOLOGY ECOLOGY & EVOLUTION	26	151	10.1080/03949370.2014.896417	2014	0394-9370	invasive	Europe
Bodis, E; Toth, B; Sousa, R	Impact of Dreissena fouling on the physiological condition of native and invasive bivalves: interspecific and temporal variations	BIOLOGICAL INVASIONS	16	1386	10.1007/s10530-013-0575-z	2014	1387-3547	invasive	Europe
Ruginis, T; Bartoli, M; Petkuviene, J; Zilius, M; Lubiene, I; Laini, A; Razinkovas-Baziukas, A	Benthic respiration and stoichiometry of regenerated nutrients in lake sediments with Dreissena polymorpha	AQUATIC SCIENCES	76	417	10.1007/s00027-014-0343-x	2014	1015-1621	invasive	Europe
Zaiko, A; Minchin, D; Olenin, S	The day after tomorrow: anatomy of an 'r' strategist aquatic invasion	AQUATIC INVASIONS	9	155	10.3391/ai.2014.9.2.03	2014	1798-6540	invasive	Ireland
Layhee, M; Yoshioka, M; Farokhkish, B; Gross, JA; Sepulveda, AJ	Toxicity of a Traditional Molluscicide to Asian Clam Veligers	JOURNAL OF FISH AND WILDLIFE MANAGEMENT	5	145	10.3996/042013-JFWM-032	2014	1944-687X	invasive	General
Quinn, A; Gallardo, B; Aldridge, DC	Quantifying the ecological niche overlap between two interacting invasive species: the zebra mussel (Dreissena polymorpha) and the quagga mussel (Dreissena rostriformis bugensis)	AQUATIC CONSERVATION-MARINE AND FRESHWATER ECOSYSTEMS	24	337	10.1002/aqc.2414	2014	1052-7613	invasive	General
Locke, SA; Bulte, G; Marcogliese, DJ; Forbes, MR	Altered trophic pathway and parasitism in a native predator (Lepomis gibbosus) feeding on introduced prey (Dreissena polymorpha)	OECOLOGIA	175	324	10.1007/s00442-014-2898-6	2014	0029-8549	invasive	Great Lakes
Kornis, MS; Carlson, J; Lehrer-Brey, G; Vander Zanden, MJ	Experimental evidence that ecological effects of an invasive fish are reduced at high densities	OECOLOGIA	175	334	10.1007/s00442-014-2899-5	2014	0029-8549	invasive	General
Sieracki, JL; Bossenbroek, JM; Faisal, M	Modeling the secondary spread of viral hemorrhagic septicemia virus (VHSV) by commercial shipping in the Laurentian Great Lakes	BIOLOGICAL INVASIONS	16	1053	10.1007/s10530-013-0556-2	2014	1387-3547	invasive	General
Jones, LA; Ricciardi, A	The influence of pre-settlement and early post-settlement processes on the adult distribution and relative dominance of two invasive mussel species	FRESHWATER BIOLOGY	59	1100	10.1111/fwb.12331	2014	0046-5070	invasive	Great Lakes
Ilarri, MI; Souza, AT; Antunes, C; Guilhermino, L; Sousa, R	Influence of the invasive Asian clam Corbicula fluminea (Bivalvia: Corbiculidae) on estuarine epibenthic assemblages	ESTUARINE COASTAL AND SHELF SCIENCE	143	19	10.1016/j.ecss.2014.03.017	2014	0272-7714	invasive	Native
Ilarri, MI; Souza, AT; Antunes, C; Guilhermino, L; Sousa, R	Influence of the invasive Asian clam Corbicula fluminea (Bivalvia: Corbiculidae) on estuarine epibenthic assemblages	ESTUARINE COASTAL AND SHELF SCIENCE	143	19	10.1016/j.ecss.2014.03.017	2014	0272-7714	invasive	General
Nogaro, G; Steinman, AD	Influence of ecosystem engineers on ecosystem processes is mediated by lake sediment properties	OIKOS	123	512	10.1111/j.1600-0706.2013.00978.x	2014	0030-1299	invasive	Great Lakes
Naddafi, R; Rudstam, LG	Predator-induced morphological defences in two invasive dreissenid mussels: implications for species replacement	FRESHWATER BIOLOGY	59	713	10.1111/fwb.12297	2014	0046-5070	invasive	Great Lakes
Kolarikova, K; Horecky, J; Liska, M; Jichova, M; Tatosova, J; Lapsanska, N; Horicka, Z; Chvojka, P; Beran, L; Kosel, V; Matena, J; Ciamporova-Zatovicova, Z; Krno, I; Bulankova, E; Sporka, F; Kment, P; Stuchlik, E	Benthic macroinvertebrates along the Czech part of the Labe and lower section of the Vltava rivers from 1996-2005, with a particular focus on rare and alien species	BIOLOGIA	69	521	10.2478/s11756-014-0336-1	2014	Jun-88	invasive	Europe
Gantayet, A; Rees, DJ; Sone, ED	Novel Proteins Identified in the Insoluble Byssal Matrix of the Freshwater Zebra Mussel	MARINE BIOTECHNOLOGY	16	155	10.1007/s10126-013-9537-9	2014	1436-2228	invasive	General
Contardo-Jara, V; Otterstein, SKB; Downing, S; Downing, TG; Pflugmacher, S	Response of antioxidant and biotransformation systems of selected freshwater mussels (Dreissena polymorpha, Anadonta cygnea, Unio tumidus, and Corbicula javanicus) to the cyanobacterial neurotoxin beta-N-methylamino-L-alanine	TOXICOLOGICAL AND ENVIRONMENTAL CHEMISTRY	96	465	10.1080/02772248.2014.945452	2014	0277-2248	invasive	General
Butkus, R; Sidagyte, E; Rakauskas, V; Arbaciauskas, K	Distribution and current status of non-indigenous mollusc species in Lithuanian inland waters	AQUATIC INVASIONS	9	103	10.3391/ai.2014.9.1.08	2014	1798-6540	invasive	Europe
Paolucci, EM; Sardina, P; Sylvester, F; Perepelizin, PV; Zhan, AB; Ghabooli, S; Cristescu, ME; Oliveira, MD; MacIsaac, HJ	Morphological and genetic variability in an alien invasive mussel across an environmental gradient in South America	LIMNOLOGY AND OCEANOGRAPHY	59	412	10.4319/lo.2014.59.2.0400	2014	0024-3590	invasive	General
Baustian, MM; Mavrommati, G; Dreelin, EA; Esselman, P; Schultze, SR; Qian, LL; Aw, TG; Luo, LF; Rose, JB	A one hundred year review of the socioeconomic and ecological systems of Lake St. Clair, North America	JOURNAL OF GREAT LAKES RESEARCH	40	26	10.1016/j.jglr.2013.11.006	2014	0380-1330	invasive	Great Lakes
White, JD; Sarnelle, O	Size-structured vulnerability of the colonial cyanobacterium, Microcystis aeruginosa, to grazing by zebra mussels (Dreissena polymorpha)	FRESHWATER BIOLOGY	59	525	10.1111/fwb.12282	2014	0046-5070	invasive	Great Lakes
Pigneur, LM; Falisse, E; Roland, K; Everbecq, E; Deliege, JF; Smitz, JS; van Doninck, K; Descy, JP	Impact of invasive Asian clams, Corbicula spp., on a large river ecosystem	FRESHWATER BIOLOGY	59	583	10.1111/fwb.12286	2014	0046-5070	invasive	General
Lehrer-Brey, G; Kornis, MS	Winter distributional overlap facilitates lake whitefish (Coregonus clupeaformis) piscivory on invasive round gobies (Neogobius melanostomus) in Green Bay, Lake Michigan	JOURNAL OF FRESHWATER ECOLOGY	29	156	10.1080/02705060.2013.815663	2014	0270-5060	invasive	General
Oliver, ME	Linking zebra mussel invasion and waterborne commerce in the USA	WATER POLICY	16	556	10.2166/wp.2013.067	2014	1366-7017	invasive	General
Montalto, L; Molina, FR	Byssal hairs in the invasive Asian freshwater bivalve Limnoperna fortunei (Mytilidae) in the Parana River system with comments on this species in South America	MOLLUSCAN RESEARCH	34	138	10.1080/13235818.2014.888981	2014	1323-5818	invasive	General
McLaughlan, C; Gallardo, B; Aldridge, DC	How complete is our knowledge of the ecosystem services impacts of Europe's top 10 invasive species?	ACTA OECOLOGICA-INTERNATIONAL JOURNAL OF ECOLOGY	54	130	10.1016/j.actao.2013.03.005	2014	1146-609X	invasive	General
Gutierrez, JL; Jones, CG; Sousa, R	Toward an integrated ecosystem perspective of invasive species impacts	ACTA OECOLOGICA-INTERNATIONAL JOURNAL OF ECOLOGY	54	138	10.1016/j.actao.2013.10.003	2014	1146-609X	invasive	General
Matthews, J; Van der Velde, G; de Vaate, AB; Collas, FPL; Koopman, KR; Leuven, RSEW	Rapid range expansion of the invasive quagga mussel in relation to zebra mussel presence in The Netherlands and Western Europe	BIOLOGICAL INVASIONS	16	42	10.1007/s10530-013-0498-8	2014	1387-3547	invasive	Europe
Naddafi, R; Rudstam, LG	Predation on invasive zebra mussel, Dreissena polymorpha, by pumpkinseed sunfish, rusty crayfish, and round goby	HYDROBIOLOGIA	721	115	10.1007/s10750-013-1653-z	2014	0018-8158	invasive	Great Lakes
Vojkovska, R; Horka, I; Duris, Z	The diet of the spiny-cheek crayfish Orconectes limosus in the Czech Republic	CENTRAL EUROPEAN JOURNAL OF BIOLOGY	9	69	10.2478/s11535-013-0189-y	2014	1895-104X	invasive	General
Gallardo, B; Ermgassen, PSEZ; Aldridge, DC	Invasion ratcheting in the zebra mussel (Dreissena polymorpha) and the ability of native and invaded ranges to predict its global distribution	JOURNAL OF BIOGEOGRAPHY	40	2284	10.1111/jbi.12170	2013	0305-0270	invasive	General
Rothlisberger, JD; Lodge, DM	The Laurentian Great Lakes as a beachhead and a gathering place for biological invasions	AQUATIC INVASIONS	8	374	10.3391/ai.2013.8.4.01	2013	1798-6540	invasive	Great Lakes
Pothoven, SA; Madenjian, CP	Increased Piscivory by Lake Whitefish in Lake Huron	NORTH AMERICAN JOURNAL OF FISHERIES MANAGEMENT	33	1202	10.1080/02755947.2013.839973	2013	0275-5947	invasive	Great Lakes
Stepien, CA; Neilson, ME	What's in a name? Taxonomy and nomenclature of invasive gobies in the Great Lakes and beyond	JOURNAL OF GREAT LAKES RESEARCH	39	559	10.1016/j.jglr.2013.09.020	2013	0380-1330	invasive	General
Karatayev, VA; Karatayev, AY; Burlakova, LE; Padilla, DK	Lakewide dominance does not predict the potential for spread of dreissenids	JOURNAL OF GREAT LAKES RESEARCH	39	629	10.1016/j.jglr.2013.09.007	2013	0380-1330	invasive	Great Lakes
Lorenz, S; Pusch, MT	Filtration activity of invasive mussel species under wave disturbance conditions	BIOLOGICAL INVASIONS	15	2690	10.1007/s10530-013-0483-2	2013	1387-3547	invasive	General
Naddafi, R; Rudstam, LG	Predator-induced behavioural defences in two competitive invasive species: the zebra mussel and the quagga mussel	ANIMAL BEHAVIOUR	86	1284	10.1016/j.anbehav.2013.09.032	2013	Mar-72	invasive	Great Lakes
Egan, SP; Barnes, MA; Hwang, CT; Mahon, AR; Feder, JL; Ruggiero, ST; Tanner, CE; Lodge, DM	Rapid Invasive Species Detection by Combining Environmental DNA with Light Transmission Spectroscopy	CONSERVATION LETTERS	6	409	10.1111/conl.12017	2013	1755-263X	invasive	General
Egan, SP; Barnes, MA; Hwang, CT; Mahon, AR; Feder, JL; Ruggiero, ST; Tanner, CE; Lodge, DM	Rapid Invasive Species Detection by Combining Environmental DNA with Light Transmission Spectroscopy	CONSERVATION LETTERS	6	409	10.1111/conl.12017	2013	1755-263X	invasive	Great Lakes
Tarnowska, K; Daguin-Thiebaut, C; Pain-Devin, S; Viard, F	Nuclear and mitochondrial genetic variability of an old invader, Dreissena polymorpha (Bivalvia), in French river basins	BIOLOGICAL INVASIONS	15	2561	10.1007/s10530-013-0472-5	2013	1387-3547	invasive	Europe
Calazans, SHC; Americo, JA; Fernandes, FD; Aldridge, DC; Rebelo, MD	Assessment of toxicity of dissolved and microencapsulated biocides for control of the Golden Mussel Limnoperna fortunei	MARINE ENVIRONMENTAL RESEARCH	91	108	10.1016/j.marenvres.2013.02.012	2013	0141-1136	invasive	General
Richards-Dimitrie, T; Gresens, SE; Smith, SA; Seigel, RA	Diet of Northern Map Turtles (Graptemys geographica): Sexual Differences and Potential Impacts of an Altered River System	COPEIA		484	10.1643/CE-12-043	2013	0045-8511	invasive	General
Stevic, F; Cerba, D; Cakalic, IT; Pfeiffer, TZ; Vidakovic, J; Mihaljevic, M	Interrelations between Dreissena polymorpha colonization and autotrophic periphyton development - a field study in a temperate floodplain lake	FUNDAMENTAL AND APPLIED LIMNOLOGY	183	119	10.1127/1863-9135/2013/0434	2013	1863-9135	invasive	Europe
Trichkova, T; Tyufekchieva, V; Kenderov, L; Vidinova, Y; Botev, I; Kozuharov, D; Hubenov, Z; Uzunov, Y; Stoichev, S; Cheshmedjiev, S	Benthic Macroinvertebrate Diversity in Relation to Environmental Parameters, and Ecological Potential of Reservoirs, Danube River Basin, North-West Bulgaria	ACTA ZOOLOGICA BULGARICA	65	348		2013	0324-0770	invasive	Europe
Rakovic, M; Popovic, N; Kalafatic, V; Martinovic-Vitanovic, V	Spreading of Dreissena rostriformis bugensis (Andrusov, 1897) in the Danube River (Serbia)	ACTA ZOOLOGICA BULGARICA	65	357		2013	0324-0770	invasive	Europe
Allinger, LE; Reavie, ED	The ecological history of Lake Erie as recorded by the phytoplankton community	JOURNAL OF GREAT LAKES RESEARCH	39	382	10.1016/j.jglr.2013.06.014	2013	0380-1330	invasive	Great Lakes
Bryan, NJ; Florence, CV; Crail, TD; Moorhead, DL	Freshwater mussel community response to warm water discharge in western Lake Erie	JOURNAL OF GREAT LAKES RESEARCH	39	454	10.1016/j.jglr.2013.06.007	2013	0380-1330	invasive	Great Lakes
Gestoso, I; Arenas, F; Rubal, M; Veiga, P; Pena, M; Olabarria, C	Shifts from native to non-indigenous mussels: Enhanced habitat complexity and its effects on faunal assemblages	MARINE ENVIRONMENTAL RESEARCH	90	95	10.1016/j.marenvres.2013.05.015	2013	0141-1136	invasive	General
Gestoso, I; Arenas, F; Rubal, M; Veiga, P; Pena, M; Olabarria, C	Shifts from native to non-indigenous mussels: Enhanced habitat complexity and its effects on faunal assemblages	MARINE ENVIRONMENTAL RESEARCH	90	95	10.1016/j.marenvres.2013.05.015	2013	0141-1136	invasive	Native
McLaughlan, C; Aldridge, DC	Cultivation of zebra mussels (Dreissena polymorpha) within their invaded range to improve water quality in reservoirs	WATER RESEARCH	47	4369	10.1016/j.watres.2013.04.043	2013	0043-1354	invasive	General
Freund, JG; Thobaben, E; Barkowski, N; Reijo, C	Rapid in-stream decomposition of leaves of common buckthorn (Rhamnus cathartica), an invasive tree species	JOURNAL OF FRESHWATER ECOLOGY	28	363	10.1080/02705060.2013.770802	2013	0270-5060	invasive	General
Boltovskoy, D; Correa, N; Bordet, F; Leites, V; Cataldo, D	Toxic Microcystis (cyanobacteria) inhibit recruitment of the bloom-enhancing invasive bivalve Limnoperna fortunei	FRESHWATER BIOLOGY	58	1981	10.1111/fwb.12184	2013	0046-5070	invasive	General
Frau, D; Molina, FR; Devercelli, M; de Paggi, SJ	The effect of an invading filter-feeding bivalve on a phytoplankton assemblage from the Parana system: a mesocosm experiment	MARINE AND FRESHWATER BEHAVIOUR AND PHYSIOLOGY	45	316	10.1080/10236244.2012.735419	2013	1023-6244	invasive	General
Naddafi, R; Rudstam, LG	Predator Diversity Effects in an Exotic Freshwater Food Web	PLOS ONE	8		10.1371/journal.pone.0072599	2013	1932-6203	invasive	Great Lakes
Murray, CC; Therriault, TW; Pakhomov, E	What Lies Beneath? An Evaluation of Rapid Assessment Tools for Management of Hull Fouling	ENVIRONMENTAL MANAGEMENT	52	384	10.1007/s00267-013-0085-x	2013	0364-152X	invasive	General
Bacela-Spychalska, K; Grabowski, M; Rewicz, T; Konopacka, A; Wattier, R	The killer shrimpDikerogammarus villosus (Crustacea Amphipoda) invading Alpine lakes: overland transport by recreational boats and scuba-diving gear as potential entry vectors	AQUATIC CONSERVATION-MARINE AND FRESHWATER ECOSYSTEMS	23	618	10.1002/aqc.2329	2013	1052-7613	invasive	General
Spaccesi, F	Abundance, recruitment, and shell growth of the exotic mussel Limnoperna fortunei in the Rio de la Plata (Argentina)	ZOOLOGICAL STUDIES	52		10.1186/1810-522X-52-1	2013	1021-5506	invasive	General
Olden, JD; Ray, L; Mims, MC; Horner-Devine, MC	Filtration rates of the non-native Chinese mystery snail (Bellamya chinensis) and potential impacts on microbial communities	LIMNETICA	32	120		2013	0213-8409	invasive	General
Verhofstad, MJJM; Grutters, BMC; van der Velde, G; Leuven, RSEW	Effects of water depth on survival, condition and stable isotope values of three invasive dreissenid species in a deep freshwater lake	AQUATIC INVASIONS	8	169	10.3391/ai.2013.8.2.04	2013	1798-6540	invasive	Europe
Chucholl, C	Feeding ecology and ecological impact of an alien 'warm-water' omnivore in cold lakes	LIMNOLOGICA	43	229	10.1016/j.limno.2012.10.001	2013	0075-9511	invasive	Europe
Sidagyte, E; Visinskiene, G; Arbaciauskas, K	Macroinvertebrate metrics and their integration for assessing the ecological status and biocontamination of Lithuanian lakes	LIMNOLOGICA	43	318	10.1016/j.limno.2013.01.003	2013	0075-9511	invasive	General
Navarro, A; Campos, B; Barata, C; Pina, B	Transcriptomic seasonal variations in a natural population of zebra mussel (Dreissena polymorpha)	SCIENCE OF THE TOTAL ENVIRONMENT	454	489	10.1016/j.scitotenv.2013.03.048	2013	0048-9697	invasive	Native
Lee, CE; Moss, WE; Olson, N; Chau, KF; Chang, YM; Johnson, KE	Feasting in fresh water: impacts of food concentration on freshwater tolerance and the evolution of food x salinity response during the expansion from saline into fresh water habitats	EVOLUTIONARY APPLICATIONS	6	689	10.1111/eva.12054	2013	1752-4571	invasive	General
Gallardo, B; Aldridge, DC	The 'dirty dozen': socio-economic factors amplify the invasion potential of 12 high-risk aquatic invasive species in Great Britain and Ireland	JOURNAL OF APPLIED ECOLOGY	50	766	10.1111/1365-2664.12079	2013	0021-8901	invasive	Ireland
Gatlin, MR; Shoup, DE; Long, JM	Invasive zebra mussels (Driessena polymorpha) and Asian clams (Corbicula fluminea) survive gut passage of migratory fish species: implications for dispersal	BIOLOGICAL INVASIONS	15	1200	10.1007/s10530-012-0372-0	2013	1387-3547	invasive	Great Lakes
Sylvester, F; Cataldo, DH; Notaro, C; Boltovskoy, D	Fluctuating salinity improves survival of the invasive freshwater golden mussel at high salinity: implications for the introduction of aquatic species through estuarine ports	BIOLOGICAL INVASIONS	15	1366	10.1007/s10530-012-0373-z	2013	1387-3547	invasive	General
Dzialowski, AR	Invasive zebra mussels alter zooplankton responses to nutrient enrichment	FRESHWATER SCIENCE	32	470	10.1899/12-129.1	2013	2161-9565	invasive	Great Lakes
Hirsch, PE; Eklov, P; Svanback, R	Indirect trophic interactions with an invasive species affect phenotypic divergence in a top consumer	OECOLOGIA	172	256	10.1007/s00442-013-2611-1	2013	0029-8549	invasive	Europe
Molloy, DP; Mayer, DA; Gaylo, MJ; Morse, JT; Presti, KT; Sawyko, PM; Karatayev, AY; Burlakova, LE; Laruelle, F; Nishikawa, KC; Griffin, BH	Pseudomonas fluorescens strain CL145A-A biopesticide for the control of zebra and quagga mussels (Bivalvia: Dreissenidae)	JOURNAL OF INVERTEBRATE PATHOLOGY	113	114	10.1016/j.jip.2012.12.012	2013	0022-2011	invasive	Great Lakes
Morehouse, RL; Dzialowski, AR; Jeyasingh, PD	Impacts of excessive dietary phosphorus on zebra mussels	HYDROBIOLOGIA	707	80	10.1007/s10750-012-1407-3	2013	0018-8158	invasive	Great Lakes
Gallardo, B; Aldridge, DC	Evaluating the combined threat of climate change and biological invasions on endangered species	BIOLOGICAL CONSERVATION	160	233	10.1016/j.biocon.2013.02.001	2013	7-Jun	invasive	Europe
Kelly, NE; Yan, ND; Walseng, B; Hessen, DO	Differential short- and long-term effects of an invertebrate predator on zooplankton communities in invaded and native lakes	DIVERSITY AND DISTRIBUTIONS	19	410	10.1111/j.1472-4642.2012.00946.x	2013	1366-9516	invasive	General
Minchin, D; Cook, EJ; Clark, PF	Alien species in British brackish and marine waters	AQUATIC INVASIONS	8	19	10.3391/ai.2013.8.1.02	2013	1798-6540	invasive	Europe
Goncalves, V; Rebelo, R; Gherardi, F	Fouling of invasive red swamp crayfish, Procambarus clarkii (Girard, 1852) by the zebra mussel, Dreissena polymorpha (Pallas, 1771) in Lake Trasimeno, Italy	AQUATIC INVASIONS	8	120	10.3391/ai.2013.8.1.14	2013	1798-6540	invasive	Europe
Gallardo, B; Aldridge, DC	Priority setting for invasive species management: risk assessment of Ponto-Caspian invasive species into Great Britain	ECOLOGICAL APPLICATIONS	23	364		2013	1051-0761	invasive	Europe
Pothoven, SA; Hook, TO; Nalepa, TF; Thomas, MV; Dyble, J	Changes in zooplankton community structure associated with the disappearance of invasive alewife in Saginaw Bay, Lake Huron	AQUATIC ECOLOGY	47	12	10.1007/s10452-012-9420-1	2013	1386-2588	invasive	General
Wong, WH; Gerstenberger, SL; Hatcher, MD; Thompson, DR; Schrimsher, D	Invasive quagga mussels can be attenuated by redear sunfish (Lepomis microlophus) in the Southwestern United States	BIOLOGICAL CONTROL	64	282	10.1016/j.biocontrol.2012.11.006	2013	1049-9644	invasive	General
Kelly, NE; Wantola, K; Weisz, E; Yan, ND	Recreational boats as a vector of secondary spread for aquatic invasive species and native crustacean zooplankton	BIOLOGICAL INVASIONS	15	519	10.1007/s10530-012-0303-0	2013	1387-3547	invasive	Great Lakes
Kobak, J; Kakareko, T; Jermacz, L; Poznanska, M	The impact of zebra mussel (Dreissena polymorpha) periostracum and biofilm cues on habitat selection by a Ponto-Caspian amphipod Dikerogammarus haemobaphes	HYDROBIOLOGIA	702	226	10.1007/s10750-012-1322-7	2013	0018-8158	invasive	Europe
Robbins, TR; Freidenfelds, NA; Langkilde, T	Native predator eats invasive toxic prey: evidence for increased incidence of consumption rather than aversion-learning	BIOLOGICAL INVASIONS	15	415	10.1007/s10530-012-0295-9	2013	1387-3547	invasive	General
Bonel, N; Solari, LC; Lorda, J	DIFFERENCES IN DENSITY, SHELL ALLOMETRY AND GROWTH BETWEEN TWO POPULATIONS OF LIMNOPERNA FORTUNEI (MYTILIDAE) FROM THE RIO DE LA PLATA BASIN, ARGENTINA	MALACOLOGIA	56	58		2013	0076-2997	invasive	General
Marescaux, J; Van Doninck, K	Using DNA barcoding to differentiate invasive Dreissena species (Mollusca, Bivalvia)	ZOOKEYS		244	10.3897/zookeys.365.5905	2013	1313-2989	invasive	General
Penning, WE; Pozzato, L; Vijverberg, T; Noordhuis, R; de Vaate, AB; Van Donk, E; Pires, LMD	Effects of suspended sediments on food uptake for zebra mussels in Lake Markermeer, The Netherlands	INLAND WATERS	3	450	10.5268/IW-3.4.473	2013	2044-2041	invasive	Europe
Penning, WE; Pozzato, L; Vijverberg, T; Noordhuis, R; de Vaate, AB; Van Donk, E; Pires, LMD	Effects of suspended sediments on food uptake for zebra mussels in Lake Markermeer, The Netherlands	INLAND WATERS	3	450	10.5268/IW-3.4.473	2013	2044-2041	invasive	General
Ercan, E; Gaygusuz, O; Tarkan, AS; Reichard, M; Smith, C	The ecology of freshwater bivalves in the Lake Sapanca basin, Turkey	TURKISH JOURNAL OF ZOOLOGY	37	738	10.3906/zoo-1212-23	2013	1300-0179	invasive	Native
North, RL; Barton, D; Crowe, AS; Dillon, PJ; Dolson, RML; Evans, DO; Ginn, BK; Hakanson, L; Hawryshyn, J; Jarjanazi, H; King, JW; La Rose, JKL; Leon, L; Lewis, CFM; Liddle, GE; Lin, ZH; Longstaffe, FJ; Macdonald, RA; Molot, L; Ozersky, T; Palmer, ME; Quinlan, R; Rennie, MD; Robillard, MM; Rode, D; Ruhland, KM; Schwalb, A; Smol, JP; Stainsby, E; Trumpickas, JJ; Winter, JG; Young, JD	The state of Lake Simcoe (Ontario, Canada): the effects of multiple stressors on phosphorus and oxygen dynamics	INLAND WATERS	3	74	10.5268/IW-3.1.529	2013	2044-2041	invasive	Great Lakes
Cuhel, RL; Aguilar, C	Ecosystem Transformations of the Laurentian Great Lake Michigan by Nonindigenous Biological Invaders	ANNUAL REVIEW OF MARINE SCIENCE, VOL 5	5	+	10.1146/annurev-marine-120710-100952	2013	1941-1405	invasive	Great Lakes
Martinovic-Vitanovic, VM; Rakovic, MJ; Popovic, NZ; Kalafatic, VI	Qualitative study of Mollusca communities in the Serbian Danube stretch (river km 1260-863.4)	BIOLOGIA	68	130	10.2478/s11756-012-0137-3	2013	Jun-88	invasive	Europe
Watters, A; Gerstenberger, SL; Wong, WH	Effectiveness of EarthTec (R) for killing invasive quagga mussels (Dreissena rostriformis bugensis) and preventing their colonization in the Western United States	BIOFOULING	29	28	10.1080/08927014.2012.744825	2013	0892-7014	invasive	General
Ozersky, T; Evans, DO; Barton, DR	Invasive Mussels Alter the Littoral Food Web of a Large Lake: Stable Isotopes Reveal Drastic Shifts in Sources and Flow of Energy	PLOS ONE	7		10.1371/journal.pone.0051249	2012	1932-6203	invasive	Great Lakes
Cole, JJ; Solomon, CT	Terrestrial support of zebra mussels and the Hudson River food web: A multi-isotope, Bayesian analysis	LIMNOLOGY AND OCEANOGRAPHY	57	1815	10.4319/lo.2012.57.6.1802	2012	0024-3590	invasive	Great Lakes
Molina, FR; de Paggi, SJ; Frau, D	Impacts of the Invading Golden Mussel Limnoperna fortunei on Zooplankton: A Mesocosm Experiment	ZOOLOGICAL STUDIES	51	744		2012	1021-5506	invasive	General
Viergutz, C; Linn, C; Weitere, M	Intra- and interannual variability surpasses direct temperature effects on the clearance rates of the invasive clam Corbicula fluminea	MARINE BIOLOGY	159	2387	10.1007/s00227-012-1902-0	2012	0025-3162	invasive	General
Hamilton, PB; Lavoie, I; Poulin, M	SPATIAL, SEASONAL AND INTER-ANNUAL VARIABILITY IN ENVIRONMENTAL CHARACTERISTICS AND PHYTOPLANKTON STANDING STOCK OF THE TEMPERATE, LOWLAND RIDEAU RIVER, ONTARIO, CANADA	RIVER RESEARCH AND APPLICATIONS	28	1566	10.1002/rra.1543	2012	1535-1459	invasive	Great Lakes
Hughes, ME; Fincke, OM	Reciprocal Effects between Burying Behavior of a Larval Dragonfly (Odonata: Macromia illinoiensis) and Zebra Mussel Colonization	JOURNAL OF INSECT BEHAVIOR	25	568	10.1007/s10905-012-9323-y	2012	0892-7553	invasive	Great Lakes
Rosa, IC; Pereira, JL; Costa, R; Goncalves, F; Prezant, R	Effects of Upper-Limit Water Temperatures on the Dispersal of the Asian Clam Corbicula fluminea	PLOS ONE	7		10.1371/journal.pone.0046635	2012	1932-6203	invasive	General
Strayer, DL	Eight questions about invasions and ecosystem functioning	ECOLOGY LETTERS	15	1210	10.1111/j.1461-0248.2012.01817.x	2012	1461-023X	invasive	General
Vrtilek, M; Reichard, M	An indirect effect of biological invasions: the effect of zebra mussel fouling on parasitisation of unionid mussels by bitterling fish	HYDROBIOLOGIA	696	214	10.1007/s10750-012-1216-8	2012	0018-8158	invasive	Europe
Bunnell, DB; Keeler, KM; Puchala, EA; Davis, BM; Pothoven, SA	Comparing seasonal dynamics of the Lake Huron zooplankton community between 1983-1984 and 2007 and revisiting the impact of Bythotrephes planktivory	JOURNAL OF GREAT LAKES RESEARCH	38	462	10.1016/j.jglr.2012.04.007	2012	0380-1330	invasive	General
Torres, MV; Giri, F; Williner, V	SIZE SELECTIVE PREDATION ON AN INVASIVE BIVALVE, LIMNOPERNA FORTUNEI (MYTILIDAE), BY A FRESHWATER CRAB, ZILCHIOPSIS COLLASTINENSIS (TRICHODACTYLIDAE)	JOURNAL OF CRUSTACEAN BIOLOGY	32	710	10.1163/193724012X649444	2012	0278-0372	invasive	General
Basen, T; Rothhaupt, KO; Martin-Creuzburg, D	Absence of sterols constrains food quality of cyanobacteria for an invasive freshwater bivalve	OECOLOGIA	170	64	10.1007/s00442-012-2294-z	2012	0029-8549	invasive	General
Kobak, J; Poznanska, M; Kakareko, T	Behavioural changes of zebra mussel Dreissena polymorpha (Bivalvia) induced by Ponto-Caspian gammarids	BIOLOGICAL INVASIONS	14	1863	10.1007/s10530-012-0197-x	2012	1387-3547	invasive	Europe
Lajtner, J	Presence of Bucephalus polymorphus, Echinoparyphium recurvatum and Aspidogaster limacoides (Platodes, Trematoda) in the visceral mass of Dreissena polymorpha (Mollusca, Bivalvia)	HELMINTHOLOGIA	49	153	10.2478/s11687-012-0030-1	2012	0440-6605	invasive	Europe
Ilarri, MI; Freitas, F; Costa-Dias, S; Antunes, C; Guilhermino, L; Sousa, R	Associated macrozoobenthos with the invasive Asian clam Corbicula fluminea	JOURNAL OF SEA RESEARCH	72	120	10.1016/j.seares.2011.10.002	2012	1385-1101	invasive	General
Murray, CC; Therriault, TW; Martone, PT	Adapted for invasion? Comparing attachment, drag and dislodgment of native and nonindigenous hull fouling species	BIOLOGICAL INVASIONS	14	1663	10.1007/s10530-012-0178-0	2012	1387-3547	invasive	General
Wittmann, ME; Chandra, S; Reuter, JE; Caires, A; Schladow, SG; Denton, M	Harvesting an invasive bivalve in a large natural lake: species recovery and impacts on native benthic macroinvertebrate community structure in Lake Tahoe, USA	AQUATIC CONSERVATION-MARINE AND FRESHWATER ECOSYSTEMS	22	597	10.1002/aqc.2251	2012	1052-7613	invasive	General
Heiler, KCM; Brandt, S; Albrecht, C; Hauffe, T; Wilke, T	A new approach for dating introduction events of the quagga mussel (Dreissena rostriformis bugensis)	BIOLOGICAL INVASIONS	14	1316	10.1007/s10530-011-0161-1	2012	1387-3547	invasive	General
Di Fiori, E; Pizarro, H; Afonso, MD; Cataldo, D	Impact of the invasive mussel Limnoperna fortunei on glyphosate concentration in water	ECOTOXICOLOGY AND ENVIRONMENTAL SAFETY	81	113	10.1016/j.ecoenv.2012.04.024	2012	0147-6513	invasive	General
Quinn, NP; Ackerman, JD	Biological and ecological mechanisms for overcoming sperm limitation in invasive dreissenid mussels	AQUATIC SCIENCES	74	425	10.1007/s00027-011-0237-0	2012	1015-1621	invasive	Great Lakes
Vidakovic, J; Cakalic, IT; Stevic, F; Cerba, D	The influence of different hydrological conditions on periphytic invertebrate communities in a Danubian floodplain	FUNDAMENTAL AND APPLIED LIMNOLOGY	181	72	10.1127/1863-9135/2012/0290	2012	1863-9135	invasive	Europe
Cooper, JE; Wallquist, E; Holeck, KT; Hoffman, CE; Mills, EL; Mayer, CM	Density and Distribution of Amphipods in Oneida Lake, New York, after the Introduction of the Exotic Amphipod Echinogammarus ischnus	NORTHEASTERN NATURALIST	19	266		2012	1092-6194	invasive	Great Lakes
Adarraga, I; Martinez, J	First record of the invasive brackish water mytilid Limnoperna securis (Lamarck, 1819) in the Bay of Biscay	AQUATIC INVASIONS	7	180	10.3391/ai.2012.7.2.003	2012	1798-6540	invasive	General
Svenningsen, NB; Heisterkamp, IM; Sigby-Clausen, M; Larsen, LH; Nielsen, LP; Stief, P; Schramm, A	Shell Biofilm Nitrification and Gut Denitrification Contribute to Emission of Nitrous Oxide by the Invasive Freshwater Mussel Dreissena polymorpha (Zebra Mussel)	APPLIED AND ENVIRONMENTAL MICROBIOLOGY	78	4509	10.1128/AEM.00401-12	2012	0099-2240	invasive	Europe
Brownscombe, JW; Fox, MG	Range expansion dynamics of the invasive round goby (Neogobius melanostomus) in a river system	AQUATIC ECOLOGY	46	189	10.1007/s10452-012-9390-3	2012	1386-2588	invasive	Great Lakes
Wittmann, ME; Chandra, S; Reuter, JE; Schladow, SG; Allen, BC; Webb, KJ	The Control of an Invasive Bivalve, Corbicula fluminea, Using Gas Impermeable Benthic Barriers in a Large Natural Lake	ENVIRONMENTAL MANAGEMENT	49	1173	10.1007/s00267-012-9850-5	2012	0364-152X	invasive	General
Ryan, DJ; Sepulveda, MS; Nalepa, TF; Hook, TO	Spatial variation in RNA:DNA ratios of Diporeia spp. in the Great Lakes region	JOURNAL OF GREAT LAKES RESEARCH	38	195	10.1016/j.jglr.2012.01.007	2012	0380-1330	invasive	Great Lakes
Costa, R; Aldridge, DC; Moggridge, GD	Multicomponent molluscicide mixtures for zebra mussel control	JOURNAL OF GREAT LAKES RESEARCH	38	325	10.1016/j.jglr.2012.03.010	2012	0380-1330	invasive	Europe
Ruetz, CR; Reneski, MR; Uzarski, DG	Round goby predation on Dreissena in coastal areas of eastern Lake Michigan	JOURNAL OF FRESHWATER ECOLOGY	27	184	10.1080/02705060.2011.644702	2012	0270-5060	invasive	Great Lakes
Leroy, F; Riera, P; Jeanthon, C; Edmond, F; Leroux, C; Comtet, T	Importance of bacterivory and preferential selection toward diatoms in larvae of Crepidula fornicata (L.) assessed by a dual stable isotope (C-13, N-15) labeling approach	JOURNAL OF SEA RESEARCH	70	31	10.1016/j.seares.2012.02.006	2012	1385-1101	invasive	General
Kirsch, KM; Dzialowski, AR	Effects of invasive zebra mussels on phytoplankton, turbidity, and dissolved nutrients in reservoirs	HYDROBIOLOGIA	686	179	10.1007/s10750-012-1008-1	2012	0018-8158	invasive	Great Lakes
Burmester, V; Nimptsch, J; Wiegand, C	Adaptation of freshwater mussels to cyanobacterial toxins: Response of the biotransformation and antioxidant enzymes	ECOTOXICOLOGY AND ENVIRONMENTAL SAFETY	78	309	10.1016/j.ecoenv.2011.11.037	2012	0147-6513	invasive	Europe
Burlakova, LE; Karatayev, AY; Karatayev, VA	Invasive mussels induce community changes by increasing habitat complexity	HYDROBIOLOGIA	685	134	10.1007/s10750-011-0791-4	2012	0018-8158	invasive	General
Karatayev, AY; Claudi, R; Lucy, FE	History of Dreissena research and the ICAIS gateway to aquatic invasions science	AQUATIC INVASIONS	7	5	10.3391/ai.2012.7.1.001	2012	1798-6540	invasive	Western USA
Wong, WH; Gerstenberger, S; Baldwin, W; Moore, B	Settlement and growth of quagga mussels (Dreissena rostriformis bugensis Andrusov, 1897) in Lake Mead, Nevada-Arizona, USA	AQUATIC INVASIONS	7	19	10.3391/ai.2012.7.1.002	2012	1798-6540	invasive	General
Simard, MA; Paquet, A; Jutras, C; Robitaille, Y; Blier, PU; Courtois, R; Martel, AL	North American range extension of the invasive Asian clam in a St. Lawrence River power station thermal plume	AQUATIC INVASIONS	7	89	10.3391/ai.2012.7.1.009	2012	1798-6540	invasive	General
Cataldo, D; O' Farrell, I; Paolucci, E; Sylvester, F; Boltovskoy, D	Impact of the invasive golden mussel (Limnoperna fortunei) on phytoplankton and nutrient cycling	AQUATIC INVASIONS	7	100	10.3391/ai.2012.7.1.010	2012	1798-6540	invasive	General
Bulte, G; Robinson, SA; Forbes, MR; Marcogliese, DJ	Is There Such Thing as a Parasite Free Lunch? The Direct and Indirect Consequences of Eating Invasive Prey	ECOHEALTH	9	16	10.1007/s10393-012-0757-7	2012	1612-9202	invasive	General
Kipp, R; Ricciardi, A	Impacts of the Eurasian round goby (Neogobius melanostomus) on benthic communities in the upper St. Lawrence River	CANADIAN JOURNAL OF FISHERIES AND AQUATIC SCIENCES	69	486	10.1139/F2011-139	2012	0706-652X	invasive	Great Lakes
Kipp, R; Hebert, I; Lacharite, M; Ricciardi, A	Impacts of predation by the Eurasian round goby (Neogobius melanostomus) on molluscs in the upper St. Lawrence River	JOURNAL OF GREAT LAKES RESEARCH	38	89	10.1016/j.jglr.2011.11.012	2012	0380-1330	invasive	Great Lakes
Farsad, N; Sone, ED	Zebra mussel adhesion: Structure of the byssal adhesive apparatus in the freshwater mussel, Dreissena polymorpha	JOURNAL OF STRUCTURAL BIOLOGY	177	620	10.1016/j.jsb.2012.01.011	2012	1047-8477	invasive	General
Pavlova, V	First finding of deepwater profunda morph of quagga mussel Dreissena bugensis in the European part of its range	BIOLOGICAL INVASIONS	14	514	10.1007/s10530-011-0100-1	2012	1387-3547	invasive	General
Heinonen, KB; Auster, PJ	Prey selection in crustacean-eating fishes following the invasion of the Asian shore crab Hemigrapsus sanguineus in a marine temperate community	JOURNAL OF EXPERIMENTAL MARINE BIOLOGY AND ECOLOGY	413	183	10.1016/j.jembe.2011.12.011	2012	0022-0981	invasive	General
Gazulha, V; Mansur, MCD; Cybis, LF; Azevedo, SMFO	Grazing impacts of the invasive bivalve Limnoperna fortunei (Dunker, 1857) on single-celled, colonial and filamentous cyanobacteria	BRAZILIAN JOURNAL OF BIOLOGY	72	39		2012	1519-6984	invasive	General
Gazulha, V; Mansur, MCD; Cybis, LF; Azevedo, SMFO	Feeding behavior of the invasive bivalve Limnoperna fortunei (Dunker, 1857) under exposure to toxic cyanobacteria Microcystis aeruginosa	BRAZILIAN JOURNAL OF BIOLOGY	72	49		2012	1519-6984	invasive	General
Gutowsky, LFG; Fox, MG	Intra-population variability of life-history traits and growth during range expansion of the invasive round goby, Neogobius melanostomus	FISHERIES MANAGEMENT AND ECOLOGY	19	88	10.1111/j.1365-2400.2011.00831.x	2012	0969-997X	invasive	General
Chuseve, R; Mastitsky, SE; Zaiko, A	First report of endosymbionts in Dreissena polymorpha from the brackish Curonian Lagoon, SE Baltic Sea	OCEANOLOGIA	54	713	10.5697/oc.54-4.701	2012	0078-3234	invasive	Europe
Pennuto, CM; Howell, ET; Makarewicz, JC	Relationships among round gobies, Dreissena mussels, and benthic algae in the south nearshore of Lake Ontario	JOURNAL OF GREAT LAKES RESEARCH	38	160	10.1016/j.jglr.2012.02.002	2012	0380-1330	invasive	Great Lakes
Chalkia, E; Kehayias, G; Doulka, E	SPATIAL AND TEMPORAL VARIATION OF THE FRESHWATER MUSSEL DREISSENA BLANCI (WESTERLUND, 1890) LARVAE IN GREEK LAKES	MALACOLOGIA	55	150		2012	0076-2997	invasive	General
Yuille, MJ; Johnson, TB; Arnott, SE; Campbell, LM	Hemimysis anomala in Lake Ontario food webs: Stable isotope analysis of nearshore communities	JOURNAL OF GREAT LAKES RESEARCH	38	92	10.1016/j.jglr.2011.11.005	2012	0380-1330	invasive	Great Lakes
Ram, JL; Purohit, S; Newby, BMZ; Cutright, TJ	Evaluation of the natural product antifoulant, zosteric acid, for preventing the attachment of quagga mussels - a preliminary study	NATURAL PRODUCT RESEARCH	26	584	10.1080/14786419.2010.541873	2012	1478-6419	invasive	Great Lakes
Mihuc, TB; Dunlap, F; Binggeli, C; Myers, L; Pershyn, C; Groves, A; Waring, A	Long-term patterns in Lake Champlain's zooplankton: 1992-2010	JOURNAL OF GREAT LAKES RESEARCH	38	57	10.1016/j.jglr.2011.08.006	2012	0380-1330	invasive	Great Lakes
Grutters, BMC; Verhofstad, MJJM; van der Velde, G; Rajagopal, S; Leuven, RSEW	A comparative study of byssogenesis on zebra and quagga mussels: the effects of water temperature, salinity and light-dark cycle	BIOFOULING	28	129	10.1080/08927014.2012.654779	2012	0892-7014	invasive	Europe
Cataldo, D; Vinocur, A; O'Farrell, I; Paolucci, E; Leites, V; Boltovskoy, D	The introduced bivalve Limnoperna fortunei boosts Microcystis growth in Salto Grande reservoir (Argentina): evidence from mesocosm experiments	HYDROBIOLOGIA	680	38	10.1007/s10750-011-0897-8	2012	0018-8158	invasive	General
Johnson, LE; Brawley, SH; Adey, WH	Secondary spread of invasive species: historic patterns and underlying mechanisms of the continuing invasion of the European rockweed Fucus serratus in eastern North America	BIOLOGICAL INVASIONS	14	97	10.1007/s10530-011-9976-z	2012	1387-3547	invasive	General
Douda, K; Vrtilek, M; Slavik, O; Reichard, M	The role of host specificity in explaining the invasion success of the freshwater mussel Anodonta woodiana in Europe	BIOLOGICAL INVASIONS	14	137	10.1007/s10530-011-9989-7	2012	1387-3547	invasive	General
Reid, NJ; Holovachov, O; Anderson, MA	Nematodes associated with the invasive quagga mussel (Dreissena rostriformis bugensis) in the Colorado River Aqueduct reservoirs, southern California, USA	NEMATOLOGY	14	837	10.1163/156854112X627345	2012	1388-5545	invasive	Western USA
Le, TTY; Leuven, RSEW; Hendriks, AJ	MODELING METAL BIOACCUMULATION IN THE INVASIVE MUSSELS DREISSENA POLYMORPHA AND DREISSENA ROSTRIFORMIS BUGENSIS IN THE RIVERS RHINE AND MEUSE	ENVIRONMENTAL TOXICOLOGY AND CHEMISTRY	30	2830	10.1002/etc.685	2011	0730-7268	invasive	Europe
Gerstenberger, SL; Mueting, SA; Wong, WH	VELIGERS OF INVASIVE QUAGGA MUSSELS (DREISSENA ROSTRIFORMIS BUGENSIS, ANDRUSOV 1897) IN LAKE MEAD, NEVADA-ARIZONA	JOURNAL OF SHELLFISH RESEARCH	30	938	10.2983/035.030.0335	2011	0730-8000	invasive	General
Gergs, R; Grey, J; Rothhaupt, KO	Temporal variation in zebra mussel (Dreissena polymorpha) density structure the benthic food web and community composition on hard substrates in Lake Constance, Germany	BIOLOGICAL INVASIONS	13	2738	10.1007/s10530-011-9943-8	2011	1387-3547	invasive	Europe
Sardina, P; Chaves, E; Marchese, M	Benthic community responses to invasion by the golden mussel, Limnoperna fortunei Dunker: biotic homogenization vs environmental driving forces	JOURNAL OF THE NORTH AMERICAN BENTHOLOGICAL SOCIETY	30	1023	10.1899/10-170.1	2011	0887-3593	invasive	General
Darrigran, G; Bonel, N; Colautti, D; Cazzaniga, NJ	An alternative method to assess individual growth of the golden mussel (Limnoperna fortunei) in the wild	JOURNAL OF FRESHWATER ECOLOGY	26	535	10.1080/02705060.2011.586159	2011	0270-5060	invasive	General
Andraso, G; Cowles, J; Colt, R; Patel, J; Campbell, M	Ontogenetic changes in pharyngeal morphology correlate with a diet shift from arthropods to dreissenid mussels in round gobies (Neogobius melanostomus)	JOURNAL OF GREAT LAKES RESEARCH	37	743	10.1016/j.jglr.2011.07.011	2011	0380-1330	invasive	Great Lakes
Fincke, OM; Tylczak, LA	Effects of zebra mussel attachment on the foraging behaviour of a larval dragonfly, Macromia illinoiensis	ECOLOGICAL ENTOMOLOGY	36	767	10.1111/j.1365-2311.2011.01329.x	2011	0307-6946	invasive	Great Lakes
Bodis, E; Nosek, J; Oertel, N; Toth, B; Hornung, E; Sousa, R	Spatial distribution of bivalves in relation to environmental conditions (middle Danube catchment, Hungary)	COMMUNITY ECOLOGY	12	219	10.1556/ComEc.12.2011.2.9	2011	1585-8553	invasive	Europe
DeVanna, KM; Armenio, PM; Barrett, CA; Mayer, CM	Invasive ecosystem engineers on soft sediment change the habitat preferences of native mayflies and their availability to predators	FRESHWATER BIOLOGY	56	2458	10.1111/j.1365-2427.2011.02668.x	2011	0046-5070	invasive	Great Lakes
Sadraddini, S; Azim, ME; Shimoda, Y; Mahmood, M; Bhavsar, SP; Backus, SM; Arhonditsis, GB	Temporal PCB and mercury trends in Lake Erie fish communities: A dynamic linear modeling analysis	ECOTOXICOLOGY AND ENVIRONMENTAL SAFETY	74	2214	10.1016/j.ecoenv.2011.07.031	2011	0147-6513	invasive	General
Gertzen, EL; Leung, B	Predicting the spread of invasive species in an uncertain world: accommodating multiple vectors and gaps in temporal and spatial data for Bythotrephes longimanus	BIOLOGICAL INVASIONS	13	2444	10.1007/s10530-011-0082-z	2011	1387-3547	invasive	General
Costa, R; Aldridge, DC; Moggridge, GD	Preparation and evaluation of biocide-loaded particles to control the biofouling zebra mussel, Dreissena polymorpha	CHEMICAL ENGINEERING RESEARCH & DESIGN	89	2329	10.1016/j.cherd.2011.02.027	2011	0263-8762	invasive	Europe
Roy, ED; Martin, JF; Irwin, EG; Conroy, JD; Culver, DA	Living within dynamic social-ecological freshwater systems: System parameters and the role of ecological engineering	ECOLOGICAL ENGINEERING	37	1672	10.1016/j.ecoleng.2011.06.044	2011	0925-8574	invasive	General
Papes, M; Sallstrom, M; Asplund, TR; Vander Zanden, MJ	Invasive Species Research to Meet the Needs of Resource Management and Planning	CONSERVATION BIOLOGY	25	872	10.1111/j.1523-1739.2011.01714.x	2011	0888-8892	invasive	Great Lakes
Perepelizin, PV; Boltovskoy, D	Hot Water Treatment (Chronic Upper Lethal Temperature) Mitigates Biofouling by the Invasive Asian Mussel Limnoperna fortunei in Industrial Installations	ENVIRONMENTAL SCIENCE & TECHNOLOGY	45	7873	10.1021/es2014852	2011	0013-936X	invasive	General
Kilroy, C; Unwin, M	The arrival and spread of the bloom-forming, freshwater diatom, Didymosphenia geminata, in New Zealand	AQUATIC INVASIONS	6	262	10.3391/ai.2011.6.3.02	2011	1798-6540	invasive	General
Caffrey, JM; Evers, S; Millane, M; Moran, H	Current status of Ireland's newest invasive species - the Asian clam Corbicula fluminea (Muller, 1774)	AQUATIC INVASIONS	6	299	10.3391/ai.2011.6.3.06	2011	1798-6540	invasive	General
Rasmussen, JL; Regier, HA; Sparks, RE; Taylor, WW	Dividing the waters: The case for hydrologic separation of the North American Great Lakes and Mississippi River Basins	JOURNAL OF GREAT LAKES RESEARCH	37	592	10.1016/j.jglr.2011.05.015	2011	0380-1330	invasive	General
White, JD; Kaul, RB; Knoll, LB; Wilson, AE; Sarnelle, O	Large variation in vulnerability to grazing within a population of the colonial phytoplankter, Microcystis aeruginosa	LIMNOLOGY AND OCEANOGRAPHY	56	1724	10.4319/lo.2011.56.5.1714	2011	0024-3590	invasive	Great Lakes
Cha, Y; Stow, CA; Nalepa, TF; Reckhow, KH	Do Invasive Mussels Restrict Offshore Phosphorus Transport in Lake Huron?	ENVIRONMENTAL SCIENCE & TECHNOLOGY	45	7231	10.1021/es2014715	2011	0013-936X	invasive	Great Lakes
Basen, T; Martin-Creuzburg, D; Rothhaupt, KO	Role of essential lipids in determining food quality for the invasive freshwater clam Corbicula fluminea	JOURNAL OF THE NORTH AMERICAN BENTHOLOGICAL SOCIETY	30	664	10.1899/10-087.1	2011	0887-3593	invasive	General
Rosa, IC; Pereira, JL; Gomes, J; Saraiva, PM; Goncalves, F; Costa, R	The Asian clam Corbicula fluminea in the European freshwater-dependent industry: A latent threat or a friendly enemy?	ECOLOGICAL ECONOMICS	70	1813	10.1016/j.ecolecon.2011.05.006	2011	0921-8009	invasive	General
Zaiko, A; Lehtiniemi, M; Narscius, A; Olenin, S	Assessment of bioinvasion impacts on a regional scale: a comparative approach	BIOLOGICAL INVASIONS	13	1765	10.1007/s10530-010-9928-z	2011	1387-3547	invasive	General
Carlsson, NOL; Bustamante, H; Strayer, DL; Pace, ML	Biotic resistance on the increase: native predators structure invasive zebra mussel populations	FRESHWATER BIOLOGY	56	1637	10.1111/j.1365-2427.2011.02602.x	2011	0046-5070	invasive	Great Lakes
Gutowsky, LFG; Fox, MG	Occupation, body size and sex ratio of round goby (Neogobius melanostomus) in established and newly invaded areas of an Ontario river	HYDROBIOLOGIA	671	37	10.1007/s10750-011-0701-9	2011	0018-8158	invasive	General
Bernabeu, A; Vicente, R; Peribanez, MA; Arques, A; Amat, AM	Exploring the applicability of solar driven photocatalytic processes to control infestation by zebra mussel	CHEMICAL ENGINEERING JOURNAL	171	494	10.1016/j.cej.2011.04.009	2011	1385-8947	invasive	Europe
Feldheim, KA; Brown, JE; Murphy, DJ; Stepien, CA	Microsatellite loci for dreissenid mussels (Mollusca: Bivalvia: Dreissenidae) and relatives: markers for assessing exotic and native populations	MOLECULAR ECOLOGY RESOURCES	11	732	10.1111/j.1755-0998.2011.03012.x	2011	1755-098X	invasive	General
Naddafi, R; Blenckner, T; Eklov, P; Pettersson, K	Physical and chemical properties determine zebra mussel invasion success in lakes	HYDROBIOLOGIA	669	236	10.1007/s10750-011-0689-1	2011	0018-8158	invasive	General
Costa, R; Elliott, P; Aldridge, DC; Moggridge, GD	Enhanced mortality of the biofouling zebra mussel, Dreissena polymorpha, through the application of combined control agents	JOURNAL OF GREAT LAKES RESEARCH	37	278	10.1016/j.jglr.2011.01.005	2011	0380-1330	invasive	Europe
Mezek, T; Sverko, E; Rudy, MD; Zaruk, D; Capretta, A; Hebert, CE; Fisk, AT; McGoldrick, DJ; Newton, TJ; Sutton, TM; Koops, MA; Muir, AM; Johnson, TB; Ebener, MP; Arts, MT	Polymethylene-interrupted fatty acids: Biomarkers for native and exotic mussels in the Laurentian Great Lakes	JOURNAL OF GREAT LAKES RESEARCH	37	297	10.1016/j.jglr.2011.03.008	2011	0380-1330	invasive	Great Lakes
Mezek, T; Sverko, E; Rudy, MD; Zaruk, D; Capretta, A; Hebert, CE; Fisk, AT; McGoldrick, DJ; Newton, TJ; Sutton, TM; Koops, MA; Muir, AM; Johnson, TB; Ebener, MP; Arts, MT	Polymethylene-interrupted fatty acids: Biomarkers for native and exotic mussels in the Laurentian Great Lakes	JOURNAL OF GREAT LAKES RESEARCH	37	297	10.1016/j.jglr.2011.03.008	2011	0380-1330	invasive	General
Andraso, GM; Ganger, MT; Adamczyk, J	Size-selective predation by round gobies (Neogobius melanostomus) on dreissenid mussels in the field	JOURNAL OF GREAT LAKES RESEARCH	37	304	10.1016/j.jglr.2011.02.006	2011	0380-1330	invasive	Great Lakes
Nicholls, KH; Hoyle, JA; Johannsson, OE; Dermott, R	A biological regime shift in the Bay of Quinte ecosystem (Lake Ontario) associated with the establishment of invasive dreissenid mussels	JOURNAL OF GREAT LAKES RESEARCH	37	317	10.1016/j.jglr.2010.12.004	2011	0380-1330	invasive	Great Lakes
Gillett, ND; Steinman, AD	An analysis of long-term phytoplankton dynamics in Muskegon Lake, a Great Lakes Area of Concern	JOURNAL OF GREAT LAKES RESEARCH	37	342	10.1016/j.jglr.2011.01.009	2011	0380-1330	invasive	General
Atkinson, CL; First, MR; Covich, AP; Opsahl, SP; Golladay, SW	Suspended material availability and filtration-biodeposition processes performed by a native and invasive bivalve species in streams	HYDROBIOLOGIA	667	204	10.1007/s10750-011-0640-5	2011	0018-8158	invasive	General
Sousa, R; Pilotto, F; Aldridge, DC	Fouling of European freshwater bivalves (Unionidae) by the invasive zebra mussel (Dreissena polymorpha)	FRESHWATER BIOLOGY	56	876	10.1111/j.1365-2427.2010.02532.x	2011	0046-5070	invasive	Europe
Evans, MA; Fahnenstiel, G; Scavia, D	Incidental Oligotrophication of North American Great Lakes	ENVIRONMENTAL SCIENCE & TECHNOLOGY	45	3303	10.1021/es103892w	2011	0013-936X	invasive	Great Lakes
Pryanichnikova, EG; Tyutin, AV; Shcherbina, GK	Comparative Analysis of the Structure and Fauna of Endosymbionts of Communities of Two Dreissenid Species (Mollusca, Dreissenidae) in the Upper Volga Reservoirs	INLAND WATER BIOLOGY	4	210	10.1134/S1995082911020179	2011	1995-0829	invasive	Native
French, TD; Petro, S; Reiner, EJ; Bhavsar, SP; Jackson, DA	Thirty-Year Time Series of PCB Concentrations in a Small Invertivorous Fish (Notropis Hudsonius): An Examination of Post-1990 Trajectory Shifts in the Lower Great Lakes	ECOSYSTEMS	14	429	10.1007/s10021-011-9419-9	2011	1432-9840	invasive	Great Lakes
Strayer, DL; Cid, N; Malcom, HM	Long-term changes in a population of an invasive bivalve and its effects	OECOLOGIA	165	1072	10.1007/s00442-010-1792-0	2011	0029-8549	invasive	Great Lakes
Poulin, R; Paterson, RA; Townsend, CR; Tompkins, DM; Kelly, DW	Biological invasions and the dynamics of endemic diseases in freshwater ecosystems	FRESHWATER BIOLOGY	56	688	10.1111/j.1365-2427.2010.02425.x	2011	0046-5070	invasive	General
Azim, ME; Kumarappah, A; Bhavsar, SP; Backus, SM; Arhonditsis, G	Detection of the Spatiotemporal Trends of Mercury in Lake Erie Fish Communities: A Bayesian Approach	ENVIRONMENTAL SCIENCE & TECHNOLOGY	45	2226	10.1021/es103054q	2011	0013-936X	invasive	Great Lakes
Perepelizin, PV; Boltovskoy, D	Resistance of the invasive pest mussel Limnoperna fortunei to anoxia: Implications for biofouling control	JOURNAL AMERICAN WATER WORKS ASSOCIATION	103	+		2011	2164-4535	invasive	General
Oliveira, MD; Calheiros, DF; Jacobi, CM; Hamilton, SK	Abiotic factors controlling the establishment and abundance of the invasive golden mussel Limnoperna fortunei	BIOLOGICAL INVASIONS	13	729	10.1007/s10530-010-9862-0	2011	1387-3547	invasive	General
Potapov, A; Muirhead, JR; Lelea, SR; Lewis, MA	Stochastic gravity models for modeling lake invasions	ECOLOGICAL MODELLING	222	972	10.1016/j.ecolmodel.2010.07.024	2011	0304-3800	invasive	General
Stewart, TJ; Sprules, WG	Carbon-based balanced trophic structure and flows in the offshore Lake Ontario food web before (1987-1991) and after (2001-2005) invasion-induced ecosystem change	ECOLOGICAL MODELLING	222	708	10.1016/j.ecolmodel.2010.10.024	2011	0304-3800	invasive	General
Oreska, MPJ; Aldridge, DC	Estimating the financial costs of freshwater invasive species in Great Britain: a standardized approach to invasive species costing	BIOLOGICAL INVASIONS	13	319	10.1007/s10530-010-9807-7	2011	1387-3547	invasive	Europe
Bischoff, PJ; Horvath, TG	Abundances of Naked Amoebae and Macroflagellates in Central New York Lakes: Possible Effects by Zebra Mussels	ACTA PROTOZOOLOGICA	50	31		2011	0065-1583	invasive	Great Lakes
Comeau, S; Rainville, S; Baldwin, W; Austin, E; Gerstenberger, S; Cross, C; Wong, WH	Susceptibility of quagga mussels (Dreissena rostriformis bugensis) to hot-water sprays as a means of watercraft decontamination	BIOFOULING	27	274	10.1080/08927014.2011.564275	2011	0892-7014	invasive	Western USA
Kulhanek, SA; Leung, B; Ricciardi, A	Using ecological niche models to predict the abundance and impact of invasive species: application to the common carp	ECOLOGICAL APPLICATIONS	21	213		2011	1051-0761	invasive	Great Lakes
Beyer, J; Moy, P; De Stasio, B	Acute Upper Thermal Limits of Three Aquatic Invasive Invertebrates: Hot Water Treatment to Prevent Upstream Transport of Invasive Species	ENVIRONMENTAL MANAGEMENT	47	76	10.1007/s00267-010-9573-4	2011	0364-152X	invasive	Great Lakes
Ermgassen, PSEZ; Aldridge, DC	Predation by the invasive American signal crayfish, Pacifastacus leniusculus Dana, on the invasive zebra mussel, Dreissena polymorpha Pallas: the potential for control and facilitation	HYDROBIOLOGIA	658	315	10.1007/s10750-010-0500-8	2011	0018-8158	invasive	Europe
Ozersky, T; Barton, DR; Depew, DC; Hecky, RE; Guildford, SJ	Effects of water movement on the distribution of invasive dreissenid mussels in Lake Simcoe, Ontario	JOURNAL OF GREAT LAKES RESEARCH	37	54	10.1016/j.jglr.2010.07.006	2011	0380-1330	invasive	Great Lakes
Molina, FR; de Paggi, SJ; Boltovskoy, D	Vulnerability of microcrustaceans to predation by the invasive filter-feeding mussel Limnoperna fortunei (Dunker)	MARINE AND FRESHWATER BEHAVIOUR AND PHYSIOLOGY	44	338	10.1080/10236244.2011.639503	2011	1023-6244	invasive	General
Greene, VE; Sullivan, LJ; Thompson, JK; Kimmerer, WJ	Grazing impact of the invasive clam Corbula amurensis on the microplankton assemblage of the northern San Francisco Estuary	MARINE ECOLOGY PROGRESS SERIES	431	193	10.3354/meps09099	2011	0171-8630	invasive	General
Glibert, PM; Fullerton, D; Burkholder, JM; Cornwell, JC; Kana, TM	Ecological Stoichiometry, Biogeochemical Cycling, Invasive Species, and Aquatic Food Webs: San Francisco Estuary and Comparative Systems	REVIEWS IN FISHERIES SCIENCE	19	417	10.1080/10641262.2011.611916	2011	1064-1262	invasive	General
Darrigran, G; Damborenea, C	Ecosystem Engineering Impact of Limnoperna fortunei in South America	ZOOLOGICAL SCIENCE	28	7	10.2108/zsj.28.1	2011	0289-0003	invasive	General
Horvath, TG; Crane, L	Hydrodynamic forces affect larval zebra mussel (Dreissena polymorpha) mortality in a laboratory setting	AQUATIC INVASIONS	5	385	10.3391/ai.2010.5.4.07	2010	1798-6540	invasive	Great Lakes
Karatayev, AY; Burlakova, LE; Karatayev, VA; Boltovskoy, D	LIMNOPERNA FORTUNEI VERSUS DREISSENA POLYMORPHA: POPULATION DENSITIES AND BENTHIC COMMUNITY IMPACTS OF TWO INVASIVE FRESHWATER BIVALVES	JOURNAL OF SHELLFISH RESEARCH	29	984	10.2983/035.029.0432	2010	0730-8000	invasive	Great Lakes
Imo, M; Seitz, A; Johannesen, J	Distribution and invasion genetics of the quagga mussel (Dreissena rostriformis bugensis) in German rivers	AQUATIC ECOLOGY	44	740	10.1007/s10452-009-9311-2	2010	1386-2588	invasive	General
Turner, CB	Influence of zebra (Dreissena polymorpha) and quagga (Dreissena rostriformis) mussel invasions on benthic nutrient and oxygen dynamics	CANADIAN JOURNAL OF FISHERIES AND AQUATIC SCIENCES	67	1908	10.1139/F10-107	2010	0706-652X	invasive	Great Lakes
Stewart, TJ; Johannsson, OE; Holeck, K; Sprules, WG; O'Gorman, R	The Lake Ontario zooplankton community before (1987-1991) and after (2001-2005) invasion-induced ecosystem change	JOURNAL OF GREAT LAKES RESEARCH	36	605	10.1016/j.jglr.2010.07.010	2010	0380-1330	invasive	Great Lakes
Nakano, D; Kobayashi, T; Sakaguchi, I	Predation and depth effects on abundance and size distribution of an invasive bivalve, the golden mussel Limnoperna fortunei, in a dam reservoir	LIMNOLOGY	11	266	10.1007/s10201-010-0314-4	2010	1439-8621	invasive	General
Brown, JE; Stepien, CA	Population genetic history of the dreissenid mussel invasions: expansion patterns across North America	BIOLOGICAL INVASIONS	12	3710	10.1007/s10530-010-9763-2	2010	1387-3547	invasive	General
Cooke, SL; Hill, WR	Can filter-feeding Asian carp invade the Laurentian Great Lakes? A bioenergetic modelling exercise	FRESHWATER BIOLOGY	55	2152	10.1111/j.1365-2427.2010.02474.x	2010	0046-5070	invasive	General
Ermgassen, PSEZ; Aldridge, DC	The zebra mussel (Dreissena polymorpha) impacts European bitterling (Rhodeus amarus) load in a host freshwater mussel (Unio pictorum)	HYDROBIOLOGIA	654	92	10.1007/s10750-010-0371-z	2010	0018-8158	invasive	Europe
Atalah, J; Kelly-Quinn, M; Irvine, K; Crowe, TP	Impacts of invasion by Dreissena polymorpha (Pallas, 1771) on the performance of macroinvertebrate assessment tools for eutrophication pressure in lakes	HYDROBIOLOGIA	654	251	10.1007/s10750-010-0391-8	2010	0018-8158	invasive	Ireland
Wojtal-Frankiewicz, A; Sieczko, A; Izydorczyk, K; Jurczak, T; Frankiewicz, P	Competitive Influence of Zebra Mussel (Dreissena polymorpha) on Daphnia longispina Population Dynamics in the Presence of Cyanobacteria	INTERNATIONAL REVIEW OF HYDROBIOLOGY	95	329	10.1002/iroh.201011241	2010	1434-2944	invasive	Europe
Oscoz, J; Tomas, P; Duran, C	Review and new records of non-indigenous freshwater invertebrates in the Ebro River basin (Northeast Spain)	AQUATIC INVASIONS	5	284	10.3391/ai.2010.5.3.04	2010	1798-6540	invasive	Europe
Yue, GH; Li, JL; Bai, ZY; Wang, CM; Feng, FLC	Genetic diversity and population structure of the invasive alien red swamp crayfish	BIOLOGICAL INVASIONS	12	2706	10.1007/s10530-009-9675-1	2010	1387-3547	invasive	General
Peyer, SM; Hermanson, JC; Lee, CE	Developmental plasticity of shell morphology of quagga mussels from shallow and deep-water habitats of the Great Lakes	JOURNAL OF EXPERIMENTAL BIOLOGY	213	2609	10.1242/jeb.042549	2010	0022-0949	invasive	Great Lakes
Peyer, SM; Hermanson, JC; Lee, CE	Developmental plasticity of shell morphology of quagga mussels from shallow and deep-water habitats of the Great Lakes	JOURNAL OF EXPERIMENTAL BIOLOGY	213	2609	10.1242/jeb.042549	2010	0022-0949	invasive	General
Oliveira, MD; Hamilton, SK; Calheiros, DF; Jacobi, CM	Oxygen Depletion Events Control the Invasive Golden Mussel (Limnoperna fortunei) in a Tropical Floodplain	WETLANDS	30	716	10.1007/s13157-010-0081-3	2010	0277-5212	invasive	General
Zhulidov, AV; Kozhara, AV; Scherbina, GH; Nalepa, TF; Protasov, A; Afanasiev, SA; Pryanichnikova, EG; Zhulidov, DA; Gurtovaya, TY; Pavlov, DF	Invasion history, distribution, and relative abundances of Dreissena bugensis in the old world: a synthesis of data	BIOLOGICAL INVASIONS	12	1940	10.1007/s10530-009-9641-y	2010	1387-3547	invasive	General
Pace, ML; Strayer, DL; Fischer, D; Malcom, HM	Recovery of native zooplankton associated with increased mortality of an invasive mussel	ECOSPHERE	1		10.1890/ES10-00002.1	2010	2150-8925	invasive	Great Lakes
Molina, FR; Paggi, JC; Devercelli, M	Zooplanktophagy in the natural diet and selectivity of the invasive mollusk Limnoperna fortunei	BIOLOGICAL INVASIONS	12	1659	10.1007/s10530-009-9578-1	2010	1387-3547	invasive	General
Wu, YG; Bartell, SM; Orr, J; Ragland, J; Anderson, D	A risk-based decision model and risk assessment of invasive mussels	ECOLOGICAL COMPLEXITY	7	255	10.1016/j.ecocom.2010.02.010	2010	1476-945X	invasive	Great Lakes
Pennuto, CM; Krakowiak, PJ; Janik, CE	Seasonal abundance, diet, and energy consumption of round gobies (Neogobius melanostomus) in Lake Erie tributary streams	ECOLOGY OF FRESHWATER FISH	19	215	10.1111/j.1600-0633.2010.00405.x	2010	0906-6691	invasive	General
Farrell, JM; Holeck, KT; Mills, EL; Hoffman, CE; Patil, VJ	Recent ecological trends in lower trophic levels of the international section of the St. Lawrence River: a comparison of the 1970s to the 2000s	HYDROBIOLOGIA	647	33	10.1007/s10750-009-0003-7	2010	0018-8158	invasive	Great Lakes
Belz, CE; Darrigran, G; Bonel, N; Netto, OSM	Density, Recruitment, and Shell Growth of Limnoperna fortunei (Mytilidae), an Invasive Mussel in Tropical South America	JOURNAL OF FRESHWATER ECOLOGY	25	233	10.1080/02705060.2010.9665072	2010	0270-5060	invasive	General
Auer, MT; Tomlinson, LM; Higgins, SN; Malkin, SY; Howell, ET; Bootsma, HA	Great Lakes Cladophora in the 21st century: same algae-different ecosystem	JOURNAL OF GREAT LAKES RESEARCH	36	255	10.1016/j.jglr.2010.03.001	2010	0380-1330	invasive	Great Lakes
Naddafi, R; Pettersson, K; Eklov, P	Predation and physical environment structure the density and population size structure of zebra mussels	JOURNAL OF THE NORTH AMERICAN BENTHOLOGICAL SOCIETY	29	453	10.1899/09-071.1	2010	0887-3593	invasive	Europe
Faria, M; Lopez, MA; Fernandez-Sanjuan, M; Lacorte, S; Barata, C	Comparative toxicity of single and combined mixtures of selected pollutants among larval stages of the native freshwater mussels (Unio elongatulus) and the invasive zebra mussel (Dreissena polymorpha)	SCIENCE OF THE TOTAL ENVIRONMENT	408	2458	10.1016/j.scitotenv.2010.02.047	2010	0048-9697	invasive	Europe
Higgins, SN; Vander Zanden, MJ	What a difference a species makes: a meta-analysis of dreissenid mussel impacts on freshwater ecosystems	ECOLOGICAL MONOGRAPHS	80	196	10.1890/09-1249.1	2010	15-Dec	invasive	General
Mueting, SA; Gerstenberger, SL	Mercury Concentrations in Quagga Mussels, Dreissena bugensis, from Lakes Mead, Mohave and Havasu	BULLETIN OF ENVIRONMENTAL CONTAMINATION AND TOXICOLOGY	84	501	10.1007/s00128-010-9953-8	2010	Jul-61	invasive	Western USA
Xu, W; Faisal, M	Gene expression profiling during the byssogenesis of zebra mussel (Dreissena polymorpha)	MOLECULAR GENETICS AND GENOMICS	283	339	10.1007/s00438-010-0517-8	2010	1617-4615	invasive	Great Lakes
Rothlisberger, JD; Chadderton, WL; McNulty, J; Lodge, DM	Aquatic Invasive Species Transport via Trailered Boats: What Is Being Moved, Who Is Moving It, and What Can Be Done	FISHERIES	35	132	10.1577/1548-8446-35.3.121	2010	0363-2415	invasive	General
Fishman, DB; Adlerstein, SA; Vanderploeg, HA; Fahnenstiel, GL; Scavia, D	Phytoplankton community composition of Saginaw Bay, Lake Huron, during the zebra mussel (Dreissena polymorpha) invasion: A multivariate analysis	JOURNAL OF GREAT LAKES RESEARCH	36	19	10.1016/j.jglr.2009.10.004	2010	0380-1330	invasive	Great Lakes
Limburg, KE; Luzadis, VA; Ramsey, M; Schulz, KL; Mayer, CM	The good, the bad, and the algae: Perceiving ecosystem services and disservices generated by zebra and quagga mussels	JOURNAL OF GREAT LAKES RESEARCH	36	92	10.1016/j.jglr.2009.11.007	2010	0380-1330	invasive	Great Lakes
Liao, CM; Ju, YR; Chio, CP; Chen, WY	Risk-Based Probabilistic Approach to Assess the Impact of False Mussel Invasions on Farmed Hard Clams	RISK ANALYSIS	30	323	10.1111/j.1539-6924.2009.01315.x	2010	0272-4332	invasive	General
Wilke, T; Schultheiss, R; Albrecht, C; Bornmann, N; Trajanovski, S; Kevrekidis, T	Native Dreissena freshwater mussels in the Balkans: in and out of ancient lakes	BIOGEOSCIENCES	7	3065	10.5194/bg-7-3051-2010	2010	1726-4170	invasive	Europe
Vohmann, A; Borcherding, J; Kureck, A; bij de Vaate, A; Arndt, H; Weitere, M	Strong body mass decrease of the invasive clam Corbicula fluminea during summer	BIOLOGICAL INVASIONS	12	64	10.1007/s10530-009-9429-0	2010	1387-3547	invasive	General
Orendt, C; Schmitt, C; van Liefferinge, C; Wolfram, G; de Deckere, E	Include or exclude? A review on the role and suitability of aquatic invertebrate neozoa as indicators in biological assessment with special respect to fresh and brackish European waters	BIOLOGICAL INVASIONS	12	283	10.1007/s10530-009-9448-x	2010	1387-3547	invasive	General
Hallstan, S; Grandin, U; Goedkoop, W	Current and modeled potential distribution of the zebra mussel (Dreissena polymorpha) in Sweden	BIOLOGICAL INVASIONS	12	296	10.1007/s10530-009-9449-9	2010	1387-3547	invasive	Europe
Roy, ED; Martin, JF; Irwin, EG; Conroy, JD; Culver, DA	Transient Social-Ecological Stability: the Effects of Invasive Species and Ecosystem Restoration on Nutrient Management Compromise in Lake Erie	ECOLOGY AND SOCIETY	15			2010	1708-3087	invasive	Great Lakes
Strayer, DL	Alien species in fresh waters: ecological effects, interactions with other stressors, and prospects for the future	FRESHWATER BIOLOGY	55	174	10.1111/j.1365-2427.2009.02380.x	2010	0046-5070	invasive	General
Stankovic, I; Ternjej, I	New ecological insight on two invasive species: Craspedacusta sowerbii (Coelenterata: Limnomedusae) and Dreissenia polymorpha (Bivalvia: Dreissenidae)	JOURNAL OF NATURAL HISTORY	44	2713	10.1080/00222933.2010.501912	2010	0022-2933	invasive	Europe
Beaver, JR; Tietjen, TE; Blasius-Wert, BJ; Kirsch, JE; Rosati, TC; Holdren, GC; Kennedy, EM; Hollis, RM; Teacher, CE; Buccier, KM; Evans, SK	Persistence of Daphnia in the epilimnion of Lake Mead, Arizona-Nevada, during extreme drought and expansion of invasive quagga mussels (2000-2009)	LAKE AND RESERVOIR MANAGEMENT	26	282	10.1080/07438141.2010.519858	2010	0743-8141	invasive	Western USA
Mueting, SA; Gerstenberger, SL; Wong, WH	An evaluation of artificial substrates for monitoring the quagga mussel (Dreissena bugensis) in Lake Mead, Nevada-Arizona	LAKE AND RESERVOIR MANAGEMENT	26	292	10.1080/07438141.2010.540700	2010	1040-2381	invasive	Western USA
Wong, WH; Tietjen, T; Gerstenberger, S; Holdren, GC; Mueting, S; Loomis, E; Roefer, P; Moore, B; Turner, K; Hannoun, I	Potential ecological consequences of invasion of the quagga mussel (Dreissena bugensis) into Lake Mead, Nevada-Arizona	LAKE AND RESERVOIR MANAGEMENT	26	315	10.1080/07438141.2010.504071	2010	1040-2381	invasive	Western USA
Wittmann, ME; Chandra, S; Caires, A; Denton, M; Rosen, MR; Wong, WH; Teitjen, T; Turner, K; Roefer, P; Holdren, GC	Early invasion population structure of quagga mussel and associated benthic invertebrate community composition on soft sediment in a large reservoir	LAKE AND RESERVOIR MANAGEMENT	26	327	10.1080/07438141.2010.519855	2010	0743-8141	invasive	Western USA
Hoy, MS; Kelly, K; Rodriguez, RJ	Development of a molecular diagnostic system to discriminate Dreissena polymorpha (zebra mussel) and Dreissena bugensis (quagga mussel)	MOLECULAR ECOLOGY RESOURCES	10	192	10.1111/j.1755-0998.2009.02727.x	2010	1755-098X	invasive	Western USA
Olden, JD; Larson, ER; Mims, MC	Home-field advantage: native signal crayfish (Pacifastacus leniusculus) out consume newly introduced crayfishes for invasive Chinese mystery snail (Bellamya chinensis)	AQUATIC ECOLOGY	43	1084	10.1007/s10452-009-9244-9	2009	1386-2588	invasive	General
Sardina, P; Cataldo, DH; Boltovskoy, D	Effects of conspecifics on settling juveniles of the invasive golden mussel, Limnoperna fortunei	AQUATIC SCIENCES	71	486	10.1007/s00027-009-0103-5	2009	1015-1621	invasive	General
Sousa, R; Gutierrez, JL; Aldridge, DC	Non-indigenous invasive bivalves as ecosystem engineers	BIOLOGICAL INVASIONS	11	2385	10.1007/s10530-009-9422-7	2009	1387-3547	invasive	General
Bennett, AM; Keevil, M; Litzgus, JD	Demographic differences among populations of Northern Map Turtles (Graptemys geographica) in intact and fragmented sites	CANADIAN JOURNAL OF ZOOLOGY-REVUE CANADIENNE DE ZOOLOGIE	87	1157	10.1139/Z09-105	2009	1-Aug	invasive	General
Mari, L; Casagrandi, R; Pisani, MT; Pucci, E; Gatto, M	When will the zebra mussel reach Florence? A model for the spread of Dreissena polymorpha in the Arno water system (Italy)	ECOHYDROLOGY	2	439	10.1002/eco.71	2009	1936-0584	invasive	Europe
Weitere, M; Vohmann, A; Schulz, N; Linn, C; Dietrich, D; Arndt, H	Linking environmental warming to the fitness of the invasive clam Corbicula fluminea	GLOBAL CHANGE BIOLOGY	15	2851	10.1111/j.1365-2486.2009.01925.x	2009	1354-1013	invasive	General
Boltovskoy, D; Karatayev, A; Burlakova, L; Cataldo, D; Karatayev, V; Sylvester, F; Marinelarena, A	Significant ecosystem-wide effects of the swiftly spreading invasive freshwater bivalve Limnoperna fortunei	HYDROBIOLOGIA	636	284	10.1007/s10750-009-9956-9	2009	0018-8158	invasive	General
Fishman, DB; Adlerstein, SA; Vanderploeg, HA; Fahnenstiel, GL; Scavia, D	Causes of phytoplankton changes in Saginaw Bay, Lake Huron, during the zebra mussel invasion	JOURNAL OF GREAT LAKES RESEARCH	35	495	10.1016/j.jglr.2009.08.003	2009	0380-1330	invasive	Great Lakes
Drake, JM; Bossenbroek, JM	Profiling ecosystem vulnerability to invasion by zebra mussels with support vector machines	THEORETICAL ECOLOGY	2	198	10.1007/s12080-009-0050-8	2009	1874-1738	invasive	Great Lakes
Boltovskoy, D; Sylvester, F; Otaegui, A; Leites, V; Cataldo, DH	Environmental modulation of reproductive activity of the invasive mussel Limnoperna fortunei: implications for antifouling strategies	AUSTRAL ECOLOGY	34	730	10.1111/j.1442-9993.2009.01974.x	2009	1442-9985	invasive	General
Nelson, KM; Ruetz, CR; Uzarski, DG	Colonisation by Dreissena of Great Lakes coastal ecosystems: how suitable are wetlands?	FRESHWATER BIOLOGY	54	2299	10.1111/j.1365-2427.2009.02265.x	2009	0046-5070	invasive	Great Lakes
Carlsson, NOL; Strayer, DL	Intraspecific variation in the consumption of exotic prey - a mechanism that increases biotic resistance against invasive species?	FRESHWATER BIOLOGY	54	2319	10.1111/j.1365-2427.2009.02263.x	2009	0046-5070	invasive	Europe
Kobak, J; Kakareko, T; Poznanska, M; Zbikowski, J	Preferences of the Ponto-Caspian amphipod Dikerogammarus haemobaphes for living zebra mussels	JOURNAL OF ZOOLOGY	279	235	10.1111/j.1469-7998.2009.00610.x	2009	0952-8369	invasive	Europe
Timar, L; Phaneuf, DJ	Modeling the human-induced spread of an aquatic invasive: The case of the zebra mussel	ECOLOGICAL ECONOMICS	68	3071	10.1016/j.ecolecon.2009.07.011	2009	0921-8009	invasive	General
Sharma, S; Herborg, LM; Therriault, TW	Predicting introduction, establishment and potential impacts of smallmouth bass	DIVERSITY AND DISTRIBUTIONS	15	840	10.1111/j.1472-4642.2009.00585.x	2009	1366-9516	invasive	General
Kestrup, A; Ricciardi, A	Are interactions among Ponto-Caspian invaders driving amphipod species replacement in the St. Lawrence River?	JOURNAL OF GREAT LAKES RESEARCH	35	398	10.1016/j.jglr.2009.03.001	2009	0380-1330	invasive	General
Pejchar, L; Mooney, HA	Invasive species, ecosystem services and human well-being	TRENDS IN ECOLOGY & EVOLUTION	24	504	10.1016/j.tree.2009.03.016	2009	0169-5347	invasive	General
Verween, A; Vincx, M; Degraer, S	Seasonal variation in gametogenesis and spawning of Mytilopsis leucophaeata, an invasive bivalve in Europe	JOURNAL OF MOLLUSCAN STUDIES	75	310	10.1093/mollus/eyp015	2009	0260-1230	invasive	General
Seaver, RW; Ferguson, GW; Gehrmann, WH; Misamore, MJ	EFFECTS OF ULTRAVIOLET RADIATION ON GAMETIC FUNCTION DURING FERTILIZATION IN ZEBRA MUSSELS (DREISSENA POLYMORPHA)	JOURNAL OF SHELLFISH RESEARCH	28	633	10.2983/035.028.0327	2009	0730-8000	invasive	Western USA
Gergs, R; Rinke, K; Rothhaupt, KO	Zebra mussels mediate benthic-pelagic coupling by biodeposition and changing detrital stoichiometry	FRESHWATER BIOLOGY	54	1391	10.1111/j.1365-2427.2009.02188.x	2009	0046-5070	invasive	Europe
Perry, K; Lynn, J	Detecting physiological and pesticide-induced apoptosis in early developmental stages of invasive bivalves	HYDROBIOLOGIA	628	164	10.1007/s10750-009-9752-6	2009	0018-8158	invasive	Southern USA
Perry, K; Lynn, J	Detecting physiological and pesticide-induced apoptosis in early developmental stages of invasive bivalves	HYDROBIOLOGIA	628	164	10.1007/s10750-009-9752-6	2009	0018-8158	invasive	General
Bischoff, PJ; Wetmore, S	Seasonal Abundances of Naked Amoebae in Biofilms on Shells of Zebra Mussels (Dreissena polymorpha) with Comparative Data from Rock Scrapings	JOURNAL OF EUKARYOTIC MICROBIOLOGY	56	399	10.1111/j.1550-7408.2009.00415.x	2009	1066-5234	invasive	Great Lakes
Peyer, SM; McCarthy, AJ; Lee, CE	Zebra mussels anchor byssal threads faster and tighter than quagga mussels in flow	JOURNAL OF EXPERIMENTAL BIOLOGY	212	2035	10.1242/jeb.028688	2009	0022-0949	invasive	Great Lakes
Tillitt, DE; Riley, SC; Evans, AN; Nichols, SJ; Zajicek, JL; Rinchard, J; Richter, CA; Krueger, CC	Dreissenid mussels from the Great Lakes contain elevated thiaminase activity	JOURNAL OF GREAT LAKES RESEARCH	35	312	10.1016/j.jglr.2009.01.007	2009	0380-1330	invasive	Great Lakes
Fincke, OM; Santiago, D; Hickner, S; Bienek, R	Susceptibility of larval dragonflies to zebra mussel colonization and its effect on larval movement and survivorship	HYDROBIOLOGIA	624	79	10.1007/s10750-008-9667-7	2009	0018-8158	invasive	Great Lakes
Naddafi, R; Eklov, P; Pettersson, K	Stoichiometric Constraints Do Not Limit Successful Invaders: Zebra Mussels in Swedish Lakes	PLOS ONE	4		10.1371/journal.pone.0005345	2009	1932-6203	invasive	Europe
Strayer, DL	Twenty years of zebra mussels: lessons from the mollusk that made headlines	FRONTIERS IN ECOLOGY AND THE ENVIRONMENT	7	141	10.1890/080020	2009	1540-9295	invasive	Great Lakes
Nalepa, TF; Fanslow, DL; Lang, GA	Transformation of the offshore benthic community in Lake Michigan: recent shift from the native amphipod Diporeia spp. to the invasive mussel Dreissena rostriformis bugensis	FRESHWATER BIOLOGY	54	479	10.1111/j.1365-2427.2008.02123.x	2009	0046-5070	invasive	Great Lakes
Zaiko, A; Daunys, D; Olenin, S	Habitat engineering by the invasive zebra mussel Dreissena polymorpha (Pallas) in a boreal coastal lagoon: impact on biodiversity	HELGOLAND MARINE RESEARCH	63	94	10.1007/s10152-008-0135-6	2009	1438-387X	invasive	Europe
French, JRP; Schaeffer, JS; Roseman, EF; Kiley, CS; Fouilleroux, A	Abundance and distribution of benthic macroinvertebrates in offshore soft sediments in Western Lake Huron, 2001-2007	JOURNAL OF GREAT LAKES RESEARCH	35	127	10.1016/j.jglr.2008.11.006	2009	0380-1330	invasive	Great Lakes
McGoldrick, DJ; Metcalfe-Smith, JL; Arts, MT; Schloesser, DW; Newton, TJ; Mackie, GL; Monroe, EM; Biberhofer, J; Johnson, K	Characteristics of a refuge for native freshwater mussels (Bivalvia: Unionidae) in Lake St. Clair	JOURNAL OF GREAT LAKES RESEARCH	35	146	10.1016/j.jglr.2008.11.007	2009	0380-1330	invasive	Great Lakes
Pestana, D; Ostrensky, A; Boeger, WAP; Pie, MR	The Effect of Temperature and Body Size on Filtration Rates of Limnoperna Fortunei (Bivalvia, Mytilidae) under Laboratory Conditions	BRAZILIAN ARCHIVES OF BIOLOGY AND TECHNOLOGY	52	144		2009	1516-8913	invasive	General
Pichlova-Ptacnikova, R; Vanderploeg, HA	The invasive cladoceran Cercopagis pengoi is a generalist predator capable of feeding on a variety of prey species of different sizes and escape abilities	FUNDAMENTAL AND APPLIED LIMNOLOGY	173	279	10.1127/1863-9135/2009/0173-0267	2009	1863-9135	invasive	General
Costello, DM; Brown, LM; Lamberti, GA	Acute toxic effects of ionic liquids on zebra mussel (Dreissena polymorpha) survival and feeding	GREEN CHEMISTRY	11	553	10.1039/b822347e	2009	1463-9262	invasive	Great Lakes
Glaser, D; Rhea, JR; Opdyke, DR; Russell, KT; Ziegler, CK; Ku, W; Zheng, L; Mastriano, J	Model of zebra mussel growth and water quality impacts in the Seneca River, New York	LAKE AND RESERVOIR MANAGEMENT	25	72	10.1080/07438140802714411	2009	1040-2381	invasive	Great Lakes
Patterson, JC; Lindeman, PV	Effects of Zebra and Quagga Mussel (Dreissena spp.) Invasion on the Feeding Habits of Sternotherus odoratus (Stinkpot) on Presque Isle, Northwestern Pennsylvania	NORTHEASTERN NATURALIST	16	374	10.1656/045.016.n305	2009	1092-6194	invasive	Great Lakes
Kolodziejczyk, A; Lewandowski, K; Stanczykowska, A	LONG-TERM CHANGES OF MOLLUSC ASSEMBLAGES IN BOTTOM SEDIMENTS OF SMALL SEMI-ISOLATED LAKES OF DIFFERENT TROPHIC STATE	POLISH JOURNAL OF ECOLOGY	57	339		2009	1505-2249	invasive	Europe
Wacker, A; Von Elert, E	Body size and food thresholds for zero growth in Dreissena polymorpha: a mechanism underlying intraspecific competition	FRESHWATER BIOLOGY	53	2363	10.1111/j.1365-2427.2008.02051.x	2008	0046-5070	invasive	General
Gergs, R; Rothhaupt, KO	Feeding rates, assimilation efficiencies and growth of two amphipod species on biodeposited material from zebra mussels	FRESHWATER BIOLOGY	53	2503	10.1111/j.1365-2427.2008.02077.x	2008	0046-5070	invasive	Europe
Costa, R; Aldridge, DC; Moggridge, GD	Seasonal variation of zebra mussel susceptibility to molluscicidal agents	JOURNAL OF APPLIED ECOLOGY	45	1721	10.1111/j.1365-2664.2008.01555.x	2008	0021-8901	invasive	Europe
Johnson, JH; McKenna, JE; Nack, CC; Chalupnicki, MA	Diel Diet Composition and Feeding Activity of Round Goby in the Nearshore Region of Lake Ontario	JOURNAL OF FRESHWATER ECOLOGY	23	612	10.1080/02705060.2008.9664248	2008	0270-5060	invasive	General
Lederer, AM; Janssen, J; Reed, T; Wolf, A	Impacts of the Introduced Round Goby (Apollonia melanostoma) on Dreissenids (Dreissena polymorpha and Dreissena bugensis) and on Macroinvertebrate Community between 2003 and 2006 in the Littoral Zone of Green Bay, Lake Michigan	JOURNAL OF GREAT LAKES RESEARCH	34	697		2008	0380-1330	invasive	Great Lakes
Knoll, LB; Sarnelle, O; Hamilton, SK; Kissman, CEH; Wilson, AE; Rose, JB; Morgan, MR	Invasive zebra mussels (Dreissena polymorpha) increase cyanobacterial toxin concentrations in low-nutrient lakes (vol 64, pg 448, 2008)	CANADIAN JOURNAL OF FISHERIES AND AQUATIC SCIENCES	65	2552	10.1139/F08-182	2008	0706-652X	invasive	Great Lakes
Werner, S; Rothhaupt, KO	Mass mortality of the invasive bivalve Corbicula fluminea induced by a severe low-water event and associated low water temperatures	HYDROBIOLOGIA	613	150	10.1007/s10750-008-9479-9	2008	0018-8158	invasive	General
Cecala, RK; Mayer, CM; Schulz, KL; Mills, EL	Increased Benthic Algal Primary Production in Response to the Invasive Zebra Mussel (Dreissena polymorpha) in a Productive Ecosystem, Oneida Lake, New York	JOURNAL OF INTEGRATIVE PLANT BIOLOGY	50	1466	10.1111/j.1744-7909.2008.00755.x	2008	1672-9072	invasive	Great Lakes
Sawada, H; Saito, H; Hosoi, M; Toyohara, H	Evaluation of PCR methods for fixed bivalve larvae	JOURNAL OF THE MARINE BIOLOGICAL ASSOCIATION OF THE UNITED KINGDOM	88	1449	10.1017/S0025315408002154	2008	0025-3154	invasive	General
Lucy, FE; Graczyk, TK; Tamang, L; Miraflor, A; Minchin, D	Biomonitoring of surface and coastal water for Cryptosporidium, Giardia, and human-virulent microsporidia using molluscan shellfish	PARASITOLOGY RESEARCH	103	1375	10.1007/s00436-008-1143-9	2008	0932-0113	invasive	Ireland
Bodamer, BL; Bossenbroek, JM	Wetlands as barriers: effects of vegetated waterways on downstream dispersal of zebra mussels	FRESHWATER BIOLOGY	53	2060	10.1111/j.1365-2427.2008.02027.x	2008	0046-5070	invasive	Great Lakes
Sabater, S; Artigas, J; Duran, C; Pardos, M; Romani, AM; Tornes, E; Ylla, I	Longitudinal development of chlorophyll and phytoplankton assemblages in a regulated large river (the Ebro River)	SCIENCE OF THE TOTAL ENVIRONMENT	404	206	10.1016/j.scitotenv.2008.06.013	2008	0048-9697	invasive	Europe
Aldridge, DC; Salazar, M; Serna, A; Cock, J	Density-dependent effects of a new invasive false mussel, Mytilopsis trautwineana (Tryon 1866), on shrimp, Litopenaeus vannamei (Boone 1931), aquaculture in Colombia	AQUACULTURE	281	42	10.1016/j.aquaculture.2008.05.022	2008	0044-8486	invasive	General
Jokela, A; Ricciardi, A	Predicting zebra mussel fouling on native mussels from physicochemical variables	FRESHWATER BIOLOGY	53	1856	10.1111/j.1365-2427.2008.02009.x	2008	0046-5070	invasive	Great Lakes
Gergs, R; Rothhaupt, KO	Effects of zebra mussels on a native amphipod and the invasive Dikerogammarus villosus: the influence of biodeposition and structural complexity	JOURNAL OF THE NORTH AMERICAN BENTHOLOGICAL SOCIETY	27	548	10.1899/07-151.1	2008	0887-3593	invasive	Europe
Molina, FR; de Paggi, SJ	Zooplankton in the Parana River floodplain (South America) before and after the invasion of Limnoperna fortunei (Bivalvia)	WETLANDS	28	702	10.1672/07-179.1	2008	0277-5212	invasive	General
Higgins, SN; Malkin, SY; Howell, ET; Guildford, SJ; Campbell, L; Hiriart-Baer, V; Hecky, RE	An ecological review of Cladophora glomerata (Chlorophyta) in the Laurentian Great Lakes	JOURNAL OF PHYCOLOGY	44	854	10.1111/j.1529-8817.2008.00538.x	2008	0022-3646	invasive	General
Boeckman, CJ; Bidwell, JR	Status of freshwater native mussels (Unionidae) in the Oklahoma section of the Verdigris River after introduction of the zebra mussel (Dreissena polymorpha Pallas, 1771)	AMERICAN MALACOLOGICAL BULLETIN	25	8		2008	0740-2783	invasive	Great Lakes
Vander Zanden, MJ; Olden, JD	A management framework for preventing the secondary spread of aquatic invasive species	CANADIAN JOURNAL OF FISHERIES AND AQUATIC SCIENCES	65	1522	10.1139/F08-099	2008	0706-652X	invasive	Great Lakes
Gosling, E; Astanei, I; Was, A	Genetic variability in Irish populations of the invasive zebra mussel, Dreissena polymorpha: discordant estimates of population differentiation from allozymes and microsatellites	FRESHWATER BIOLOGY	53	1315	10.1111/j.1365-2427.2008.01965.x	2008	0046-5070	invasive	Ireland
Cookingham, MN; Ruetz, CR	Evaluating passive integrated transponder tags for tracking movements of round gobies	ECOLOGY OF FRESHWATER FISH	17	311	10.1111/j.1600-0633.2007.00282.x	2008	0906-6691	invasive	General
Bobeldyk, AM; Lamberti, GA	A decade after invasion: Evaluating the continuing effects of rusty crayfish on a Michigan river	JOURNAL OF GREAT LAKES RESEARCH	34	275	10.3394/0380-1330(2008)34[265:ADAIET]2.0.CO;2	2008	0380-1330	invasive	General
Gergs, R; Hanselmann, AJ; Eisele, I; Rothhaupt, KO	Autecology of Limnomysis benedeni Czerniavsky, 1882 (Crustacea : Mysida) in Lake Constance, Southwestern Germany	LIMNOLOGICA	38	146	10.1016/j.limno.2007.12.002	2008	0075-9511	invasive	Europe
Boegman, L; Loewen, MR; Hamblin, PF; Culver, DA	Vertical mixing and weak stratification over zebra mussel colonies in western Lake Erie	LIMNOLOGY AND OCEANOGRAPHY	53	1110	10.4319/lo.2008.53.3.1093	2008	0024-3590	invasive	Great Lakes
Gherardi, F; Bertolino, S; Bodon, M; Casellato, S; Cianfanelli, S; Ferraguti, M; Lori, E; Mura, G; Nocita, A; Riccardi, N; Rossetti, G; Rota, E; Scalera, R; Zerunian, S; Tricarico, E	Animal xenodiversity in Italian inland waters: distribution, modes of arrival, and pathways	BIOLOGICAL INVASIONS	10	454	10.1007/s10530-007-9142-9	2008	1387-3547	invasive	Europe
Quaglia, F; Lattuada, L; Mantecca, P; Bacchetta, R	Zebra mussels in Italy: where do they come from?	BIOLOGICAL INVASIONS	10	560	10.1007/s10530-007-9152-7	2008	1387-3547	invasive	Europe
Knoll, LB; Sarnelle, O; Hamilton, SK; Kissman, CEH; Wilson, AE; Rose, JB; Morgan, MR	Invasive zebra mussels (Dreissena polymorpha) increase cyanobacterial toxin concentrations in low-nutrient lakes	CANADIAN JOURNAL OF FISHERIES AND AQUATIC SCIENCES	65	455	10.1139/F07-181	2008	0706-652X	invasive	Great Lakes
Steinman, AD; Ogdahl, M; Rediske, R; Ruetz, CR; Biddanda, BA; Nemeth, L	Current status and trends in Muskegon Lake, Michigan	JOURNAL OF GREAT LAKES RESEARCH	34	188	10.3394/0380-1330(2008)34[169:CSATIM]2.0.CO;2	2008	0380-1330	invasive	Great Lakes
Conn, DB; Simpson, SE; Minchin, D; Lucy, FE	Occurrence of Conchophthirus acuminatus (Protista : Ciliophora) in Dreissena polymorpha (Mollusca : Bivalvia) along the River Shannon, Ireland	BIOLOGICAL INVASIONS	10	156	10.1007/s10530-007-9118-9	2008	1387-3547	invasive	Ireland
Karatayev, AY; Mastitsky, SE; Burlakova, LE; Olenin, S	Past, current, and future of the central European corridor for aquatic invasions in Belarus	BIOLOGICAL INVASIONS	10	232	10.1007/s10530-007-9124-y	2008	1387-3547	invasive	Europe
Musko, IB; Bence, M; Balogh, C	Occurrence of a new Ponto-Caspian invasive species, Cordylophora caspia (Pallas, 1771) (Hydrozoa : Clavidae) in Lake Balaton (Hungary)	ACTA ZOOLOGICA ACADEMIAE SCIENTIARUM HUNGARICAE	54	179		2008	1217-8837	invasive	General
Sousa, R; Antunes, C; Guilhermino, L	Ecology of the invasive Asian clam Corbicula fluminea (Muller, 1774) in aquatic ecosystems: an overview	ANNALES DE LIMNOLOGIE-INTERNATIONAL JOURNAL OF LIMNOLOGY	44	94	10.1051/limn:2008017	2008	Mar-88	invasive	General
Heiman, KW; Vidargas, N; Micheli, F	Non-native habitat as home for non-native species: comparison of communities associated with invasive tubeworm and native oyster reefs	AQUATIC BIOLOGY	2	56	10.3354/ab00034	2008	1864-7790	invasive	General
Sousa, R; Rufino, M; Gaspar, M; Antunes, C; Guilhermino, L	Abiotic impacts on spatial and temporal distribution of Corbicula fluminea (Muller, 1774) in the River Minho Estuary, Portugal	AQUATIC CONSERVATION-MARINE AND FRESHWATER ECOSYSTEMS	18	110	10.1002/aqc.838	2008	1052-7613	invasive	General
Dick, JTA	Role of behaviour in biological invasions and species distributions; lessons from interactions between the invasive Gammarus pulex and the native G-duebeni (Crustacea : Amphipoda)	CONTRIBUTIONS TO ZOOLOGY	77	98		2008	1383-4517	invasive	General
Strayer, DL; Pace, ML; Caraco, NF; Cole, JJ; Findlay, SEG	Hydrology and grazing jointly control a large-river food web	ECOLOGY	89	18	10.1890/07-0979.1	2008	Dec-58	invasive	Great Lakes
Grigorovich, IA; Angradi, TR; Emery, EB; Wooten, MS	Invasion of the Upper Mississippi River system by saltwater amphipods	FUNDAMENTAL AND APPLIED LIMNOLOGY	173	77	10.1127/1863-9135/2008/0173-0067	2008	1863-9135	invasive	General
Sardina, P; Cataldo, DH; Boltovskoy, D	The effects of the invasive mussel, Limnoperna fortunei, on associated fauna in South American freshwaters: importance of physical structure and food supply	FUNDAMENTAL AND APPLIED LIMNOLOGY	173	144	10.1127/1863-9135/2008/0173-0135	2008	1863-9135	invasive	General
Werner, S; Rothhaupt, KO	Effects off the invasive Asian clam Corbicula fluminea on benthic macroinvertebrate taxa in laboratory experiments	FUNDAMENTAL AND APPLIED LIMNOLOGY	173	152	10.1127/1863-9135/2008/0173-0145	2008	1863-9135	invasive	General
Hesselschwerdt, J; Necker, J; Wantzen, KM	Gammarids in Lake Constance: habitat segregation between the invasive Dikerogammarus villosus and the indigenous Gammarus roeselii	FUNDAMENTAL AND APPLIED LIMNOLOGY	173	186	10.1127/1863-9135/2008/0173-0177	2008	1863-9135	invasive	Europe
MacNeil, C; Platvoet, D; Dick, JTA	Potential roles for differential body size and microhabitat complexity in mediating biotic interactions within invasive freshwater amphipod assemblages	FUNDAMENTAL AND APPLIED LIMNOLOGY	172	182	10.1127/1863-9135/2008/0172-0175	2008	1863-9135	invasive	Europe
Lauringson, V; Malton, E; Kotta, J; Kangur, K; Orav-Kotta, H; Kotta, I	Environmental factors influencing the biodeposition of the suspension feeding bivalve Dreissena polymorpha (Pallas): Comparison of brackish and freshwater populations	ESTUARINE COASTAL AND SHELF SCIENCE	75	467	10.1016/j.ecss.2007.05.037	2007	0272-7714	invasive	Europe
Werner, S; Rothhaupt, KO	Effects of the invasive bivalve Corbicula fluminea on settling juveniles and other benthic taxa	JOURNAL OF THE NORTH AMERICAN BENTHOLOGICAL SOCIETY	26	680	10.1899/07-017R.1	2007	0887-3593	invasive	General
Leung, B; Mandrak, NE	The risk of establishment of aquatic invasive species: joining invasibility and propagule pressure	PROCEEDINGS OF THE ROYAL SOCIETY B-BIOLOGICAL SCIENCES	274	2609	10.1098/rspb.2007.0841	2007	0962-8452	invasive	General
Binimelis, R; Monterroso, I; Rodriguez-Labajos, B	A Social Analysis of the Bioinvasions of Dreissena polymorpha in Spain and Hydrilla verticillata in Guatemala	ENVIRONMENTAL MANAGEMENT	40	566	10.1007/s00267-006-0206-x	2007	0364-152X	invasive	Europe
Verween, A; Vincx, M; Degraer, S	The effect of temperature and salinity on the survival of Mytilopsis leucophaeata larvae (Mollusca, Bivalvia): The search for environmental limits	JOURNAL OF EXPERIMENTAL MARINE BIOLOGY AND ECOLOGY	348	120	10.1016/j.jembe.2007.04.011	2007	0022-0981	invasive	General
Sylvester, F; Boltovskoy, D; Cataldo, D	The invasive bivalve Limnoperna fortunei enhances benthic invertebrate densities in South American floodplain rivers	HYDROBIOLOGIA	589	27	10.1007/s10750-007-0708-4	2007	0018-8158	invasive	General
Kobak, J; Zytkowicz, J	Preferences of invasive Ponto-Caspian and native European gammarids for zebra mussel (Dreissena polymorpha, Bivalvia) shell habitat	HYDROBIOLOGIA	589	54	10.1007/s10750-007-0716-4	2007	0018-8158	invasive	Europe
Paolucci, EM; Cataldo, DH; Fuentes, CM; Boltovskoy, D	Larvae of the invasive species Limnoperna fortunei (Bivalvia) in the diet of fish larvae in the Parana River, Argentina	HYDROBIOLOGIA	589	233	10.1007/s10750-007-0734-2	2007	0018-8158	invasive	General
Watkins, JM; Dermott, R; Lozano, SJ; Mills, EL; Rudstam, LG; Scharold, JV	Evidence for remote effects of dreissenid mussels on the amphipod Diporeia: analysis of Lake Ontario Benthic Surveys, 1972-2003	JOURNAL OF GREAT LAKES RESEARCH	33	657	10.3394/0380-1330(2007)33[642:EFREOD]2.0.CO;2	2007	0380-1330	invasive	Great Lakes
Bauer, CR; Bobeldyk, AM; Lamberti, GA	Predicting habitat use and trophic interactions of Eurasian ruffe, round gobies, and zebra mussels in nearshore areas of the Great Lakes	BIOLOGICAL INVASIONS	9	678	10.1007/s10530-006-9067-8	2007	1387-3547	invasive	Great Lakes
Albrecht, C; Schultheiss, R; Kevrekidis, T; Streit, B; Wilke, T	Invaders or endemics? Molecular phylogenetics, biogeography and systematics of Dreissena in the Balkans	FRESHWATER BIOLOGY	52	1536	10.1111/j.1365-2427.2007.01784.x	2007	0046-5070	invasive	General
Osterling, EM; Bergman, E; Greenberg, LA; Baldwin, BS; Mills, EL	Turbidity-mediated interactions between invasive filter-feeding mussels and native bioturbating mayflies	FRESHWATER BIOLOGY	52	1610	10.1111/j.1365-2427.2007.01791.x	2007	0046-5070	invasive	Europe
Connelly, NA; O'Neill, CR; Knuth, BA; Brown, TL	Economic impacts of zebra mussels on drinking water treatment and electric power generation facilities	ENVIRONMENTAL MANAGEMENT	40	112	10.1007/s00267-006-0296-5	2007	0364-152X	invasive	Great Lakes
Casagrandi, R; Mari, L; Gatto, M	Modelling the local dynamics of the zebra mussel (Dreissena polymorpha)	FRESHWATER BIOLOGY	52	1238	10.1111/j.1365-2427.2007.01761.x	2007	0046-5070	invasive	Europe
Sylvester, F; Boltovskoy, D; Cataldo, DH	Fast response of freshwater consumers to a new trophic resource: Predation on the recently introduced Asian bivalve Limnoperna fortunei in the lower Parana river, South America	AUSTRAL ECOLOGY	32	415	10.1111/j.1442-9993.2007.01707.x	2007	1442-9985	invasive	General
Corsi, I; Pastore, AM; Lodde, A; Palmerini, E; Castagnolo, L; Focardi, S	Potential role of cholinesterases in the invasive capacity of the freshwater bivalve, Anodonta woodiana (Bivalvia : Unionacea): A comparative study with the indigenous species of the genus, Anodonta sp.	COMPARATIVE BIOCHEMISTRY AND PHYSIOLOGY C-TOXICOLOGY & PHARMACOLOGY	145	419	10.1016/j.cbpc.2007.01.011	2007	1532-0456	invasive	General
Karatayev, AY; Boltovskoy, D; Padilla, DK; Burlakova, LE	The invasive bivalves Dreissena polymorpha and Limnoperna fortunei: Parallels, contrasts, potential spread and invasion impacts	JOURNAL OF SHELLFISH RESEARCH	26	213	10.2983/0730-8000(2007)26[205:TIBDPA]2.0.CO;2	2007	0730-8000	invasive	General
Wright, DA; Dawson, R; Cutler, SJ; Cutler, HG; Orano-Dawson, CE	Screening of natural product biocides for control of non-indigenous species	ENVIRONMENTAL TECHNOLOGY	28	319	10.1080/09593332808618790	2007	0959-3330	invasive	General
Walsh, MG; Dittman, DE; O'Gorman, R	Occurrence and food habits of the round goby in the profundal zone of southwestern Lake Ontario	JOURNAL OF GREAT LAKES RESEARCH	33	92	10.3394/0380-1330(2007)33[83:OAFHOT]2.0.CO;2	2007	0380-1330	invasive	General
Strayer, DL; Malcom, HM	Effects of zebra mussels (Dreissena polymorpha) on native bivalves: the beginning of the end or the end of the beginning?	JOURNAL OF THE NORTH AMERICAN BENTHOLOGICAL SOCIETY	26	122	10.1899/0887-3593(2007)26[111:EOZMDP]2.0.CO;2	2007	0887-3593	invasive	Great Lakes
Fernald, SH; Caraco, NF; Cole, JJ	Changes in cyanobacterial dominance following the invasion of the zebra mussel Dreissena polymorpha: Long-term results from the Hudson River Estuary	ESTUARIES AND COASTS	30	170		2007	1559-2723	invasive	Great Lakes
Pires, LMD; Bontes, BM; Samchyshyna, L; Jong, J; Van Donk, E; Ibelings, BW	Grazing on microcystin-producing and microcystin-free phytoplankters by different filter-feeders: implications for lake restoration	AQUATIC SCIENCES	69	543	10.1007/s00027-007-0916-z	2007	1015-1621	invasive	Europe
Van Appledorn, M; Lamb, DA; Albalak, K; Bach, CE	Zebra mussels decrease burrowing ability and growth of a native snail, Campeloma decisum	HYDROBIOLOGIA	575	445	10.1007/s10750-006-0280-3	2007	0018-8158	invasive	Great Lakes
Baines, SB; Fisher, NS; Cole, JJ	Dissolved organic matter and persistence of the invasive zebra mussel (Dreissena polymorpha) under low food conditions	LIMNOLOGY AND OCEANOGRAPHY	52	78		2007	0024-3590	invasive	Great Lakes
Wallentinus, I; Nyberg, CD	Introduced marine organisms as habitat modifiers	MARINE POLLUTION BULLETIN	55	332	10.1016/j.marpolbul.2006.11.010	2007	0025-326X	invasive	General
Lancioni, T; Gaino, E	The invasive zebra mussel Dreissena polymorpha in Lake Trasimeno (Central Italy): Distribution and reproduction	ITALIAN JOURNAL OF ZOOLOGY	73	346	10.1080/11250000600918001	2006	1125-0003	invasive	Europe
Vaughn, CC; Spooner, DE	Scale-dependent associations between native freshwater mussels and invasive Corbicula	HYDROBIOLOGIA	568	339	10.1007/s10750-006-0210-4	2006	0018-8158	invasive	General
Martin, S; Thouzeau, G; Chauvaud, L; Jean, F; Guerin, L; Clavier, J	Respiration, calcification, and excretion of the invasive slipper limpet, Crepidula fornicata L.: Implications for carbon, carbonate, and nitrogen fluxes in affected areas	LIMNOLOGY AND OCEANOGRAPHY	51	2007		2006	0024-3590	invasive	General
Misamore, MJ; Stein, KK; Lynn, JW	Sperm incorporation and pronuclear development during fertilization in the freshwater bivalve Dreissena polymorpha	MOLECULAR REPRODUCTION AND DEVELOPMENT	73	1148	10.1002/mrd.20415	2006	1040-452X	invasive	Southern USA
Devin, S; Akopian, M; Fruget, JF; Di Michelle, A; Beisel, JN	First ecological observations in French hydro systems of freshwater Polychaeta Hypania Invalida introduced in Western Europe	VIE ET MILIEU-LIFE AND ENVIRONMENT	56	254		2006	0240-8759	invasive	General
Byrne, RA; Dietz, TH	Ionic and acid-base consequences of exposure to increased salinity in the zebra mussel, Dreissena polymorpha	BIOLOGICAL BULLETIN	211	75	10.2307/4134579	2006	Jun-85	invasive	Southern USA
McCabe, DJ; Beekey, MA; Mazloff, A; Marsden, JE	Negative effect of zebra mussels on foraging and hahitat use by lake sturgeon (Acipenser fulvescens)	AQUATIC CONSERVATION-MARINE AND FRESHWATER ECOSYSTEMS	16	500	10.1002/aqc.754	2006	1052-7613	invasive	Great Lakes
Suttle, KB; Hoddle, MS	Engineering enemy-free space: an invasive pest that kills its predators	BIOLOGICAL INVASIONS	8	649	10.1007/s10530-005-1856-y	2006	1387-3547	invasive	General
Rodriguez, LF	Can invasive species facilitate native species? Evidence of how, when, and why these impacts occur	BIOLOGICAL INVASIONS	8	939	10.1007/s10530-005-5103-3	2006	1387-3547	invasive	General
Boltovskoy, D; Correa, N; Cataldo, D; Sylvester, F	Dispersion and ecological impact of the invasive freshwater bivalve Limnoperna fortunei in the Rio de la Plata watershed and beyond	BIOLOGICAL INVASIONS	8	963	10.1007/s10530-005-5107-z	2006	1387-3547	invasive	General
Peribanez, MA; Elrio, ML; Gracia, MJ; de Luco, DF; Castillo, JA; Lucientes, J; Cia, I	Phyllodistomum folium (Trematoda : Gorgoderidae) infecting zebra mussels (Dreissena polymorpha) in the Ebro River, Spain	PARASITOLOGY INTERNATIONAL	55	145	10.1016/j.parint.2005.12.002	2006	1383-5769	invasive	Europe
Boudreaux, ML; Walters, LJ	Mytella charruana (Bivalvia : Mytilidae): a new, invasive bivalve in Mosquito Lagoon, Florida	NAUTILUS	120	36		2006	0028-1344	invasive	General
Lindeman, PV	Zebra and Quagga Mussels (Dreissena spp.) and other prey of a Lake Erie population of common map turtles (Emydidae : Graptemys geographica)	COPEIA		273	10.1643/0045-8511(2006)6[268:ZAQMDS]2.0.CO;2	2006	0045-8511	invasive	Great Lakes
Barnard, C; Martineau, C; Frenette, JJ; Dodson, JJ; Vincent, WF	Trophic position of zebra mussel veligers and their use of dissolved organic carbon	LIMNOLOGY AND OCEANOGRAPHY	51	1484		2006	0024-3590	invasive	Great Lakes
Carman, SM; Janssen, J; Jude, DJ; Berg, MB	Diel interactions between prey behaviour and feeding in an invasive fish, the round goby, in a North American river	FRESHWATER BIOLOGY	51	755	10.1111/j.1365-2427.2006.01527.x	2006	0046-5070	invasive	Great Lakes
May, GE; Gelembiuk, GW; Panov, VE; Orlova, MI; Lee, CE	Molecular ecology of zebra mussel invasions	MOLECULAR ECOLOGY	15	1031	10.1111/j.1365-294X.2006.02814.x	2006	0962-1083	invasive	General
Leung, B; Bossenbroek, JM; Lodge, DM	Boats, pathways, and aquatic biological invasions: Estimating dispersal potential with gravity models	BIOLOGICAL INVASIONS	8	254	10.1007/s10530-004-5573-8	2006	1387-3547	invasive	Great Lakes
Czarnoleski, M; Kozlowski, J; Kubajak, P; Lewandowski, K; Muller, T; Stanczykowska, A; Surowka, K	Cross-habitat differences in crush resistance and growth pattern of zebra mussels (Dreissena polymorpha): effects of calcium availability and predator pressure	ARCHIV FUR HYDROBIOLOGIE	165	208	10.1127/0003-9136/2006/0165-0191	2006	Mar-36	invasive	Europe
Verween, A; Vincx, M; Degraer, S	Growth patterns of Mytilopsis leucophaeata, an invasive biofouling bivalve in Europe	BIOFOULING	22	231	10.1080/08927010600816401	2006	0892-7014	invasive	General
Minier, C; Abarnou, A; Jaouen-Madoulet, A; Le Guellec, AM	A pollution-monitoring pilot study involving contaminant and biomarker measurements in the Seine Estuary, France, using zebra mussels (Dreissena polymorpha)	ENVIRONMENTAL TOXICOLOGY AND CHEMISTRY	25	119	10.1897/05-161R.1	2006	0730-7268	invasive	Europe
Strayer, DL; Malcom, HM	Long-term demography of a zebra mussel (Dreissena polymorpha) population	FRESHWATER BIOLOGY	51	130	10.1111/j.1365-2427.2005.01482.x	2006	0046-5070	invasive	Great Lakes
Lederer, A; Massart, J; Janssen, J	Impact of round gobies (Neogobius melanostomus) on dreissenids (Dreissena polymorpha and Dreissena bugensis) and the associated macroinvertebrate community across an invasion front	JOURNAL OF GREAT LAKES RESEARCH	32	10	10.3394/0380-1330(2006)32[1:IORGNM]2.0.CO;2	2006	0380-1330	invasive	Great Lakes
Barbiero, RP; Tuchman, ML; Millard, ES	Post-dreissenid increases in transparency during summer stratification in the offshore waters of Lake Ontario: Is a reduction in whiting events the cause?	JOURNAL OF GREAT LAKES RESEARCH	32	141	10.3394/0380-1330(2006)32[131:PIITDS]2.0.CO;2	2006	0380-1330	invasive	Great Lakes
Caraco, NF; Cole, JJ; Strayer, DL	Top-down control from the bottom: Regulation of eutrophication in a large river by benthic grazing	LIMNOLOGY AND OCEANOGRAPHY	51	670		2006	0024-3590	invasive	Great Lakes
Kimmerer, WJ	Response of anchovies dampens effects of the invasive bivalve Corbula amurensis on the San Francisco Estuary foodweb	MARINE ECOLOGY PROGRESS SERIES	324	218	10.3354/meps324207	2006	0171-8630	invasive	General
Orlova, MI; Therriault, TW; Antonov, PI; Shcherbina, GK	Invasion ecology of quagga mussels (Dreissena rostriformis bugensis): a review of evolutionary and phylogenetic impacts	AQUATIC ECOLOGY	39	418	10.1007/s10452-005-9010-6	2005	1386-2588	invasive	General
Czarnoleski, M; Kozlowski, J; Lewandowski, K; Mikolajczyk, M; Muller, T; Stanczykowska, A	Optimal resource allocation explains changes in the zebra mussel growth pattern through time	EVOLUTIONARY ECOLOGY RESEARCH	7	835		2005	1522-0613	invasive	Europe
Jones, LA; Ricciardi, A	Influence of physicochemical factors on the distribution and biomass of invasive mussels (Dreissena polymorpha and Dreissena bugensis) in the St. Lawrence River	CANADIAN JOURNAL OF FISHERIES AND AQUATIC SCIENCES	62	1962	10.1139/F05-096	2005	0706-652X	invasive	Great Lakes
dos Santos, CP; Wurdig, NL; Mansur, MCD	Larval stages of the golden mussel Limnoperna fortunei (Dunker) (Bivalvia, Mytilidae) in Guaiba Basin, Rio Grande do Sul State, Brazil.	REVISTA BRASILEIRA DE ZOOLOGIA	22	708		2005	0101-8175	invasive	General
Ragueneau, O; Chauvaud, L; Moriceau, B; Leynaert, A; Thouzeau, G; Donval, A; Le Loc'h, F; Jean, F	Biodeposition by an invasive suspension feeder impacts the biogeochemical cycle of Si in a coastal ecosystem (Bay of Brest, France)	BIOGEOCHEMISTRY	75	41	10.1007/s10533-004-5677-3	2005	0168-2563	invasive	General
Kerr, SJ; Brousseau, CS; Muschett, M	Invasive aquatic species in Ontario: A review and analysis of potential pathways for introduction	FISHERIES	30	30	10.1577/1548-8446(2005)30[21:IASIO]2.0.CO;2	2005	0363-2415	invasive	Great Lakes
Conroy, JD; Edwards, WJ; Pontius, RA; Kane, DD; Zhang, HY; Shea, JF; Richey, JN; Culver, DA	Soluble nitrogen and phosphorus excretion of exotic freshwater mussels (Dreissena spp.): potential impacts for nutrient remineralisation in western Lake Erie	FRESHWATER BIOLOGY	50	1162	10.1111/j.1365-2427.2005.01392.x	2005	0046-5070	invasive	Great Lakes
Gustafson, LL; Stoskopf, MK; Bogan, AE; Showers, W; Kwak, TJ; Hanlon, S; Levine, JF	Evaluation of a nonlethal technique for hemolymph collection in Elliptio complanata, a freshwater bivalve (Mollusca : Unionidae)	DISEASES OF AQUATIC ORGANISMS	65	165	10.3354/dao065159	2005	0177-5103	invasive	General
Palmer, ME; Ricciardi, A	Community interactions affecting the relative abundances of native and invasive amphipods in the St. Lawrence River	CANADIAN JOURNAL OF FISHERIES AND AQUATIC SCIENCES	62	1118	10.1139/F05-012	2005	0706-652X	invasive	Great Lakes
Astanei, I; Gosling, E; Wilson, J; Powell, E	Genetic variability and phylogeography of the invasive zebra mussel, Dreissena polymorpha (Pallas)	MOLECULAR ECOLOGY	14	1666	10.1111/j.1365-294X.2005.02530.x	2005	0962-1083	invasive	General
Pires, LMD; Bontes, BM; Van Donk, E; Ibelings, BW	Grazing on colonial and filamentous, toxic and non-toxic cyanobacteria by the zebra mussel Dreissena polymorpha	JOURNAL OF PLANKTON RESEARCH	27	339	10.1093/plankt/fbi008	2005	0142-7873	invasive	Europe
Bartsch, MR; Bartsch, LA; Gutreuter, S	Strong effects of predation by fishes on an invasive macroinvertebrate in a large floodplain river	JOURNAL OF THE NORTH AMERICAN BENTHOLOGICAL SOCIETY	24	177	10.1899/0887-3593(2005)024<0168:SEOPBF>2.0.CO;2	2005	0887-3593	invasive	Great Lakes
Musko, IB; Bako, B	The density and biomass of Dreissena polymorpha living on submerged macrophytes in Lake Balaton (Hungary)	ARCHIV FUR HYDROBIOLOGIE	162	251	10.1127/0003-9136/2005/0162-0229	2005	Mar-36	invasive	Europe
Sylvester, F; Dorado, J; Boltovskoy, D; Juarez, A; Cataldo, D	Filtration rates of the invasive pest bivalve Limnoperna fortunei as a function of size and temperature	HYDROBIOLOGIA	534	80	10.1007/s10750-004-1322-3	2005	0018-8158	invasive	General
Meadows, GA; Mackey, SD; Goforth, RR; Mickelson, DM; Edil, TB; Fuller, J; Guy, DE; Meadows, LA; Brown, E	Cumulative habitat impacts of nearshore engineering	JOURNAL OF GREAT LAKES RESEARCH	31	112	10.1016/S0380-1330(05)70292-6	2005	0380-1330	invasive	Great Lakes
Johnson, TB; Bunnell, DB; Knight, CT	A potential new energy pathway in central Lake Erie: the round goby connection	JOURNAL OF GREAT LAKES RESEARCH	31	251		2005	0380-1330	invasive	General
Palmer, ME; Ricciardi, A	Physical factors affecting the relative abundance of native and invasive amphipods in the St. Lawrence River	CANADIAN JOURNAL OF ZOOLOGY-REVUE CANADIENNE DE ZOOLOGIE	82	1893	10.1139/Z04-186	2004	1-Aug	invasive	General
Barbiero, RP; Tuchman, ML	Changes in the crustacean communities of Lakes Michigan, Huron, and Erie following the invasion of the predatory cladoceran Bythotrephes longimanus	CANADIAN JOURNAL OF FISHERIES AND AQUATIC SCIENCES	61	2125	10.1139/f04-149	2004	0706-652X	invasive	General
Elderkin, CL; Perkins, EJ; Leberg, PL; Klerks, PL; Lance, RF	Amplified fragment length polymorphism (AFLP) analysis of the genetic structure of the zebra mussel, Dreissena polymorpha, in the Mississippi River	FRESHWATER BIOLOGY	49	1494	10.1111/j.1365-2427.2004.01285.x	2004	0046-5070	invasive	Great Lakes
Vidal, M; Hamilton, PB; Pick, FR	Zebra mussel (Dreissena polymorpha) veliger larvae: distribution and relationship to phytoplankton biomass and composition in the Rideau River, Ontario, Canada	ARCHIV FUR HYDROBIOLOGIE	161	131	10.1127/0003-9136/2004/0161-0113	2004	Mar-36	invasive	Great Lakes
Aldridge, DC; Elliott, P; Moggridge, GD	The recent and rapid spread of the zebra mussel (Dreissena polymorpha) in Great Britain	BIOLOGICAL CONSERVATION	119	261	10.1016/j.biocon.2003.11.008	2004	7-Jun	invasive	Europe
Smital, T; Luckenbach, T; Sauerborn, R; Hamdoun, AA; Vega, RL; Epel, D	Emerging contaminants - pesticides, PPCPs, microbial degradation products and natural substances as inhibitors of multixenobiotic defense in aquatic organisms	MUTATION RESEARCH-FUNDAMENTAL AND MOLECULAR MECHANISMS OF MUTAGENESIS	552	117	10.1016/j.mrfmmm.2004.06.006	2004	0027-5107	invasive	General
Strayer, DL; Hattala, KA; Kahnle, AW	Effects of an invasive bivalve (Dreissena polymorpha) on fish in the Hudson River estuary	CANADIAN JOURNAL OF FISHERIES AND AQUATIC SCIENCES	61	941	10.1139/F04-043	2004	0706-652X	invasive	Great Lakes
Leung, B; Drake, JM; Lodge, DM	Predicting invasions: Propagule pressure and the gravity of allee effects	ECOLOGY	85	1660	10.1890/02-0571	2004	Dec-58	invasive	Great Lakes
Eggleton, MA; Miranda, LE; Kirk, JP	Assessing the potential for fish predation to impact zebra mussels (Dreissena polymorpha): insight from bioenergetics models	ECOLOGY OF FRESHWATER FISH	13	95	10.1111/j.1600-0633.2004.00033.x	2004	0906-6691	invasive	Southern USA
Raikow, DF	Food web interactions between larval bluegill (Lepomis macrochirus) and exotic zebra mussels (Dreissena polymorpha)	CANADIAN JOURNAL OF FISHERIES AND AQUATIC SCIENCES	61	504	10.1139/F03-171	2004	0706-652X	invasive	Great Lakes
Colautti, RI; MacIsaac, HJ	A neutral terminology to define 'invasive' species	DIVERSITY AND DISTRIBUTIONS	10	141	10.1111/j.1366-9516.2004.00061.x	2004	1366-9516	invasive	General
Orlova, MI; Muirhead Jr; Antonov, PI; Shcherbina, GK; Starobogatov, YI; Biochino, GI; Therriault, TW; MacIsaac, HJ	Range expansion of quagga mussels Dreissena rostriformis bugensis in the Volga River and Caspian Sea basin	AQUATIC ECOLOGY	38	573	10.1007/s10452-004-0311-y	2004	1386-2588	invasive	General
Sano, LL; Mapili, MA; Krueger, A; Garcia, E; Gossiaux, D; Phillips, K; Landrum, PF	Comparative efficacy of potential chemical disinfectants for treating unballasted vessels	JOURNAL OF GREAT LAKES RESEARCH	30	216		2004	0380-1330	invasive	General
Thornber, CS; Kinlan, BP; Graham, MH; Stachowicz, JJ	Population ecology of the invasive kelp Undaria pinnatifida in California: environmental and biological controls on demography	MARINE ECOLOGY PROGRESS SERIES	268	80	10.3354/meps268069	2004	0171-8630	invasive	Great Lakes
Chauvaud, L; Thompson, JK; Cloern, JE; Thouzeau, G	Clams as CO2 generators: The Potamocorbula amurensis example in San Francisco Bay	LIMNOLOGY AND OCEANOGRAPHY	48	2092		2003	0024-3590	invasive	General
Woznicki, P; Boron, A	Banding chromosome patterns of zebra mussel Dreissena polymorpha (Pallas) from the heated Konin lakes system (Poland)	CARYOLOGIA	56	430		2003	14-Aug	invasive	Europe
Woznicki, P; Boron, A	Banding chromosome patterns of zebra mussel Dreissena polymorpha (Pallas) from the heated Konin lakes system (Poland)	CARYOLOGIA	56	430		2003	14-Aug	invasive	General
Baker, SM; Levinton, JS	Selective feeding by three native North American freshwater mussels implies food competition with zebra mussels	HYDROBIOLOGIA	505	105	10.1023/B:HYDR.0000007298.52250.99	2003	0018-8158	invasive	General
Devin, S; Piscart, C; Beisel, JN; Moreteau, JC	Ecological traits of the amphipod invader Dikerogammarus villosus on a mesohabitat scale	ARCHIV FUR HYDROBIOLOGIE	158	56	10.1127/0003-9136/2003/0158-0043	2003	Mar-36	invasive	General
Ricciardi, A	Predicting the impacts of an introduced species from its invasion history: an empirical approach applied to zebra mussel invasions	FRESHWATER BIOLOGY	48	981	10.1046/j.1365-2427.2003.01071.x	2003	0046-5070	invasive	General
Simon, KS; Townsend, CR	Impacts of freshwater invaders at different levels of ecological organisation, with emphasis on salmonids and ecosystem consequences	FRESHWATER BIOLOGY	48	994	10.1046/j.1365-2427.2003.01069.x	2003	0046-5070	invasive	General
Czarnoleski, M; Kozlowski, J; Stanczykowska, A; Lewandowski, K	Optimal resource allocation explains growth curve diversity in zebra mussels	EVOLUTIONARY ECOLOGY RESEARCH	5	587		2003	1522-0613	invasive	Europe
Montalto, L; de Drago, IE	Tolerance to desiccation of an invasive mussel, Limnoperna fortunei (Dunker, 1857) (Bivalvia, Mytilidae), under experimental conditions	HYDROBIOLOGIA	498	167	10.1023/A:1026222414881	2003	0018-8158	invasive	General
Van Overdijk, CDA; Grigorovich, IA; Mabee, T; Ray, WJ; Ciborowski, JJH; MacIsaac, HJ	Microhabitat selection by the invasive amphipod Echinogammarus ischnus and native Gammarus fasciatus in laboratory experiments and in Lake Erie	FRESHWATER BIOLOGY	48	578	10.1046/j.1365-2427.2003.01041.x	2003	0046-5070	invasive	Great Lakes
Maronas, ME; Darrigran, GA; Sendra, ED; Breckon, G	Shell growth of the golden mussel, Limnoperna fortunei (Dunker, 1857) (Mytilidae), in the Rio de la Plata, Argentina	HYDROBIOLOGIA	495	45	10.1023/A:1025463523364	2003	0018-8158	invasive	General
Somers, CM; Lozer, MN; Kjoss, VA; Quinn, JS	The invasive round goby (Neogobius melanostomus) in the diet of nestling double-crested cormorants (Phalacrocorax auritus) in Hamilton Harbour, Lake Ontario	JOURNAL OF GREAT LAKES RESEARCH	29	399		2003	0380-1330	invasive	General
Graczyk, TK; Conn, DB; Marcogliese, DJ; Graczyk, H; de Lafontaine, Y	Accumulation of human waterborne parasites by zebra mussels (Dreissena polymorpha) and Asian freshwater clams (Corbicula fluminea)	PARASITOLOGY RESEARCH	89	112	10.1007/s00436-002-0729-x	2003	0932-0113	invasive	General
Graczyk, TK; Conn, DB; Marcogliese, DJ; Graczyk, H; de Lafontaine, Y	Accumulation of human waterborne parasites by zebra mussels (Dreissena polymorpha) and Asian freshwater clams (Corbicula fluminea)	PARASITOLOGY RESEARCH	89	112	10.1007/s00436-002-0729-x	2003	0932-0113	invasive	General
Leung, B; Lodge, DM; Finnoff, D; Shogren, JF; Lewis, MA; Lamberti, G	An ounce of prevention or a pound of cure: bioeconomic risk analysis of invasive species	PROCEEDINGS OF THE ROYAL SOCIETY B-BIOLOGICAL SCIENCES	269	2413	10.1098/rspb.2002.2179	2002	0962-8452	invasive	Great Lakes
Leppakoski, E; Gollasch, S; Gruszka, P; Ojaveer, H; Olenin, S; Panov, V	The Baltic - a sea of invaders	CANADIAN JOURNAL OF FISHERIES AND AQUATIC SCIENCES	59	1188	10.1139/F02-089	2002	0706-652X	invasive	Europe
McMahon, RF	Evolutionary and physiological adaptations of aquatic invasive animals: r selection versus resistance	CANADIAN JOURNAL OF FISHERIES AND AQUATIC SCIENCES	59	1244	10.1139/F02-105	2002	0706-652X	invasive	Great Lakes
Kraft, CE; Sullivan, PJ; Karatayev, AY; Burlakova, YE; Nekola, JC; Johnson, LE; Padilla, DK	Landscape patterns of an aquatic invader: Assessing dispersal extent from spatial distributions	ECOLOGICAL APPLICATIONS	12	759		2002	1051-0761	invasive	General
Diggins, TP; Baier, RE; Meyer, AE; Forsberg, RL	Potential for selective, controlled biofouling by Dreissena species to intercept pollutants from industrial effluents	BIOFOULING	18	36	10.1080/08927010290017707	2002	0892-7014	invasive	Great Lakes
Tamburri, MN; Wasson, K; Matsuda, M	Ballast water deoxygenation can prevent aquatic introductions while reducing ship corrosion	BIOLOGICAL CONSERVATION	103	341	10.1016/S0006-3207(01)00144-6	2002	7-Jun	invasive	General
Beeton, AM	Large freshwater lakes: present state, trends, and future	ENVIRONMENTAL CONSERVATION	29	38	10.1017/S0376892902000036	2002	0376-8929	invasive	General
Drake, LA; Ruiz, GM; Galil, BS; Mullady, TL; Friedman, DO; Dobbs, FC	Microbial ecology of ballast water during a transoceanic voyage and the effects of open-ocean exchange	MARINE ECOLOGY PROGRESS SERIES	233	20	10.3354/meps233013	2002	0171-8630	invasive	General
Johnson, LE; Ricciardi, A; Carlton, JT	Overland dispersal of aquatic invasive species: A risk assessment of transient recreational boating	ECOLOGICAL APPLICATIONS	11	1799	10.2307/3061096	2001	1051-0761	invasive	Great Lakes
Naish, KA; Boulding, EG	Trinucleotide microsatellite loci for the zebra mussel Dreissena polymorpha, an invasive species in Europe and North America	MOLECULAR ECOLOGY NOTES	1	288	10.1046/j.1471-8278 .2001.00111.x	2001	1471-8278	invasive	General
Bachmann, V; Beisel, JN; Usseglio-Polatera, P; Moreteau, JC	Decline of Dreissena polymorpha in the River Moselle: biotic and abiotic key factors involved in dynamics of invasive species	ARCHIV FUR HYDROBIOLOGIE	151	281		2001	Mar-36	invasive	Europe
Allen, YC; Ramcharan, CW	Dreissena distribution in commercial waterways of the US: using failed invasions to identify limiting factors	CANADIAN JOURNAL OF FISHERIES AND AQUATIC SCIENCES	58	907	10.1139/cjfas-58-5-898	2001	0706-652X	invasive	General
Suarez, AV; Holway, DA; Case, TJ	Patterns of spread in biological invasions dominated by long-distance jump dispersal: Insights from Argentine ants	PROCEEDINGS OF THE NATIONAL ACADEMY OF SCIENCES OF THE UNITED STATES OF AMERICA	98	1100	10.1073/pnas.98.3.1095	2001	0027-8424	invasive	General
Reynolds, JD; Donohoe, R	Crayfish predation experiments on the introduced zebra mussel, Dreissena polymorpha, in Ireland, and their potential for biocontrol.	BULLETIN FRANCAIS DE LA PECHE ET DE LA PISCICULTURE		681	10.1051/kmae:2001012	2001	0767-2861	invasive	General
Reynolds, JD; Donohoe, R	Crayfish predation experiments on the introduced zebra mussel, Dreissena polymorpha, in Ireland, and their potential for biocontrol.	BULLETIN FRANCAIS DE LA PECHE ET DE LA PISCICULTURE		681	10.1051/kmae:2001012	2001	0767-2861	invasive	Ireland
Haltuch, MA; Berkman, PA; Garton, DW	Geographic information system (GIS) analysis of ecosystem invasion: Exotic mussels in Lake Erie	LIMNOLOGY AND OCEANOGRAPHY	45	1787		2000	0024-3590	invasive	Great Lakes
Renard, E; Bachmann, V; Cariou, ML; Moreteau, JC	Morphological and molecular differentiation of invasive freshwater species of the genus Corbicula (Bivalvia, Corbiculidea) suggest the presence of three taxa in French rivers	MOLECULAR ECOLOGY	9	2016	10.1046/j.1365-294X.2000.01104.x	2000	0962-1083	invasive	General
Buchan, LAJ; Padilla, DK	Predicting the likelihood of Eurasian watermilfoil presence in lakes, a macrophyte monitoring tool	ECOLOGICAL APPLICATIONS	10	1455	10.2307/2641297	2000	1051-0761	invasive	General
Penchaszadeh, PE; Darrigran, G; Angulo, C; Averbuj, A; Brogger, M; Dogliotti, A; Pirez, N	Predation of the invasive freshwater mussel Limnoperna fortunei (Dunker, 1857) (Mytilidae) by the fish Leporinus obtusidens Valenciennes, 1846 (Anostomidae) in the Rio de la Plata, Argentina	JOURNAL OF SHELLFISH RESEARCH	19	231		2000	0730-8000	invasive	General
Currie, DR; McArthur, MA; Cohen, BF	Reproduction and distribution of the invasive European fanworm Sabella spallanzanii (Polychaeta : Sabellidae) in Port Phillip Bay, Victoria, Australia	MARINE BIOLOGY	136	656	10.1007/s002270050724	2000	0025-3162	invasive	General
Wilson, AB; Naish, KA; Boulding, EG	Multiple dispersal strategies of the invasive quagga mussel (Dreissena bugensis) as revealed by microsatellite analysis	CANADIAN JOURNAL OF FISHERIES AND AQUATIC SCIENCES	56	2261	10.1139/cjfas-56-12-2248	1999	0706-652X	invasive	General
Roditi, HA; Fisher, NS	Rates and routes of trace element uptake in zebra mussels	LIMNOLOGY AND OCEANOGRAPHY	44	1749		1999	0024-3590	invasive	Great Lakes
Stepien, CA; Hubers, AN; Skidmore, JL	Diagnostic genetic markers and evolutionary relationships among invasive dreissenoid and corbiculoid bivalves in North America: Phylogenetic signal from mitochondrial 16S rDNA	MOLECULAR PHYLOGENETICS AND EVOLUTION	13	49	10.1006/mpev.1999.0666	1999	1055-7903	invasive	General
Wilson, AB; Boulding, EG; Naish, KA	Characterization of tri- and tetranucleotide microsatellite loci in the invasive mollusc Dreissena bugensis	MOLECULAR ECOLOGY	8	693		1999	0962-1083	invasive	General
Haynes, JM; Stewart, TW; Cook, GE	Benthic macroinvertebrate communities in southwestern Lake Ontario following invasion of Dreissena: Continuing change	JOURNAL OF GREAT LAKES RESEARCH	25	838		1999	0380-1330	invasive	Great Lakes
Ricciardi, A; Rasmussen, JB	Predicting the identity and impact of future biological invaders: a priority for aquatic resource management	CANADIAN JOURNAL OF FISHERIES AND AQUATIC SCIENCES	55	1765	10.1139/cjfas-55-7-1759	1998	0706-652X	invasive	Great Lakes
Schroder, HC; Badria, FA; Ayyad, SN; Batel, R; Wiens, M; Hassanein, HMA; Kurelec, B; Muller, WEG	Inhibitory effects of extracts from the marine alga Caulerpa taxifolia and of toxin from Caulerpa racemosa on multixenobiotic resistance in the marine sponge Geodia cydonium	ENVIRONMENTAL TOXICOLOGY AND PHARMACOLOGY	5	126	10.1016/S1382-6689(97)10067-9	1998	1382-6689	invasive	General
Schroder, HC; Badria, FA; Ayyad, SN; Batel, R; Wiens, M; Hassanein, HMA; Kurelec, B; Muller, WEG	Inhibitory effects of extracts from the marine alga Caulerpa taxifolia and of toxin from Caulerpa racemosa on multixenobiotic resistance in the marine sponge Geodia cydonium	ENVIRONMENTAL TOXICOLOGY AND PHARMACOLOGY	5	126	10.1016/S1382-6689(97)10067-9	1998	1382-6689	invasive	General
Pace, ML; Findlay, SEG; Fischer, D	Effects of an invasive bivalve on the zooplankton community of the Hudson River	FRESHWATER BIOLOGY	39	116	10.1046/j.1365-2427.1998.00266.x	1998	0046-5070	invasive	Great Lakes
Waller, DL; Fisher, SW; Dabrowska, H	Prevention of zebra mussel infestation and dispersal during aquaculture operations	PROGRESSIVE FISH-CULTURIST	58	84	10.1577/1548-8640(1996)058<0077:POZMIA>2.3.CO;2	1996	0033-0779	invasive	Great Lakes
MARTEL, A; MATHIEU, AF; FINDLAY, CS; NEPSZY, SJ; LEACH, JH	DAILY SETTLEMENT RATES OF THE ZEBRA MUSSEL, DREISSENA-POLYMORPHA, ON AN ARTIFICIAL SUBSTRATE CORRELATE WITH VELIGER ABUNDANCE	CANADIAN JOURNAL OF FISHERIES AND AQUATIC SCIENCES	51	861	10.1139/f94-084	1994	0706-652X	invasive	Great Lakes
MILLS, EL; DERMOTT, RM; ROSEMAN, EF; DUSTIN, D; MELLINA, E; CONN, DB; SPIDLE, AP	COLONIZATION, ECOLOGY, AND POPULATION-STRUCTURE OF THE QUAGGA MUSSEL (BIVALVIA, DREISSENIDAE) IN THE LOWER GREAT-LAKES	CANADIAN JOURNAL OF FISHERIES AND AQUATIC SCIENCES	50	2314	10.1139/f93-255	1993	0706-652X	invasive	General
MAY, B; MARSDEN, JE	GENETIC IDENTIFICATION AND IMPLICATIONS OF ANOTHER INVASIVE SPECIES OF DREISSENID MUSSEL IN THE GREAT-LAKES	CANADIAN JOURNAL OF FISHERIES AND AQUATIC SCIENCES	49	1506	10.1139/f92-166	1992	0706-652X	invasive	Great Lakes
Vansteenbrugge, L; Ampe, B; De Troch, M; Vincx, M; Hostens, K	On the distribution and population dynamics of the ctenophore Mnemiopsis leidyi in the Belgian part of the North Sea and Westerschelde estuary	MARINE ENVIRONMENTAL RESEARCH	110	44	10.1016/j.marenvres.2015.07.011	2015	0141-1136	invasive	North Sea
David, C; Vaz, S; Loots, C; Antajan, E; van der Molen, J; Travers-Trolet, M	Understanding winter distribution and transport pathways of the invasive ctenophore Mnemiopsis leidyi in the North Sea: coupling habitat and dispersal modelling approaches	BIOLOGICAL INVASIONS	17	2619	10.1007/s10530-015-0899-y	2015	1387-3547	invasive	North Sea
Stehouwer, PP; Buma, A; Peperzak, L	A comparison of six different ballast water treatment systems based on UV radiation, electrochlorination and chlorine dioxide	ENVIRONMENTAL TECHNOLOGY	36	2104	10.1080/09593330.2015.1021858	2015	0959-3330	invasive	General
Leidenberger, S; Obst, M; Kulawik, R; Stelzer, K; Heyer, K; Hardisty, A; Bourlat, SJ	Evaluating the potential of ecological niche modelling as a component in marine non-indigenous species risk assessments	MARINE POLLUTION BULLETIN	97	487	10.1016/j.marpolbul.2015.04.033	2015	0025-326X	invasive	North Sea
Dexter, E; Bollens, SM; Rollwagen-Bollens, G; Emerson, J; Zimmerman, J	Persistent vs. ephemeral invasions: 8.5 years of zooplankton community dynamics in the Columbia River	LIMNOLOGY AND OCEANOGRAPHY	60	539	10.1002/lno.10034	2015	0024-3590	invasive	General
van der Molen, J; van Beek, J; Augustine, S; Vansteenbrugge, L; van Walraven, L; Langenberg, V; van der Veer, HW; Hostens, K; Pitois, S; Robbens, J	Modelling survival and connectivity of Mnemiopsis leidyi in the south-western North Sea and Scheldt estuaries	OCEAN SCIENCE	11	424	10.5194/os-11-405-2015	2015	1812-0784	invasive	North Sea
Hao, WJ; Gerdts, G; Peplies, J; Wichels, A	Bacterial communities associated with four ctenophore genera from the German Bight (North Sea)	FEMS MICROBIOLOGY ECOLOGY	91		10.1093/femsec/fiu006	2015	0168-6496	invasive	North Sea
Emerson, JE; Bollens, SM; Counihan, TD	Seasonal dynamics of zooplankton in Columbia-Snake River reservoirs, with special emphasis on the invasive copepod Pseudodiaptomus forbesi	AQUATIC INVASIONS	10	40	10.3391/ai.2015.10.1.03	2015	1798-6540	invasive	General
Jaspers, C; Costello, JH; Colin, SP	Carbon content of Mnemiopsis leidyi eggs and specific egg production rates in northern Europe	JOURNAL OF PLANKTON RESEARCH	37	15	10.1093/plankt/fbu102	2015	0142-7873	invasive	North Sea
Colin, SP; MacPherson, R; Gemmell, B; Costello, JH; Sutherland, K; Jaspers, C	Elevating the predatory effect: Sensory-scanning foraging strategy by the lobate ctenophore Mnemiopsis leidyi	LIMNOLOGY AND OCEANOGRAPHY	60	109	10.1002/lno.10007	2015	0024-3590	invasive	General
Augustine, S; Jaspers, C; Kooijman, SALM; Carlotti, F; Poggiale, JC; Freitas, V; van der Veer, H; van Walraven, L	Mechanisms behind the metabolic flexibility of an invasive comb jelly	JOURNAL OF SEA RESEARCH	94	165	10.1016/j.seares.2014.09.005	2014	1385-1101	invasive	General
Katsanevakis, S; Wallentinus, I; Zenetos, A; Leppakoski, E; Ccedil;inar, ME; Ozturk, B; Grabowski, M; Golani, D; Cardoso, AC	Impacts of invasive alien marine species on ecosystem services and biodiversity: a pan-European review	AQUATIC INVASIONS	9	423	10.3391/ai.2014.9.4.01	2014	1798-6540	invasive	General
Shiganova, TA; Legendre, L; Kazmin, AS; Nival, P	Interactions between invasive ctenophores in the Black Sea: assessment of control mechanisms based on long-term observations	MARINE ECOLOGY PROGRESS SERIES	507	123	10.3354/meps10806	2014	0171-8630	invasive	Black Sea
Antajan, E; Bastian, T; Raud, T; Brylinski, JM; Hoffman, S; Breton, G; Cornille, V; Delegrange, A; Vincent, D	The invasive ctenophore Mnemiopsis leidyi A. Agassiz, 1865 along the English Channel and the North Sea French coasts: another introduction pathway in northern European waters?	AQUATIC INVASIONS	9	173	10.3391/ai.2014.9.2.05	2014	1798-6540	invasive	North Sea
Lilley, MKS; Thibault-Botha, D; Lombard, F	Respiration demands increase significantly with both temperature and mass in the invasive ctenophore Mnemiopsis leidyi	JOURNAL OF PLANKTON RESEARCH	36	837	10.1093/plankt/fbu008	2014	0142-7873	invasive	North Sea
Collingridge, K; van der Molen, J; Pitois, S	Modelling risk areas in the North Sea for blooms of the invasive comb jelly Mnemiopsis leidyi A. Agassiz, 1865	AQUATIC INVASIONS	9	36	10.3391/ai.2014.9.1.02	2014	1798-6540	invasive	North Sea
Shiganova, TA; Riisgard, HU; Ghabooli, S; Tendal, OS	First report on Beroe ovata in an unusual mixture of ctenophores in the Great Belt (Denmark)	AQUATIC INVASIONS	9	116	10.3391/ai.2014.9.1.10	2014	1798-6540	invasive	North Sea
Bagheri, S; Niermann, U; Mansor, M; Yeok, FS	Biodiversity, distribution and abundance of zooplankton in the Iranian waters of the Caspian Sea off Anzali during 1996-2010	JOURNAL OF THE MARINE BIOLOGICAL ASSOCIATION OF THE UNITED KINGDOM	94	140	10.1017/S0025315413001288	2014	0025-3154	invasive	Caspian Sea
Breitburg, D; Burrell, R	Predator-mediated landscape structure: seasonal patterns of spatial expansion and prey control by Chrysaora quinquecirrha and Mnemiopsis leidyi	MARINE ECOLOGY PROGRESS SERIES	510	200	10.3354/meps10850	2014	0171-8630	invasive	Native
Purcell, JE; Tilves, U; Fuentes, VL; Milisenda, G; Olariaga, A; Sabates, A	Digestion times and predation potentials of Pelagia noctiluca eating fish larvae and copepods in the NW Mediterranean Sea	MARINE ECOLOGY PROGRESS SERIES	510	213	10.3354/meps10790	2014	0171-8630	invasive	General
Bolte, S; Roth, O; Philipp, EER; Saphorster, J; Rosenstiel, P; Reusch, TBH	Specific immune priming in the invasive ctenophore Mnemiopsis leidyi	BIOLOGY LETTERS	9		10.1098/rsbl.2013.0864	2013	1744-9561	invasive	North Sea
Ghabooli, S; Shiganova, TA; Briski, E; Piraino, S; Fuentes, V; Thibault-Botha, D; Angel, DL; Cristescu, ME; MacIsaac, HJ	Invasion Pathway of the Ctenophore Mnemiopsis leidyi in the Mediterranean Sea	PLOS ONE	8		10.1371/journal.pone.0081067	2013	1932-6203	invasive	Mediterranean
Snigirov, S; Medinets, V; Chichkin, V; Sylantyev, S	Rapa whelk controls demersal community structure off Zmiinyi Island, Black Sea	AQUATIC INVASIONS	8	297	10.3391/ai.2013.8.3.05	2013	1798-6540	invasive	Black Sea
Snigirov, S; Medinets, V; Chichkin, V; Sylantyev, S	Rapa whelk controls demersal community structure off Zmiinyi Island, Black Sea	AQUATIC INVASIONS	8	297	10.3391/ai.2013.8.3.05	2013	1798-6540	invasive	General
van Walraven, L; Langenberg, VT; van der Veer, HW	Seasonal occurrence of the invasive ctenophore Mnemiopsis leidyi in the western Dutch Wadden Sea	JOURNAL OF SEA RESEARCH	82	92	10.1016/j.seares.2013.02.003	2013	1385-1101	invasive	North Sea
Dinasquet, J; Kragh, T; Schroter, ML; Sondergaard, M; Riemann, L	Functional and compositional succession of bacterioplankton in response to a gradient in bioavailable dissolved organic carbon	ENVIRONMENTAL MICROBIOLOGY	15	2628	10.1111/1462-2920.12178	2013	1462-2912	invasive	General
Stehouwer, PP; Liebich, V; Peperzak, L	Flow cytometry, microscopy, and DNA analysis as complementary phytoplankton screening methods in ballast water treatment studies	JOURNAL OF APPLIED PHYCOLOGY	25	1053	10.1007/s10811-012-9944-8	2013	0921-8971	invasive	General
Beaulieu, WT; Costello, JH; Klein-Macphee, G; Sullivan, BK	Seasonality of the ctenophore Mnemiopsis leidyi in Narragansett Bay, Rhode Island	JOURNAL OF PLANKTON RESEARCH	35	791	10.1093/plankt/fbt041	2013	0142-7873	invasive	Native
Marambio, M; Franco, I; Purcell, JE; Canepa, A; Guerrero, E; Fuentes, V	Aggregations of the invasive ctenophore Mnemiopsis leidyi in a hypersaline environment, the Mar Menor lagoon (NW Mediterranean)	AQUATIC INVASIONS	8	248	10.3391/ai.2013.8.2.11	2013	1798-6540	invasive	Mediterranean
Jaspers, C; Haraldsson, M; Lombard, F; Bolte, S; Kirboe, T	Seasonal dynamics of early life stages of invasive and native ctenophores give clues to invasion and bloom potential in the Baltic Sea	JOURNAL OF PLANKTON RESEARCH	35	594	10.1093/plankt/fbt001	2013	0142-7873	invasive	North Sea
Kellnreitner, F; Pockberger, M; Asmus, R; Asmus, H	Feeding interactions between the introduced ctenophore Mnemiopsis leidyi and juvenile herring Clupea harengus in the Wadden Sea	BIOLOGICAL INVASIONS	15	884	10.1007/s10530-012-0336-4	2013	1387-3547	invasive	North Sea
Haraldsson, M; Jaspers, C; Tiselius, P; Aksnes, DL; Andersen, T; Titelman, J	Environmental constraints of the invasive Mnemiopsis leidyi in Scandinavian waters	LIMNOLOGY AND OCEANOGRAPHY	58	763	10.4319/lo.2013.58.2.0763	2013	0024-3590	invasive	North Sea
Bolte, S; Fuentes, V; Haslob, H; Huwer, B; Thibault-Botha, D; Angel, D; Galil, B; Javidpour, J; Moss, AG; Reusch, TBH	Population genetics of the invasive ctenophore Mnemiopsis leidyi in Europe reveal source-sink dynamics and secondary dispersal to the Mediterranean Sea	MARINE ECOLOGY PROGRESS SERIES	485	U46	10.3354/meps10321	2013	0171-8630	invasive	Mediterranean
Haraldsson, M; Jaspers, C; Tiselius, P; Aksnes, DL; Andersen, T; Titelman, J	Environmental constraints of the invasive Mnemiopsis leidyi in Scandinavian waters	LIMNOLOGY AND OCEANOGRAPHY	58	48	10.4319/lo.2013.58.1.0037	2013	0024-3590	invasive	North Sea
Tilves, U; Purcell, JE; Marambio, M; Canepa, A; Olariaga, A; Fuentes, V	Predation by the scyphozoan Pelagia noctiluca on Mnemiopsis leidyi ctenophores in the NW Mediterranean Sea	JOURNAL OF PLANKTON RESEARCH	35	224	10.1093/plankt/fbs082	2013	0142-7873	invasive	Mediterranean
Brotz, L; Pauly, D	Jellyfish populations in the Mediterranean Sea	ACTA ADRIATICA	53	231		2012	13-Jan	invasive	Mediterranean
Delpy, F; Pagano, M; Blanchot, J; Carlotti, F; Thibault-Botha, D	Man-induced hydrological changes, metazooplankton communities and invasive species in the Berre Lagoon (Mediterranean Sea, France)	MARINE POLLUTION BULLETIN	64	1932	10.1016/j.marpolbul.2012.06.020	2012	0025-326X	invasive	Mediterranean
Lucic, D; Pestoric, B; Malej, A; Lopez-Lopez, L; Drakulovic, D; Onofri, V; Miloslavic, M; Gangai, B; Onofri, I; Benovic, A	Mass occurrence of the ctenophore Bolinopsis vitrea (L. Agassiz, 1860) in the nearshore southern Adriatic Sea (Kotor Bay, Montenegro)	ENVIRONMENTAL MONITORING AND ASSESSMENT	184	4785	10.1007/s10661-011-2301-6	2012	0167-6369	invasive	General
Costello, JH; Bayha, KM; Mianzan, HW; Shiganova, TA; Purcell, JE	Transitions of Mnemiopsis leidyi (Ctenophora: Lobata) from a native to an exotic species: a review	HYDROBIOLOGIA	690	46	10.1007/s10750-012-1037-9	2012	0018-8158	invasive	General
Titelman, J; Hansson, LJ; Nilsen, T; Colin, SP; Costello, JH	Predator-induced vertical behavior of a ctenophore	HYDROBIOLOGIA	690	187	10.1007/s10750-012-1056-6	2012	0018-8158	invasive	General
Riisgard, HU; Madsen, CV; Barth-Jensen, C; Purcell, JE	Population dynamics and zooplankton-predation impact of the indigenous scyphozoan Aurelia aurita and the invasive ctenophore Mnemiopsis leidyi in Limfjorden (Denmark)	AQUATIC INVASIONS	7	162	10.3391/ai.2012.7.2.001	2012	1798-6540	invasive	North Sea
Van Ginderdeuren, K; Hostens, K; Hoffman, S; Vansteenbrugge, L; Soenen, K; De Blauwe, H; Robbens, J; Vincx, M	Distribution of the invasive ctenophore Mnemiopsis leidyi in the Belgian part of the North Sea	AQUATIC INVASIONS	7	169	10.3391/ai.2012.7.2.002	2012	1798-6540	invasive	North Sea
Korsun, S; Fahrni, JF; Pawlowski, J	Invading Aurelia aurita has established scyphistoma populations in the Caspian Sea	MARINE BIOLOGY	159	1069	10.1007/s00227-012-1886-9	2012	0025-3162	invasive	General
Riisgard, HU; Andersen, P; Hoffmann, E	From Fish to Jellyfish in the Eutrophicated Limfjorden (Denmark)	ESTUARIES AND COASTS	35	713	10.1007/s12237-012-9480-4	2012	1559-2723	invasive	North Sea
Oguz, T; Salihoglu, B; Moncheva, S; Abaza, V	Regional peculiarities of community-wide trophic cascades in strongly degraded Black Sea food web	JOURNAL OF PLANKTON RESEARCH	34	343	10.1093/plankt/fbs002	2012	0142-7873	invasive	Black Sea
Bollens, SM; Breckenridge, JK; Cordell, JR; Rollwagen-Bollens, G; Kalata, O	Invasive copepods in the Lower Columbia River Estuary: Seasonal abundance, co-occurrence and potential competition with native copepods	AQUATIC INVASIONS	7	109	10.3391/ai.2012.7.1.011	2012	1798-6540	invasive	General
Lehtiniemi, M; Lehmann, A; Javidpour, J; Myrberg, K	Spreading and physico-biological reproduction limitations of the invasive American comb jelly Mnemiopsis leidyi in the Baltic Sea	BIOLOGICAL INVASIONS	14	354	10.1007/s10530-011-0066-z	2012	1387-3547	invasive	North Sea
Dinasquet, J; Titelman, J; Moller, LF; Setala, O; Granhag, L; Andersen, T; Bamstedt, U; Haraldsson, M; Hosia, A; Katajisto, T; Kragh, T; Kuparinen, J; Schroter, ML; Sondergaard, M; Tiselius, P; Riemann, L	Cascading effects of the ctenophore Mnemiopsis leidyi on the planktonic food web in a nutrient-limited estuarine system	MARINE ECOLOGY PROGRESS SERIES	460	61	10.3354/meps09770	2012	0171-8630	invasive	North Sea
Bat, L; Sezgin, M; Satilmis, HH; Sahin, F; Ustun, F; Birinci-Ozdemir, Z; Baki, OG	Biological Diversity of the Turkish Black Sea Coast	TURKISH JOURNAL OF FISHERIES AND AQUATIC SCIENCES	11	692	10.4194/1303-2712-v11_4_04	2011	1303-2712	invasive	Black Sea
Schaber, M; Haslob, H; Huwer, B; Harjes, A; Hinrichsen, HH; Storr-Paulsen, M; Schmidt, JO; Voss, R; Neumann, V; Koster, FW	Spatio-temporal overlap of the alien invasive ctenophore Mnemiopsis leidyi and ichthyoplankton in the Bornholm Basin (Baltic Sea)	BIOLOGICAL INVASIONS	13	2660	10.1007/s10530-011-9936-7	2011	1387-3547	invasive	North Sea
Cinar, ME; Bilecenoglu, M; Ozturk, B; Katagan, T; Yokes, MB; Aysel, V; Dagli, E; Acik, S; Ozcan, T; Erdogan, H	An updated review of alien species on the coasts of Turkey	MEDITERRANEAN MARINE SCIENCE	12	315		2011	1108-393X	invasive	Mediterranean
Pett, W; Ryan, JF; Pang, K; Mullikin, JC; Martindale, MQ; Baxevanis, AD; Lavrov, DV	Extreme mitochondrial evolution in the ctenophore Mnemiopsis leidyi: Insight from mtDNA and the nuclear genome	MITOCHONDRIAL DNA	22	142	10.3109/19401736.2011.624611	2011	1940-1736	invasive	General
Granhag, L; Moller, LF; Hansson, LJ	Size-specific clearance rates of the ctenophore Mnemiopsis leidyi based on in situ gut content analyses	JOURNAL OF PLANKTON RESEARCH	33	1052	10.1093/plankt/fbr010	2011	0142-7873	invasive	North Sea
Schaber, M; Haslob, H; Huwer, B; Harjes, A; Hinrichsen, HH; Koster, FW; Storr-Paulsen, M; Schmidt, JO; Voss, R	The invasive ctenophore Mnemiopsis leidyi in the central Baltic Sea: seasonal phenology and hydrographic influence on spatio-temporal distribution patterns	JOURNAL OF PLANKTON RESEARCH	33	1065	10.1093/plankt/fbq167	2011	0142-7873	invasive	North Sea
Vladymyrov, V; Kideys, AE; Myroshnychenko, V; Slipetsky, D; Shiganova, T; Abolmasova, G; Bingel, F; Tezcan, D; Ak, Y; Anninsky, B; Bat, L; Finenko, G; Gorbunov, V; Isinibilir, M; Kamburska, L; Mihneva, V; Ozdemir, ZB; Romanova, Z; Sergeyeva, O; Stefanova, K; Xalvashi, M	A basin-wide Black Sea Mnemiopsis leidyi database	AQUATIC INVASIONS	6	122	10.3391/ai.2011.1.15	2011	1798-6540	invasive	Black Sea
Jaspers, C; Titelman, J; Hansson, LJ; Haraldsson, M; Ditlefsen, CR	The invasive ctenophore Mnemiopsis leidyi poses no direct threat to Baltic cod eggs and larvae	LIMNOLOGY AND OCEANOGRAPHY	56	439	10.4319/lo.2011.56.2.0431	2011	0024-3590	invasive	Black Sea
Hosia, A; Titelman, J	Intraguild predation between the native North Sea jellyfish Cyanea capillata and the invasive ctenophore Mnemiopsis leidyi	JOURNAL OF PLANKTON RESEARCH	33	540	10.1093/plankt/fbq106	2011	0142-7873	invasive	North Sea
Ghabooli, S; Shiganova, TA; Zhan, AB; Cristescu, ME; Eghtesadi-Araghi, P; MacIsaac, HJ	Multiple introductions and invasion pathways for the invasive ctenophore Mnemiopsis leidyi in Eurasia	BIOLOGICAL INVASIONS	13	690	10.1007/s10530-010-9859-8	2011	1387-3547	invasive	General
Galil, BS; Gevili, R; Shiganova, T	Not far behind: First record of Beroe ovata Mayer, 1912 (Ctenophora: Beroida: Beroidae) off the Mediterranean coast of Israel	AQUATIC INVASIONS	6	S90	10.3391/ai.2011.6.S1.020	2011	1798-6540	invasive	General
Hosia, A; Titelman, J; Hansson, LJ; Haraldsson, M	Interactions between native and alien ctenophores: Beroe gracilis and Mnemiopsis leidyi in Gullmarsfjorden	MARINE ECOLOGY PROGRESS SERIES	422	138	10.3354/meps08926	2011	0171-8630	invasive	North Sea
Hamer, HH; Malzahn, AM; Boersma, M		JOURNAL OF PLANKTON RESEARCH	33	144	10.1093/plankt/fbq100	2011	0142-7873	invasive	North Sea
Riisgard, HU; Barth-Jensen, C; Madsen, CV	High abundance of the jellyfish Aurelia aurita excludes the invasive ctenophore Mnemiopsis leidyi to establish in a shallow cove (Kertinge Nor, Denmark)	AQUATIC INVASIONS	5	356	10.3391/ai.2010.5.4.03	2010	1798-6540	invasive	North Sea
Colin, SP; Costello, JH; Hansson, LJ; Titelman, J; Dabiri, JO	Stealth predation and the predatory success of the invasive ctenophore Mnemiopsis leidyi	PROCEEDINGS OF THE NATIONAL ACADEMY OF SCIENCES OF THE UNITED STATES OF AMERICA	107	17227	10.1073/pnas.1003170107	2010	0027-8424	invasive	General
Lehmann, A; Javidpour, J	Potential pathways of invasion and dispersal of Mnemiopsis leidyi A. Agassiz 1865 in the Baltic Sea	HYDROBIOLOGIA	649	114	10.1007/s10750-010-0233-8	2010	0018-8158	invasive	North Sea
Tsagarakis, K; Coll, M; Giannoulaki, M; Somarakis, S; Papaconstantinou, C; Machias, A	Food-web traits of the North Aegean Sea ecosystem (Eastern Mediterranean) and comparison with other Mediterranean ecosystems	ESTUARINE COASTAL AND SHELF SCIENCE	88	248	10.1016/j.ecss.2010.04.007	2010	0272-7714	invasive	Mediterranean
Selander, E; Moller, LF; Sundberg, P; Tiselius, P	Parasitic anemone infects the invasive ctenophore Mnemiopsis leidyi in the North East Atlantic	BIOLOGICAL INVASIONS	12	1009	10.1007/s10530-009-9552-y	2010	1387-3547	invasive	North Sea
Cordell, JR; Tear, LM; Bollens, SM	Modelling physico-chemical factors affecting occurrences of a non-indigenous planktonic copepod in northeast Pacific estuaries	BIOLOGICAL INVASIONS	12	1445	10.1007/s10530-009-9558-5	2010	1387-3547	invasive	General
Fuentes, VL; Angel, DL; Bayha, KM; Atienza, D; Edelist, D; Bordehore, C; Gili, JM; Purcell, JE	Blooms of the invasive ctenophore, Mnemiopsis leidyi, span the Mediterranean Sea in 2009	HYDROBIOLOGIA	645	37	10.1007/s10750-010-0205-z	2010	0018-8158	invasive	Mediterranean
Gorokhova, E; Lehtiniemi, M; Viitasalo-Frosen, S; Haddock, SHD	Molecular evidence for the occurrence of ctenophore Mertensia ovum in the northern Baltic Sea and implications for the status of the Mnemiopsis leidyi invasion	LIMNOLOGY AND OCEANOGRAPHY	54	2033	10.4319/lo.2009.54.6.2025	2009	0024-3590	invasive	North Sea
Fazli, H; Zhang, CI; Hay, DE; Lee, CW	Stock assessment and management implications of anchovy kilka (Clupeonella engrauliformis) in Iranian waters of the Caspian Sea	FISHERIES RESEARCH	100	108	10.1016/j.fishres.2009.06.018	2009	0165-7836	invasive	Caspian Sea
Engell-Sorensen, K; Andersen, P; Holmstrup, M	Preservation of the invasive ctenophore Mnemiopsis leidyi using acidic Lugol's solution	JOURNAL OF PLANKTON RESEARCH	31	920	10.1093/plankt/fbp030	2009	0142-7873	invasive	North Sea
Fazli, H; Zhang, CI; Hay, DE; Lee, CW	Multi-species approach for stock management of kilka fish (genus: Clupeonella) in Iranian waters of the Caspian Sea	IRANIAN JOURNAL OF FISHERIES SCIENCES	8	154		2009	1562-2916	invasive	Caspian Sea
Viitasalo, S; Lehtiniemi, M; Katajisto, T	The invasive ctenophore Mnemiopsis leidyi overwinters in high abundances in the subarctic Baltic Sea	JOURNAL OF PLANKTON RESEARCH	30	1436	10.1093/plankt/fbn088	2008	0142-7873	invasive	North Sea
Roohi, A; Yasin, Z; Kideys, AE; Hwai, ATS; Khanari, AG; Eker-Develi, E	Impact of a new invasive ctenophore (Mnemiopsis leidyi) on the zooplankton community of the Southern Caspian sea	MARINE ECOLOGY-AN EVOLUTIONARY PERSPECTIVE	29	434	10.1111/j.1439-0485.2008.00254.x	2008	0173-9565	invasive	Caspian Sea
Siapatis, A; Giannoulaki, M; Valavanis, VD; Palialexis, A; Schismenou, E; Machias, A; Somarakis, S	Modelling potential habitat of the invasive ctenophore Mnemiopsis leidyi in Aegean Sea	HYDROBIOLOGIA	612	295	10.1007/s10750-008-9497-7	2008	0018-8158	invasive	Mediterranean
Fazli, H; Ghaninejad, D; Janbaz, AA; Daryanabard, R	Population ecology parameters and biomass of golden grey mullet (Liza aurata) in Iranian waters of the Caspian Sea	FISHERIES RESEARCH	93	228	10.1016/j.fishres.2008.04.013	2008	0165-7836	invasive	Caspian Sea
Nasrollahzadeh, HS; Din, ZB; Foong, SY; Makhlough, A	Spatial and temporal distribution of macronutrients and phytoplankton before and after the invasion of the ctenophore, Mnemiopsis leidyi, in the Southern Caspian Sea	CHEMISTRY AND ECOLOGY	24	246	10.1080/02757540802310967	2008	0275-7540	invasive	Caspian Sea
Reitzel, AM; Sullivan, JC; Brown, BK; Chin, DW; Cira, EK; Edquist, SK; Genco, BM; Joseph, OC; Kaufman, CA; Kovitvongsa, K; Munoz, MM; Negri, TL; Taffel, JR; Zuehike, RT; Finnerty, JR	Ecological and developmental dynamics of a host-parasite system involving a sea anemone and two ctenophores	JOURNAL OF PARASITOLOGY	93	1402	10.1645/GE-1250.1	2007	0022-3395	invasive	Native
Daskalov, GM; Grishin, AN; Rodionov, S; Mihneva, V	Trophic cascades triggered by overfishing reveal possible mechanisms of ecosystem regime shifts	PROCEEDINGS OF THE NATIONAL ACADEMY OF SCIENCES OF THE UNITED STATES OF AMERICA	104	10523	10.1073/pnas.0701100104	2007	0027-8424	invasive	Black Sea
Boersma, M; Malzahn, AM; Greve, W; Javidpour, J	The first occurrence of the ctenophore Mnemiopsis leidyi in the North Sea	HELGOLAND MARINE RESEARCH	61	155	10.1007/s10152-006-0055-2	2007	1438-387X	invasive	North Sea
Knowler, D	Estimation of a stock-recruitment relationship for Black Sea anchovy (Engraulis encrasicolus) under the influence of nutrient enrichment and the invasive comb-jelly, Mnemiopsis leidyi	FISHERIES RESEARCH	84	281	10.1016/j.fishres.2006.11.003	2007	0165-7836	invasive	Black Sea
Fazli, H; Zhang, CI; Hay, DE; Lee, CW; Janbaz, AA; Borani, MS	Population ecological parameters and biomass of anchovy kilka Clupeonella Caspian engrauliformis in the Sea	FISHERIES SCIENCE	73	294	10.1111/j.1444-2906.2007.01334.x	2007	0919-9268	invasive	Caspian Sea
Daskalov, GM; Mamedov, EV	Integrated fisheries assessment and possible causes for the collapse of anchovy kilka in the Caspian Sea	ICES JOURNAL OF MARINE SCIENCE	64	511	10.1093/icesjms/fsl047	2007	1054-3139	invasive	Caspian Sea
Gavrilova, N; Dolan, JR	A note on species lists and ecosystem shifts: Black Sea tintinnids, ciliates of the microzooplankton	ACTA PROTOZOOLOGICA	46	288		2007	0065-1583	invasive	General
Haslob, H; Clemmesen, C; Schaber, M; Hinrichsen, HH; Schmidt, JO; Voss, R; Kraus, G; Koster, FW	Invading Mnemiopsis leidyi as a potential threat to Baltic fish	MARINE ECOLOGY PROGRESS SERIES	349	306	10.3354/meps07283	2007	0171-8630	invasive	North Sea
Mamedov, EV	The biology and abundance of kilka (Clupeonella spp.) along the coast of Azerbaijan, Caspian Sea	ICES JOURNAL OF MARINE SCIENCE	63	1673	10.1016/j.icesjms.2006.07.005	2006	1054-3139	invasive	Caspian Sea
Finenko, GA; Kideys, AE; Anninsky, BE; Shiganova, TA; Roohi, A; Tabari, MR; Rostami, H; Bagheri, S	Invasive ctenophore Mnemiopsis leidyi in the Caspian Sea: feeding, respiration, reproduction and predatory impact on the zooplankton community	MARINE ECOLOGY PROGRESS SERIES	314	185	10.3354/meps314171	2006	0171-8630	invasive	Caspian Sea
Kideys, AE; Soydemir, N; Eker, E; Vladymyrov, V; Soloviev, D; Melin, F	Phytoplankton distribution in the Caspian Sea during March 2001	HYDROBIOLOGIA	543	168	10.1007/s10750-004-6953-x	2005	0018-8158	invasive	Caspian Sea
Shiganova, T	Changes in appendicularian Oikopleura dioica abundance caused by invasion of alien ctenophores in the Black Sea	JOURNAL OF THE MARINE BIOLOGICAL ASSOCIATION OF THE UNITED KINGDOM	85	494	10.1017/S0025315405011410	2005	0025-3154	invasive	Black Sea
Gordina, AD; Zagorodnyaya, JA; Kideys, AE; Bat, L; Satilmis, HH	Summer ichthyoplankton, food supply of fish larvae and impact of invasive ctenophores on the nutrition of fish larvae in the Black Sea during 2000 and 2001	JOURNAL OF THE MARINE BIOLOGICAL ASSOCIATION OF THE UNITED KINGDOM	85	548	10.1017/S002531540501146X	2005	0025-3154	invasive	Black Sea
Ma, XP; Purcell, JE	Effects of temperature, salinity, and predators on mortality of and colonization by the invasive hydrozoan Moerisia lyonsi	MARINE BIOLOGY	147	224	10.1007/s00227-004-1538-9	2005	0025-3162	invasive	General
Siokou-Frangou, I; Shiganova, T; Christou, ED; Kamburska, L; Gubanova, A; Konsulov, A; Musaeva, E; Skryabin, V; Khoroshilov, V	Mesozooplankton communities in the Aegean and Black Seas: a comparative study	MARINE BIOLOGY	144	1126	10.1007/s00227-003-1277-3	2004	0025-3162	invasive	General
Kideys, AE; Finenko, GA; Anninsky, BE; Shiganova, TA; Roohi, A; Tabari, MR; Youseffyan, M; Rostamian, MT; Rostami, H; Negarestan, H	Physiological characteristics of the ctenophore Beroe ovata in Caspian Sea water	MARINE ECOLOGY PROGRESS SERIES	266	121	10.3354/meps266111	2004	0171-8630	invasive	Caspian Sea
Secord, D	Biological control of marine invasive species: cautionary tales and land-based lessons	BIOLOGICAL INVASIONS	5	131	10.1023/A:1024054909052	2003	1387-3547	invasive	General
Yousefian, M; Kideys, AE	Biochemical composition of Mnemiopsis leidyi in the southern Caspian Sea	FISH PHYSIOLOGY AND BIOCHEMISTRY	29	131	10.1023/B:FISH.0000035921.70639.fb	2003	0920-1742	invasive	Caspian Sea
Kideys, AE; Moghim, M	Distribution of the alien ctenophore Mnemiopsis leidyi in the Caspian Sea in August 2001	MARINE BIOLOGY	142	171	10.1007/s00227-002-0932-4	2003	0025-3162	invasive	Caspian Sea
Bollens, SM; Cordell, JR; Avent, S; Hooff, R	Zooplankton invasions: a brief review, plus two case studies from the northeast Pacific Ocean	HYDROBIOLOGIA	480	110	10.1023/A:1021233018533	2002	0018-8158	invasive	General
Shiganova, TA; Mirzoyan, ZA; Studenikina, EA; Volovik, SP; Siokou-Frangou, I; Zervoudaki, S; Christou, ED; Skirta, AY; Dumont, HJ	Population development of the invader ctenophore Mnemiopsis leidyi, in the Black Sea and in other seas of the Mediterranean basin	MARINE BIOLOGY	139	445		2001	0025-3162	invasive	Black Sea
Bezuidenhout, J; Dames, N; Botha, A; Frontasyeva, MV; Goryainova, ZI; Pavlov, D	TRACE ELEMENTS IN MEDITERRANEAN MUSSELS Mytilus galloprovincialis FROM THE SOUTH AFRICAN WEST COAST	ECOLOGICAL CHEMISTRY AND ENGINEERING S-CHEMIA I INZYNIERIA EKOLOGICZNA S	22	498	10.1515/eces-2015-0028	2015	1898-6196	invasive	South Africa
Roterman, YR; Benayahu, Y; Reshef, L; Gophna, U	The gill microbiota of invasive and indigenous Spondylus oysters from the Mediterranean Sea and northern Red Sea	ENVIRONMENTAL MICROBIOLOGY REPORTS	7	867	10.1111/1758-2229.12315	2015	1758-2229	invasive	General
Alexander, ME; Adams, R; Dick, JTA; Robinson, TB	Forecasting invasions: resource use by mussels informs invasion patterns along the South African coast	MARINE BIOLOGY	162	2500	10.1007/s00227-015-2742-5	2015	0025-3162	invasive	South Africa
Diaz, ER; Erlandsson, J; Westerbom, M; Kraufvelin, P	Depth-related spatial patterns of sublittoral blue mussel beds and their associated macrofaunal diversity revealed by geostatistical analyses	MARINE ECOLOGY PROGRESS SERIES	540	134	10.3354/meps11461	2015	0171-8630	invasive	General
Tagliarolo, M; McQuaid, CD	Sub-lethal and sub-specific temperature effects are better predictors of mussel distribution than thermal tolerance	MARINE ECOLOGY PROGRESS SERIES	535	159	10.3354/meps11434	2015	0171-8630	invasive	South Africa
Saarman, NP; Pogson, GH	Introgression between invasive and native blue mussels (genus Mytilus) in the central California hybrid zone	MOLECULAR ECOLOGY	24	4738	10.1111/mec.13340	2015	0962-1083	invasive	Western USA
Alexander, ME; Raven, HJ; Robinson, TB	Foraging decisions of a native whelk, Trochia cingulata Linnaeus, and the effects of invasive mussels on prey choice	JOURNAL OF EXPERIMENTAL MARINE BIOLOGY AND ECOLOGY	470	33	10.1016/j.jembe.2015.04.023	2015	0022-0981	invasive	South Africa
Velez, C; Galvao, P; Longo, R; Malm, O; Soares, AMVM; Figueira, E; Freitas, R	Ruditapes philippinarum and Ruditapes decussatus under Hg environmental contamination	ENVIRONMENTAL SCIENCE AND POLLUTION RESEARCH	22	11904	10.1007/s11356-015-4397-7	2015	0944-1344	invasive	General
Assis, J; Zupan, M; Nicastro, KR; Zardi, GI; McQuaid, CD; Serrao, EA	Oceanographic Conditions Limit the Spread of a Marine Invader along Southern African Shores	PLOS ONE	10		10.1371/journal.pone.0128124	2015	1932-6203	invasive	South Africa
Zardi, GI; Nicastro, KR; McQuaid, CD; Castilho, R; Costa, J; Serrao, EA; Pearson, GA	Intraspecific genetic lineages of a marine mussel show behavioural divergence and spatial segregation over a tropical/subtropical biogeographic transition	BMC EVOLUTIONARY BIOLOGY	15		10.1186/s12862-015-0366-5	2015	1471-2148	invasive	South Africa
Loewenthal, D; Paijmans, DM; Haupt, PW; Hockey, PAR	Trends in African Black Oystercatcher Haematopus moquini populations between the early 1980s and early 2000s, with consideration of the influence of protected habitats and food availability	OSTRICH	86	21	10.2989/00306525.2015.1029030	2015	0030-6525	invasive	South Africa
Paijmans, DM; Loewenthal, D; Ryan, PG; Hockey, PAR	Temporal and spatial differences in three-egg clutch frequency of the African Black Oystercatcher	OSTRICH	86	41	10.2989/00306525.2015.1029997	2015	0030-6525	invasive	South Africa
Robinson, TB; Pope, HR; Hawken, L; Binneman, C	Predation-driven biotic resistance fails to restrict the spread of a sessile rocky shore invader	MARINE ECOLOGY PROGRESS SERIES	522	179	10.3354/meps11167	2015	0171-8630	invasive	South Africa
Gestoso, I; Arenas, F; Olabarria, C	Feeding behaviour of an intertidal snail: Does past environmental stress affect predator choices and prey vulnerability?	JOURNAL OF SEA RESEARCH	97	74	10.1016/j.seares.2014.12.006	2015	1385-1101	invasive	General
Gutierrez, JL; Palomo, MG; Bagur, M; Arribas, LP; Soria, SA	Wave action limits crowding in an intertidal mussel	MARINE ECOLOGY PROGRESS SERIES	518	163	10.3354/meps11086	2015	0171-8630	invasive	General
Parisi, MG; Vizzini, A; Toubiana, M; Sara, G; Cammarata, M	Identification, cloning and environmental factors modulation of a alpha beta defensin from the Lessepsian invasive mussel Brachidontes pharaonis (Bivalvia: Mytilidae)	ISJ-INVERTEBRATE SURVIVAL JOURNAL	12	273		2015	1824-307X	invasive	General
McQuaid, CD; Porri, F; Nicastro, KR; Zardi, GI	SIMPLE, SCALE-DEPENDENT PATTERNS EMERGE FROM VERY COMPLEX EFFECTS-AN EXAMPLE FROM THE INTERTIDAL MUSSELS MYTILUS GALLOPROVINCIALIS AND PERNA PERNA	OCEANOGRAPHY AND MARINE BIOLOGY: AN ANNUAL REVIEW, VOL 53	53	156		2015	0078-3218	invasive	South Africa
Paldaviciene, A; Zaiko, A; Mazur-Marzec, H; Razinkovas-Baziukas, A	Bioaccumulation of rnicrocystins in invasive bivalves: A case study from the boreal lagoon ecosystem	OCEANOLOGIA	57	101	10.1016/j.oceano.2014.10.001	2015	0078-3234	invasive	General
Paldaviciene, A; Zaiko, A; Mazur-Marzec, H; Razinkovas-Baziukas, A	Bioaccumulation of rnicrocystins in invasive bivalves: A case study from the boreal lagoon ecosystem	OCEANOLOGIA	57	101	10.1016/j.oceano.2014.10.001	2015	0078-3234	invasive	General
Calder, DR; Choong, HHC; Carlton, JT; Chapman, JW; Miller, JA; Geller, J	Hydroids (Cnidaria: Hydrozoa) from Japanese tsunami marine debris washing ashore in the northwestern United States	AQUATIC INVASIONS	9	440	10.3391/ai.2014.9.4.02	2014	1798-6540	invasive	Western USA
Almeida, A; Calisto, V; Esteves, VI; Schneider, RJ; Soares, AMVM; Figueira, E; Freitas, R	Presence of the pharmaceutical drug carbamazepine in coastal systems: Effects on bivalves	AQUATIC TOXICOLOGY	156	87	10.1016/j.aquatox.2014.08.002	2014	0166-445X	invasive	General
Castilla, JC; Manriquez, PH; Delgado, A; Ortiz, V; Jara, ME; Varas, M	Rocky Intertidal Zonation Pattern in Antofagasta, Chile: Invasive Species and Shellfish Gathering	PLOS ONE	9		10.1371/journal.pone.0110301	2014	1932-6203	invasive	General
Anacleto, P; Maulvault, AL; Lopes, VM; Repolho, T; Diniz, M; Nunes, ML; Marques, A; Rosa, R	Ecophysiology of native and alien-invasive clams in an ocean warming context	COMPARATIVE BIOCHEMISTRY AND PHYSIOLOGY A-MOLECULAR & INTEGRATIVE PHYSIOLOGY	175	37	10.1016/j.cbpa.2014.05.003	2014	1095-6433	invasive	General
Comeau, LA; Babarro, JMF	Narrow valve gaping in the invasive mussel Limnoperna securis: implications for competition with the indigenous mussel Mytilus galloprovincialis in NW Spain	AQUACULTURE INTERNATIONAL	22	1227	10.1007/s10499-013-9742-6	2014	0967-6120	invasive	Native
Malherbe, H; Samways, M	Rocky shores of a major southern African Marine Protected Area are almost free from intertidal invertebrate alien species	KOEDOE	56		10.4102/koedoe.v56i1.1206	2014	0075-6458	invasive	South Africa
Gorbi, S; Giuliani, ME; Pittura, L; d'Errico, G; Terlizzi, A; Felline, S; Grauso, L; Mollo, E; Cutignano, A; Regoli, F	Could molecular effects of Caulerpa racemosa metabolites modulate the impact on fish populations of Diplodus sargus?	MARINE ENVIRONMENTAL RESEARCH	96	11	10.1016/j.marenvres.2014.01.010	2014	0141-1136	invasive	General
Gestoso, I; Arenas, F; Olabarria, C	Biotic resistance and facilitation of a non-indigenous mussel vary with environmental context	MARINE ECOLOGY PROGRESS SERIES	506	U467	10.3354/meps10828	2014	0171-8630	invasive	Native
Ibanez, I; Diez, JM; Miller, LP; Olden, JD; Sorte, CJB; Blumenthal, DM; Bradley, BA; D'Antonio, CM; Dukes, JS; Early, RI; Grosholz, ED; Lawler, JJ	Integrated assessment of biological invasions	ECOLOGICAL APPLICATIONS	24	37	10.1890/13-0776.1	2014	1051-0761	invasive	General
Hillock, KA; Costello, MJ	Tolerance of the invasive tunicate Styela clava to air exposure	BIOFOULING	29	1187	10.1080/08927014.2013.832221	2013	0892-7014	invasive	General
Oyarzun, PA; Toro, JE; Navarro, JM	Comparison of the physiological energetics between Mytilus chilensis, Mytilus galloprovincialis and their hybrids, under laboratory conditions	AQUACULTURE RESEARCH	44	1814	10.1111/j.1365-2109.2012.03184.x	2013	1355-557X	invasive	General
Bermond, G; Blin, A; Vercken, E; Ravigne, V; Rieux, A; Mallez, S; Morel-Journel, T; Guillemaud, T	Estimation of the dispersal of a major pest of maize by cline analysis of a temporary contact zone between two invasive outbreaks	MOLECULAR ECOLOGY	22	5381	10.1111/mec.12489	2013	0962-1083	invasive	General
Snigirov, S; Medinets, V; Chichkin, V; Sylantyev, S	Rapa whelk controls demersal community structure off Zmiinyi Island, Black Sea	AQUATIC INVASIONS	8	297	10.3391/ai.2013.8.3.05	2013	1798-6540	invasive	General
Snigirov, S; Medinets, V; Chichkin, V; Sylantyev, S	Rapa whelk controls demersal community structure off Zmiinyi Island, Black Sea	AQUATIC INVASIONS	8	297	10.3391/ai.2013.8.3.05	2013	1798-6540	invasive	General
Gestoso, I; Arenas, F; Rubal, M; Veiga, P; Pena, M; Olabarria, C	Shifts from native to non-indigenous mussels: Enhanced habitat complexity and its effects on faunal assemblages	MARINE ENVIRONMENTAL RESEARCH	90	95	10.1016/j.marenvres.2013.05.015	2013	0141-1136	invasive	General
Gestoso, I; Arenas, F; Rubal, M; Veiga, P; Pena, M; Olabarria, C	Shifts from native to non-indigenous mussels: Enhanced habitat complexity and its effects on faunal assemblages	MARINE ENVIRONMENTAL RESEARCH	90	95	10.1016/j.marenvres.2013.05.015	2013	0141-1136	invasive	Native
Spaccesi, F	Abundance, recruitment, and shell growth of the exotic mussel Limnoperna fortunei in the Rio de la Plata (Argentina)	ZOOLOGICAL STUDIES	52		10.1186/1810-522X-52-1	2013	1021-5506	invasive	General
Smietanka, B; Zbawicka, M; Sanko, T; Wenne, R; Burzynski, A	Molecular population genetics of male and female mitochondrial genomes in subarctic Mytilus trossulus	MARINE BIOLOGY	160	1721	10.1007/s00227-013-2223-7	2013	0025-3162	invasive	General
Westfall, KM; Gardner, JPA	Interlineage Mytilus galloprovincialis Lmk. 1819 hybridization yields inconsistent genetic outcomes in the Southern hemisphere	BIOLOGICAL INVASIONS	15	1506	10.1007/s10530-012-0385-8	2013	1387-3547	invasive	General
Yao, CL; Somero, GN	Thermal stress and cellular signaling processes in hemocytes of native (Mytilus californianus) and invasive (M. galloprovincialis) mussels: Cell cycle regulation and DNA repair	COMPARATIVE BIOCHEMISTRY AND PHYSIOLOGY A-MOLECULAR & INTEGRATIVE PHYSIOLOGY	165	168	10.1016/j.cbpa.2013.02.024	2013	1095-6433	invasive	Western USA
Marquet, N; Nicastro, KR; Gektidis, M; McQuaid, CD; Pearson, GA; Serrao, EA; Zardi, GI	Comparison of phototrophic shell-degrading endoliths in invasive and native populations of the intertidal mussel Mytilus galloprovincialis	BIOLOGICAL INVASIONS	15	1272	10.1007/s10530-012-0363-1	2013	1387-3547	invasive	South Africa
Dowd, WW; Somero, GN	Behavior and survival of Mytilus congeners following episodes of elevated body temperature in air and seawater	JOURNAL OF EXPERIMENTAL BIOLOGY	216	514	10.1242/jeb.076620	2013	0022-0949	invasive	Western USA
Kang, JH; Lee, JM; Noh, ES; Park, JY; An, CM	Genetic characterization of Mytilus coruscus and M. galloprovincialis using microsatellite markers	GENETICS AND MOLECULAR RESEARCH	12	5505	10.4238/2013.November.13.2	2013	1676-5680	invasive	General
de Greef, K; Griffiths, CL; Zeeman, Z	Deja vu? A second mytilid mussel, Semimytilus algosus, invades South Africa's west coast	AFRICAN JOURNAL OF MARINE SCIENCE	35	313	10.2989/1814232X.2013.829789	2013	1814-232X	invasive	General
Penning, WE; Pozzato, L; Vijverberg, T; Noordhuis, R; de Vaate, AB; Van Donk, E; Pires, LMD	Effects of suspended sediments on food uptake for zebra mussels in Lake Markermeer, The Netherlands	INLAND WATERS	3	450	10.5268/IW-3.4.473	2013	2044-2041	invasive	General
Penning, WE; Pozzato, L; Vijverberg, T; Noordhuis, R; de Vaate, AB; Van Donk, E; Pires, LMD	Effects of suspended sediments on food uptake for zebra mussels in Lake Markermeer, The Netherlands	INLAND WATERS	3	450	10.5268/IW-3.4.473	2013	2044-2041	invasive	General
Ordonez, V; Rius, M; McQuaid, CD; Pineda, MC; Pascual, M; Turon, X	Early biotic interactions among introduced and native benthic species reveal cryptic predation and shifts in larval behaviour	MARINE ECOLOGY PROGRESS SERIES	488	79	10.3354/meps10416	2013	0171-8630	invasive	General
Pekala, A; Pazdzior, E	Marteiliosis of oysters - an invasive disease of molluscs	MEDYCYNA WETERYNARYJNA	68	731		2012	0025-8628	invasive	General
Preda, C; Memedemin, D; Skolka, M; Cogalniceanu, D	Early detection of potentially invasive invertebrate species in Mytilus galloprovincialis Lamarck, 1819 dominated communities in harbours	HELGOLAND MARINE RESEARCH	66	556	10.1007/s10152-012-0290-7	2012	1438-387X	invasive	General
Yao, CL; Somero, GN	The impact of acute temperature stress on hemocytes of invasive and native mussels (Mytilus galloprovincialis and Mytilus californianus): DNA damage, membrane integrity, apoptosis and signaling pathways	JOURNAL OF EXPERIMENTAL BIOLOGY	215	4277	10.1242/jeb.073577	2012	0022-0949	invasive	Native
Mackie, JA; Darling, JA; Geller, JB	Ecology of cryptic invasions: latitudinal segregation among Watersipora (Bryozoa) species	SCIENTIFIC REPORTS	2		10.1038/srep00871	2012	2045-2322	invasive	General
Nicastro, KR; Zardi, GI; McQuaid, CD; Pearson, GA; Serrao, EA	Love Thy Neighbour: Group Properties of Gaping Behaviour in Mussel Aggregations	PLOS ONE	7		10.1371/journal.pone.0047382	2012	1932-6203	invasive	South Africa
Lockwood, BL; Somero, GN	Functional Determinants of Temperature Adaptation in Enzymes of Cold- versus Warm-Adapted Mussels (Genus Mytilus)	MOLECULAR BIOLOGY AND EVOLUTION	29	3070	10.1093/molbev/mss111	2012	0737-4038	invasive	Western USA
Briski, E; Ghabooli, S; Bailey, SA; MacIsaac, HJ	Invasion risk posed by macroinvertebrates transported in ships' ballast tanks	BIOLOGICAL INVASIONS	14	1850	10.1007/s10530-012-0194-0	2012	1387-3547	invasive	General
Murray, CC; Therriault, TW; Martone, PT	Adapted for invasion? Comparing attachment, drag and dislodgment of native and nonindigenous hull fouling species	BIOLOGICAL INVASIONS	14	1663	10.1007/s10530-012-0178-0	2012	1387-3547	invasive	General
Felline, S; Caricato, R; Cutignano, A; Gorbi, S; Lionetto, MG; Mollo, E; Regoli, F; Terlizzi, A	Subtle Effects of Biological Invasions: Cellular and Physiological Responses of Fish Eating the Exotic Pest Caulerpa racemosa	PLOS ONE	7		10.1371/journal.pone.0038763	2012	1932-6203	invasive	General
Fields, PA; Zuzow, MJ; Tomanek, L	Proteomic responses of blue mussel (Mytilus) congeners to temperature acclimation	JOURNAL OF EXPERIMENTAL BIOLOGY	215	1116	10.1242/jeb.062273	2012	0022-0949	invasive	Western USA
Gazulha, V; Mansur, MCD; Cybis, LF; Azevedo, SMFO	Feeding behavior of the invasive bivalve Limnoperna fortunei (Dunker, 1857) under exposure to toxic cyanobacteria Microcystis aeruginosa	BRAZILIAN JOURNAL OF BIOLOGY	72	49		2012	1519-6984	invasive	General
Gestoso, I; Olabarria, C; Arenas, F	The invasive mussel Xenostrobus securis along the Galician Rias Baixas (NW of Spain): status of invasion	CAHIERS DE BIOLOGIE MARINE	53	396		2012	23-Jul	invasive	General
Borsa, P; Rolland, V; Daguin-Thiebaut, C	Genetics and taxonomy of Chilean smooth-shelled mussels, Mytilus spp. (Bivalvia: Mytilidae)	COMPTES RENDUS BIOLOGIES	335	61	10.1016/j.crvi.2011.10.002	2012	1631-0691	invasive	General
Erlandsson, J; McQuaid, CD; Skold, M	Patchiness and Co-Existence of Indigenous and Invasive Mussels at Small Spatial Scales: The Interaction of Facilitation and Competition	PLOS ONE	6		10.1371/journal.pone.0026958	2011	1932-6203	invasive	South Africa
Rius, M; Heasman, KG; McQuaid, CD	Long-term coexistence of non-indigenous species in aquaculture facilities	MARINE POLLUTION BULLETIN	62	2403	10.1016/j.marpolbul.2011.08.030	2011	0025-326X	invasive	South Africa
Veiga, P; Rubal, M; Arenas, F; Incera, M; Olabarria, C; Sousa-Pinto, I	Does Carcinus maenas facilitate the invasion of Xenostrobus securis?	JOURNAL OF EXPERIMENTAL MARINE BIOLOGY AND ECOLOGY	406	20	10.1016/j.jembe.2011.05.035	2011	0022-0981	invasive	Native
Perez-Garcia, C; Moran, P; Pasantes, JJ	Cytogenetic characterization of the invasive mussel species Xenostrobus securis Lmk. (Bivalvia: Mytilidae)	GENOME	54	778	10.1139/G11-040	2011	0831-2796	invasive	General
Sareyka, J; Kraufvelin, P; Lenz, M; Lindstrom, M; Tollrian, R; Wahl, M	Differences in stress tolerance and brood size between a non-indigenous and an indigenous gammarid in the northern Baltic Sea	MARINE BIOLOGY	158	2008	10.1007/s00227-011-1708-5	2011	0025-3162	invasive	General
Marchi, M; Jorgensen, SE; Becares, E; Corsi, I; Marchettini, N; Bastianoni, S	Resistance and re-organization of an ecosystem in response to biological invasion: Some hypotheses	ECOLOGICAL MODELLING	222	3001	10.1016/j.ecolmodel.2011.04.017	2011	0304-3800	invasive	General
Babarro, JMF; Lassudrie, M	Ecophysiological responses of invasive and indigenous mytilids in the Ria de Vigo (NW Spain)	AQUATIC LIVING RESOURCES	24	315	10.1051/alr/2011142	2011	0990-7440	invasive	Native
Chiesa, S; Nonnis Marzano, F; Minervini, G; De Lucrezia, D; Baccarani, G; Bordignon, G; Poli, I; Ravagnan, G; Argese, E	The invasive Manila clam Ruditapes philippinarum (Adams and Reeve, 1850) in Northern Adriatic Sea: Population genetics assessed by an integrated molecular approach	FISHERIES RESEARCH	110	267	10.1016/j.fishres.2011.04.013	2011	0165-7836	invasive	General
Mezek, T; Sverko, E; Rudy, MD; Zaruk, D; Capretta, A; Hebert, CE; Fisk, AT; McGoldrick, DJ; Newton, TJ; Sutton, TM; Koops, MA; Muir, AM; Johnson, TB; Ebener, MP; Arts, MT	Polymethylene-interrupted fatty acids: Biomarkers for native and exotic mussels in the Laurentian Great Lakes	JOURNAL OF GREAT LAKES RESEARCH	37	297	10.1016/j.jglr.2011.03.008	2011	0380-1330	invasive	General
Mezek, T; Sverko, E; Rudy, MD; Zaruk, D; Capretta, A; Hebert, CE; Fisk, AT; McGoldrick, DJ; Newton, TJ; Sutton, TM; Koops, MA; Muir, AM; Johnson, TB; Ebener, MP; Arts, MT	Polymethylene-interrupted fatty acids: Biomarkers for native and exotic mussels in the Laurentian Great Lakes	JOURNAL OF GREAT LAKES RESEARCH	37	297	10.1016/j.jglr.2011.03.008	2011	0380-1330	invasive	General
Lockwood, BL; Somero, GN	Invasive and native blue mussels (genus Mytilus) on the California coast: The role of physiology in a biological invasion	JOURNAL OF EXPERIMENTAL MARINE BIOLOGY AND ECOLOGY	400	174	10.1016/j.jembe.2011.02.022	2011	0022-0981	invasive	Western USA
Zardi, GI; Nicastro, KR; McQuaid, CD; Hancke, L; Helmuth, B	The combination of selection and dispersal helps explain genetic structure in intertidal mussels	OECOLOGIA	165	958	10.1007/s00442-010-1788-9	2011	0029-8549	invasive	General
Lockwood, BL; Somero, GN	Transcriptomic responses to salinity stress in invasive and native blue mussels (genus Mytilus)	MOLECULAR ECOLOGY	20	529	10.1111/j.1365-294X.2010.04973.x	2011	0962-1083	invasive	South Africa
Kohler, SA; Connan, M; Hill, JM; Mablouke, C; Bonnevie, B; Ludynia, K; Kemper, J; Huisamen, J; Underhill, LG; Cherel, Y; McQuaid, CD; Jaquemet, S	Geographic variation in the trophic ecology of an avian rocky shore predator, the African black oystercatcher, along the southern African coastline	MARINE ECOLOGY PROGRESS SERIES	435	249	10.3354/meps09215	2011	0171-8630	invasive	South Africa
Sara, G; de Pirro, M	Heart beat rate adaptations to varying salinity of two intertidal Mediterranean bivalves: The invasive Brachidontes pharaonis and the native Mytilaster minimus	ITALIAN JOURNAL OF ZOOLOGY	78	197	10.1080/11250001003657360	2011	1125-0003	invasive	General
Lo Brutto, S; Arculeo, M; Grant, AS	Climate change and population genetic structure of marine species	CHEMISTRY AND ECOLOGY	27	119	10.1080/02757540.2010.547486	2011	0275-7540	invasive	General
Colgan, DJ; Middelfart, P	Mytilus mitochondrial DNA haplotypes in southeastern Australia	AQUATIC BIOLOGY	12	53	10.3354/ab00323	2011	1864-7790	invasive	General
Terlizzi, A; Felline, S; Lionetto, MG; Caricato, R; Perfetti, V; Cutignano, A; Mollo, E	Detrimental physiological effects of the invasive alga Caulerpa racemosa on the Mediterranean white seabream Diplodus sargus	AQUATIC BIOLOGY	12	117	10.3354/ab00330	2011	1864-7790	invasive	General
Pfaff, MC; Branch, GM; Wieters, EA; Branch, RA; Broitman, BR	Upwelling intensity and wave exposure determine recruitment of intertidal mussels and barnacles in the southern Benguela upwelling region	MARINE ECOLOGY PROGRESS SERIES	425	152	10.3354/meps09003	2011	0171-8630	invasive	General
Westfall, KM; Gardner, JPA	Genetic diversity of Southern hemisphere blue mussels (Bivalvia: Mytilidae) and the identification of non-indigenous taxa	BIOLOGICAL JOURNAL OF THE LINNEAN SOCIETY	101	909	10.1111/j.1095-8312.2010.01549.x	2010	0024-4066	invasive	General
Evans, TG; Somero, GN	Phosphorylation Events Catalyzed by Major Cell Signaling Proteins Differ in Response to Thermal and Osmotic Stress among Native (Mytilus californianus and Mytilus trossulus) and Invasive (Mytilus galloprovincialis) Species of Mussels	PHYSIOLOGICAL AND BIOCHEMICAL ZOOLOGY	83	996	10.1086/656192	2010	1522-2152	invasive	Western USA
Lockwood, BL; Sanders, JG; Somero, GN	Transcriptomic responses to heat stress in invasive and native blue mussels (genus Mytilus): molecular correlates of invasive success	JOURNAL OF EXPERIMENTAL BIOLOGY	213	3558	10.1242/jeb.046094	2010	0022-0949	invasive	Western USA
Tomanek, L; Zuzow, MJ	The proteomic response of the mussel congeners Mytilus galloprovincialis and M-trossulus to acute heat stress: implications for thermal tolerance limits and metabolic costs of thermal stress	JOURNAL OF EXPERIMENTAL BIOLOGY	213	3574	10.1242/jeb.041228	2010	0022-0949	invasive	Western USA
Ignacio, BL; Julio, LM; Junqueira, AOR; Ferreira-Silva, MAG	Bioinvasion in a Brazilian Bay: Filling Gaps in the Knowledge of Southwestern Atlantic Biota	PLOS ONE	5		10.1371/journal.pone.0013065	2010	1932-6203	invasive	General
Kurihara, T; Kosuge, T; Takami, H; Iseda, M; Matsubara, K	Evidence of a sharper decrease in a non-indigenous mussel Mytilus galloprovincialis than in indigenous bivalves from 1978 to 2006 on Japanese rocky shores	BIOLOGICAL INVASIONS	12	2681	10.1007/s10530-009-9673-3	2010	1387-3547	invasive	General
Peyer, SM; Hermanson, JC; Lee, CE	Developmental plasticity of shell morphology of quagga mussels from shallow and deep-water habitats of the Great Lakes	JOURNAL OF EXPERIMENTAL BIOLOGY	213	2609	10.1242/jeb.042549	2010	0022-0949	invasive	General
Peyer, SM; Hermanson, JC; Lee, CE	Developmental plasticity of shell morphology of quagga mussels from shallow and deep-water habitats of the Great Lakes	JOURNAL OF EXPERIMENTAL BIOLOGY	213	2609	10.1242/jeb.042549	2010	0022-0949	invasive	General
Bownes, SJ; McQuaid, CD	Mechanisms of habitat segregation between an invasive (Mytilus galloprovincialis) and an indigenous (Perna perna) mussel: adult growth and mortality	MARINE BIOLOGY	157	1810	10.1007/s00227-010-1452-2	2010	0025-3162	invasive	South Africa
Pascual, S; Villalba, A; Abollo, E; Garci, M; Gonzalez, AF; Nombela, M; Posada, D; Guerra, A	The mussel Xenostrobus securis: a well-established alien invader in the Ria de Vigo (Spain, NE Atlantic)	BIOLOGICAL INVASIONS	12	2103	10.1007/s10530-009-9611-4	2010	1387-3547	invasive	General
Nicastro, KR; Zardi, GI; McQuaid, CD	Differential reproductive investment, attachment strength and mortality of invasive and indigenous mussels across heterogeneous environments	BIOLOGICAL INVASIONS	12	2177	10.1007/s10530-009-9619-9	2010	1387-3547	invasive	South Africa
Hilbish, TJ; Brannock, PM; Jones, KR; Smith, AB; Bullock, BN; Wethey, DS	Historical changes in the distributions of invasive and endemic marine invertebrates are contrary to global warming predictions: the effects of decadal climate oscillations	JOURNAL OF BIOGEOGRAPHY	37	431	10.1111/j.1365-2699.2009.02218.x	2010	0305-0270	invasive	Western USA
Branch, GM; Odendaal, F; Robinson, TB	Competition and facilitation between the alien mussel Mytilus galloprovincialis and indigenous species: Moderation by wave action	JOURNAL OF EXPERIMENTAL MARINE BIOLOGY AND ECOLOGY	383	78	10.1016/j.jembe.2009.10.007	2010	0022-0981	invasive	General
Geller, JB; Darling, JA; Carlton, JT	Genetic Perspectives on Marine Biological Invasions	ANNUAL REVIEW OF MARINE SCIENCE	2	393	10.1146/annurev.marine.010908.163745	2010	1941-1405	invasive	General
von der Meden, CEO; Porri, F; McQuaid, CD; Faulkner, K; Robey, J	Fine-scale ontogenetic shifts in settlement behaviour of mussels: changing responses to biofilm and conspecific settler presence in Mytilus galloprovincialis and Perna perna	MARINE ECOLOGY PROGRESS SERIES	411	171	10.3354/meps08642	2010	0171-8630	invasive	South Africa
Brannock, PM; Hilbish, TJ	Hybridization results in high levels of sterility and restricted introgression between invasive and endemic marine blue mussels	MARINE ECOLOGY PROGRESS SERIES	406	171	10.3354/meps08522	2010	0171-8630	invasive	General
Burkhard, MJ; Leavell, S; Weiss, RB; Kuehnl, K; Valentine, H; Watters, GT; Wolfe, BA	Analysis and cytologic characterization of hemocytes from freshwater mussels (Quadrula sp.)	VETERINARY CLINICAL PATHOLOGY	38	436	10.1111/j.1939-165X.2009.00148.x	2009	0275-6382	invasive	General
Zardi, GI; Nicastro, KR; McQuaid, CD; Gektidis, M	Effects of Endolithic Parasitism on Invasive and Indigenous Mussels in a Variable Physical Environment	PLOS ONE	4		10.1371/journal.pone.0006560	2009	1932-6203	invasive	South Africa
Bakhmet, IN; Fokina, NN; Nefedova, ZA; Nemova, NN	Physiological-biochemical properties of blue mussel Mytilus edulis adaptation to oil contamination	ENVIRONMENTAL MONITORING AND ASSESSMENT	155	591	10.1007/s10661-008-0457-5	2009	0167-6369	invasive	General
Perry, K; Lynn, J	Detecting physiological and pesticide-induced apoptosis in early developmental stages of invasive bivalves	HYDROBIOLOGIA	628	164	10.1007/s10750-009-9752-6	2009	0018-8158	invasive	General
Perry, K; Lynn, J	Detecting physiological and pesticide-induced apoptosis in early developmental stages of invasive bivalves	HYDROBIOLOGIA	628	164	10.1007/s10750-009-9752-6	2009	0018-8158	invasive	General
Box, A; Sureda, A; Deudero, S	Antioxidant response of the bivalve Pinna nobilis colonised by invasive red macroalgae Lophocladia lallemandii	COMPARATIVE BIOCHEMISTRY AND PHYSIOLOGY C-TOXICOLOGY & PHARMACOLOGY	149	460	10.1016/j.cbpc.2008.10.107	2009	1532-0456	invasive	General
Bownes, SJ; McQuaid, CD	Mechanisms of habitat segregation between an invasive and an indigenous mussel: settlement, post-settlement mortality and recruitment	MARINE BIOLOGY	156	1006	10.1007/s00227-009-1143-z	2009	0025-3162	invasive	South Africa
Rius, M; McQuaid, CD	Facilitation and competition between invasive and indigenous mussels over a gradient of physical stress	BASIC AND APPLIED ECOLOGY	10	613	10.1016/j.baae.2009.03.008	2009	1439-1791	invasive	South Africa
Shinen, JS; Morgan, SG	Mechanisms of invasion resistance: competition among intertidal mussels promotes establishment of invasive species and displacement of native species	MARINE ECOLOGY PROGRESS SERIES	383	197	10.3354/meps07982	2009	0171-8630	invasive	Western USA
Shinen, JS; Morgan, SG; Chan, AL	Invasion resistance on rocky shores: direct and indirect effects of three native predators on an exotic and a native prey species	MARINE ECOLOGY PROGRESS SERIES	378	54	10.3354/meps07870	2009	0171-8630	invasive	Western USA
Cheung, SG; Yang, FY; Chiu, JMY; Liu, CC; Shin, PKS	Anti-predator behaviour in the green-lipped mussel Perna viridis: byssus thread production depends on the mussel's position in clump	MARINE ECOLOGY PROGRESS SERIES	378	151	10.3354/meps07874	2009	0171-8630	invasive	General
Dias, PJ; Sollelis, L; Cook, EJ; Piertney, SB; Davies, IM; Snow, M	Development of a real-time PCR assay for detection of Mytilus species specific alleles: Application to a sampling survey in Scotland	JOURNAL OF EXPERIMENTAL MARINE BIOLOGY AND ECOLOGY	367	258	10.1016/j.jembe.2008.10.011	2008	0022-0981	invasive	Native
Schneider, KR	Heat Stress in the Intertidal: Comparing Survival and Growth of an Invasive and Native Mussel Under a Variety of Thermal Conditions	BIOLOGICAL BULLETIN	215	264		2008	Jun-85	invasive	General
Elliott, J; Holmes, K; Chambers, R; Leon, K; Wimberger, P	Differences in morphology and habitat use among the native mussel Mytilus trossulus, the non-native M-galloprovincialis, and their hybrids in Puget Sound, Washington	MARINE BIOLOGY	156	53	10.1007/s00227-008-1063-3	2008	0025-3162	invasive	Western USA
Bownes, S; Barker, NP; McQuaid, CD	Morphological identification of primary settlers and post-larvae of three mussel species from the coast of South Africa	AFRICAN JOURNAL OF MARINE SCIENCE	30	240	10.2989/AJMS.2008.30.2.3.553	2008	1814-232X	invasive	South Africa
Rius, M; Pascual, M; Turon, X	Phylogeography of the widespread marine invader Microcosmus squamiger (Ascidiacea) reveals high genetic diversity of introduced populations and non-independent colonizations	DIVERSITY AND DISTRIBUTIONS	14	828	10.1111/j.1472-4642.2008.00485.x	2008	1366-9516	invasive	General
Dutton, JM; Hofmann, GE	Spatial and temporal variation in distribution and protein ubiquitination for Mytilus congeners in the California hybrid zone	MARINE BIOLOGY	154	1075	10.1007/s00227-008-1000-5	2008	0025-3162	invasive	Western USA
Zardi, GI; Nicastro, KR; McQuaid, CD; Erlandsson, J	Sand and wave induced mortality in invasive (Mytilus galloprovincialis) and indigenous (Perna perna) mussels	MARINE BIOLOGY	153	858	10.1007/s00227-007-0857-z	2008	0025-3162	invasive	South Africa
Meli, MA; Desideri, D; Roselli, C; Feduzi, L	Natural radioactivity in the mussel Mytilus galloprovincialis derived from the central Adriatic Sea (Italy)	JOURNAL OF TOXICOLOGY AND ENVIRONMENTAL HEALTH-PART A-CURRENT ISSUES	71	1278	10.1080/01932690801934562	2008	1528-7394	invasive	Native
Nicastro, KR; Zardi, GI; McQuaid, CD	Movement behaviour and mortality in invasive and indigenous mussels: resilience and resistance strategies at different spatial scales	MARINE ECOLOGY PROGRESS SERIES	372	126	10.3354/meps07671	2008	0171-8630	invasive	South Africa
von der Meden, CEO; Porri, F; Erlandsson, J; McQuaid, CD	Coastline topography affects the distribution of indigenous and invasive mussels	MARINE ECOLOGY PROGRESS SERIES	372	145	10.3354/meps07731	2008	0171-8630	invasive	South Africa
Branch, GM; Odendaal, F; Robinson, TB	Long-term monitoring of the arrival, expansion and effects of the alien mussel Mytilus galloprovincialis relative to wave action	MARINE ECOLOGY PROGRESS SERIES	370	183	10.3354/meps07626	2008	0171-8630	invasive	South Africa
Robinson, TB; Govender, A; Griffiths, CL; Branch, GM	Experimental harvesting of Mytilus galloprovincialis: Can an alien mussel support a small-scale fishery?	FISHERIES RESEARCH	88	41	10.1016/j.fishres.2007.07.005	2007	0165-7836	invasive	South Africa
Porri, F; Zardi, GI; McQuaid, CD; Radloff, S	Tidal height, rather than habitat selection for conspecifics, controls settlement in mussels	MARINE BIOLOGY	152	637	10.1007/s00227-007-0716-y	2007	0025-3162	invasive	South Africa
Sousa, R; Freire, R; Rufino, M; Mendez, J; Gaspar, M; Antunes, C; Guilhermino, L	Genetic and shell morphological variability of the invasive bivalve Corbicula fluminea (Muller, 1774) in two Portuguese estuaries	ESTUARINE COASTAL AND SHELF SCIENCE	74	174	10.1016/j.ecss.2007.04.011	2007	0272-7714	invasive	General
Corsi, I; Pastore, AM; Lodde, A; Palmerini, E; Castagnolo, L; Focardi, S	Potential role of cholinesterases in the invasive capacity of the freshwater bivalve, Anodonta woodiana (Bivalvia : Unionacea): A comparative study with the indigenous species of the genus, Anodonta sp.	COMPARATIVE BIOCHEMISTRY AND PHYSIOLOGY C-TOXICOLOGY & PHARMACOLOGY	145	419	10.1016/j.cbpc.2007.01.011	2007	1532-0456	invasive	General
Garci, ME; Trigo, JE; Pascual, S; Gonzalez, AF; Rocha, F; Guerra, A	Xenostrobus securis (Lamarck, 1819) (Mollusca : Bivalvia): first report of an introduced species in Galician waters	AQUACULTURE INTERNATIONAL	15	24	10.1007/s10499-006-9062-1	2007	0967-6120	invasive	Native
Schneider, KR; Helmuth, B	Spatial variability in habitat temperature may drive patterns of selection between an invasive and native mussel species	MARINE ECOLOGY PROGRESS SERIES	339	167	10.3354/meps339157	2007	0171-8630	invasive	Western USA
Zardi, GI; McQuaid, CD; Teske, PR; Barker, NP	Unexpected genetic structure of mussel populations in South Africa: indigenous Perna perna and invasive Mytilus galloprovincialis	MARINE ECOLOGY PROGRESS SERIES	337	144	10.3354/meps337135	2007	0171-8630	invasive	South Africa
Nicastro, KR; Zardi, GI; McQuaid, CD	Behavioural response of invasive Mytilus galloprovincialis and indigenous Perna perna mussels exposed to risk of predation	MARINE ECOLOGY PROGRESS SERIES	336	175	10.3354/meps336169	2007	0171-8630	invasive	South Africa
Zardi, GI; McQuaid, CD; Nicastro, KR	Balancing survival and reproduction: seasonality of wave action, attachment strength and reproductive output in indigenous Perna perna and invasive Mytilus galloprovincialis mussels	MARINE ECOLOGY PROGRESS SERIES	334	163	10.3354/meps334155	2007	0171-8630	invasive	South Africa
Bownes, SJ; McQuaid, CD	Will the invasive mussel Mytilus galloprovincialis Lamarck replace the indigenous Perna perna L. on the south coast of South Africa?	JOURNAL OF EXPERIMENTAL MARINE BIOLOGY AND ECOLOGY	338	151	10.1016/j.jembe.2006.07.006	2006	0022-0981	invasive	South Africa
Rius, M; McQuaid, CD	Wave action and competitive interaction between the invasive mussel Mytilus galloprovincialis and the indigenous Perna perna in South Africa	MARINE BIOLOGY	150	78	10.1007/s00227-006-0322-4	2006	0025-3162	invasive	South Africa
Zardi, GI; Nicastro, KR; McQuaid, CD; Rius, M; Porri, F	Hydrodynamic stress and habitat partitioning between indigenous (Perna perna) and invasive (Mytilus galloprovincialis) mussels: constraints of an evolutionary strategy	MARINE BIOLOGY	150	88	10.1007/s00227-006-0328-y	2006	0025-3162	invasive	South Africa
Braby, CE; Somero, GN	Following the heart: temperature and salinity effects on heart rate in native and invasive species of blue mussels (genus Mytilus)	JOURNAL OF EXPERIMENTAL BIOLOGY	209	2566	10.1242/jeb.02259	2006	0022-0949	invasive	Western USA
Hammond, W; Griffiths, C	Biogeographical patterns in the fauna associated with southern African mussel beds	AFRICAN ZOOLOGY	41	130	10.3377/1562-7020(2006)41[123:BPITFA]2.0.CO;2	2006	1562-7020	invasive	South Africa
Braby, CE; Somero, GN	Ecological gradients and relative abundance of native (Mytilus trossulus) and invasive (Mytilus galloprovincialis) blue mussels in the California hybrid zone	MARINE BIOLOGY	148	1262	10.1007/s00227-005-0177-0	2006	0025-3162	invasive	Western USA
Bers, AV; Prendergast, GS; Zurn, CM; Hansson, L; Head, RM; Thomason, JC	A comparative study of the anti-settlement properties of mytilid shells	BIOLOGY LETTERS	2	91	10.1098/rsbl.2005.0389	2006	1744-9561	invasive	General
Zardi, GI; Nicastro, KR; Porri, F; McQuaid, CD	Sand stress as a non-determinant of habitat segregation of indigenous (Perna perna) and invasive (Mytilus galloprovincialis) mussels in South Africa	MARINE BIOLOGY	148	1038	10.1007/s00227-005-0155-6	2006	0025-3162	invasive	South Africa
Fields, PA; Rudomin, EL; Somero, GN	Temperature sensitivities of cytosolic malate dehydrogenases from native and invasive species of marine mussels (genus Mytilus): sequence-function linkages and correlations with biogeographic distribution	JOURNAL OF EXPERIMENTAL BIOLOGY	209	667	10.1242/jeb.02036	2006	0022-0949	invasive	Western USA
Minier, C; Abarnou, A; Jaouen-Madoulet, A; Le Guellec, AM	A pollution-monitoring pilot study involving contaminant and biomarker measurements in the Seine Estuary, France, using zebra mussels (Dreissena polymorpha)	ENVIRONMENTAL TOXICOLOGY AND CHEMISTRY	25	119	10.1897/05-161R.1	2006	0730-7268	invasive	General
Erlandsson, J; Pal, P; McQuaid, CD	Re-colonisation rate differs between co-existing indigenous and invasive intertidal mussels following major disturbance	MARINE ECOLOGY PROGRESS SERIES	320	176	10.3354/meps320169	2006	0171-8630	invasive	South Africa
Cavas, L; Yurdakoc, K	A comparative study: Assessment of the antioxidant system in the invasive green alga Caulerpa racemosa and some macrophytes from the Mediterranean	JOURNAL OF EXPERIMENTAL MARINE BIOLOGY AND ECOLOGY	321	41	10.1016/j.jembe.2004.12.035	2005	0022-0981	invasive	General
Chapman, MG; People, J; Blockley, D	Intertidal assemblages associated with natural corallina turf and invasive mussel beds	BIODIVERSITY AND CONSERVATION	14	1776	10.1007/s10531-004-0698-8	2005	0960-3115	invasive	General
Smital, T; Luckenbach, T; Sauerborn, R; Hamdoun, AA; Vega, RL; Epel, D	Emerging contaminants - pesticides, PPCPs, microbial degradation products and natural substances as inhibitors of multixenobiotic defense in aquatic organisms	MUTATION RESEARCH-FUNDAMENTAL AND MOLECULAR MECHANISMS OF MUTAGENESIS	552	117	10.1016/j.mrfmmm.2004.06.006	2004	0027-5107	invasive	General
Branch, GM; Steffani, CN	Can we predict the effects of alien species? A case-history of the invasion of South Africa by Mytilus galloprovincialis (Lamarck)	JOURNAL OF EXPERIMENTAL MARINE BIOLOGY AND ECOLOGY	300	215	10.1016/j.jembe.2003.12.007	2004	0022-0981	invasive	General
Branch, GM; Steffani, CN	Can we predict the effects of alien species? A case-history of the invasion of South Africa by Mytilus galloprovincialis (Lamarck)	JOURNAL OF EXPERIMENTAL MARINE BIOLOGY AND ECOLOGY	300	215	10.1016/j.jembe.2003.12.007	2004	0022-0981	invasive	South Africa
Woznicki, P; Boron, A	Banding chromosome patterns of zebra mussel Dreissena polymorpha (Pallas) from the heated Konin lakes system (Poland)	CARYOLOGIA	56	430		2003	14-Aug	invasive	General
Woznicki, P; Boron, A	Banding chromosome patterns of zebra mussel Dreissena polymorpha (Pallas) from the heated Konin lakes system (Poland)	CARYOLOGIA	56	430		2003	14-Aug	invasive	General
Steffani, CN; Branch, GM	Spatial comparisons of populations of an indigenous limpet Scutellastra argenvillei and an alien mussel Mytilus gallo-provincialis along a gradient of wave energy	AFRICAN JOURNAL OF MARINE SCIENCE	25	212	10.2989/18142320309504010	2003	1814-232X	invasive	South Africa
Steffani, CN; Branch, GM	Temporal changes in an interaction between an indigenous limpet Scutellastra argenvillei and an alien mussel Mytilus galloprovincialis: Effects of wave exposure	AFRICAN JOURNAL OF MARINE SCIENCE	25	229	10.2989/18142320309504011	2003	0257-7615	invasive	South Africa
Steffani, CN; Branch, GM	Growth rate, condition, and shell shape of Mytilus galloprovincialis: responses to wave exposure	MARINE ECOLOGY PROGRESS SERIES	246	209	10.3354/meps246197	2003	0171-8630	invasive	South Africa
Graczyk, TK; Conn, DB; Marcogliese, DJ; Graczyk, H; de Lafontaine, Y	Accumulation of human waterborne parasites by zebra mussels (Dreissena polymorpha) and Asian freshwater clams (Corbicula fluminea)	PARASITOLOGY RESEARCH	89	112	10.1007/s00436-002-0729-x	2003	0932-0113	invasive	General
Graczyk, TK; Conn, DB; Marcogliese, DJ; Graczyk, H; de Lafontaine, Y	Accumulation of human waterborne parasites by zebra mussels (Dreissena polymorpha) and Asian freshwater clams (Corbicula fluminea)	PARASITOLOGY RESEARCH	89	112	10.1007/s00436-002-0729-x	2003	0932-0113	invasive	General
Robinson, TB; Griffiths, CL	Invasion of langebaan lagoon, south africa, by Mytilus galloprovincialis - effects on natural communities	AFRICAN ZOOLOGY	37	158		2002	1562-7020	invasive	South Africa
Sebastian, CR; Steffani, CN; Branch, GM	Homing and movement patterns of a South African limpet Scutellastra argenvillei in an area invaded by an alien mussel Mytilus galloprovincialis	MARINE ECOLOGY PROGRESS SERIES	243	122		2002	0171-8630	invasive	South Africa
McQuaid, CD; Phillips, TE	Limited wind-driven dispersal of intertidal mussel larvae: in situ evidence from the plankton and the spread of the invasive species Mytilus galloprovincialis in South Africa	MARINE ECOLOGY PROGRESS SERIES	201	220	10.3354/meps201211	2000	0171-8630	invasive	South Africa
Calvo-Ugarteburu, G; McQuaid, CD	Parasitism and introduced species: epidemiology of trematodes in the intertidal mussels Perna perna and Mytilus galloprovincialis	JOURNAL OF EXPERIMENTAL MARINE BIOLOGY AND ECOLOGY	220	65	10.1016/S0022-0981(97)00083-X	1998	0022-0981	invasive	South Africa
Calvo-Ugarteburu, G; McQuaid, CD	Parasitism and invasive species: effects of digenetic trematodes on mussels	MARINE ECOLOGY PROGRESS SERIES	169	163	10.3354/meps169149	1998	0171-8630	invasive	South Africa
GRIFFITHS, CL; HOCKEY, PAR; SCHURINK, CV; LEROUX, PJ	MARINE INVASIVE ALIENS ON SOUTH-AFRICAN SHORES - IMPLICATIONS FOR COMMUNITY STRUCTURE AND TROPHIC FUNCTIONING	SOUTH AFRICAN JOURNAL OF MARINE SCIENCE-SUID-AFRIKAANSE TYDSKRIF VIR SEEWETENSKAP	12	722		1992	0257-7615	invasive	General
GRIFFITHS, CL; HOCKEY, PAR; SCHURINK, CV; LEROUX, PJ	MARINE INVASIVE ALIENS ON SOUTH-AFRICAN SHORES - IMPLICATIONS FOR COMMUNITY STRUCTURE AND TROPHIC FUNCTIONING	SOUTH AFRICAN JOURNAL OF MARINE SCIENCE-SUID-AFRIKAANSE TYDSKRIF VIR SEEWETENSKAP	12	722		1992	0257-7615	invasive	South Africa
HOCKEY, PAR; SCHURINK, CV	THE INVASIVE BIOLOGY OF THE MUSSEL MYTILUS-GALLOPROVINCIALIS ON THE SOUTHERN AFRICAN COAST	TRANSACTIONS OF THE ROYAL SOCIETY OF SOUTH AFRICA	48	139		1992	0035-919X	invasive	South Africa
Johnston, MW; Purkis, SJ; Dodge, RE	Measuring Bahamian lionfish impacts to marine ecological services using habitat equivalency analysis	MARINE BIOLOGY	162	2512	10.1007/s00227-015-2745-2	2015	0025-3162	invasive	Caribbean
Labastida, E; Cobian, D; Henaut, Y; Garcia-Rivas, MD; Chevalier, PP; Machkour-M'Rabet, S	The use of ISSR markers for species determination and a genetic study of the invasive lionfish in Guanahacabibes, Cuba	LATIN AMERICAN JOURNAL OF AQUATIC RESEARCH	43	1018	10.3856/vol43-issue5-fulltext-21	2015	0718-560X	invasive	Caribbean
Iglesias, SP; Frotte, L	Alien marine fishes in Cyprus: update and new records	AQUATIC INVASIONS	10	438	10.3391/ai.2015.10.4.06	2015	1798-6540	invasive	Mediterranean
Rocha, LA; Rocha, CR; Baldwin, CC; Weigt, LA; McField, M	Invasive lionfish preying on critically endangered reef fish	CORAL REEFS	34	806	10.1007/s00338-015-1293-z	2015	0722-4028	invasive	Gulf of Mexico
Johnston, MW; Purkis, SJ	A coordinated and sustained international strategy is required to turn the tide on the Atlantic lionfish invasion	MARINE ECOLOGY PROGRESS SERIES	533	235	10.3354/meps11399	2015	0171-8630	invasive	General
Solino, L; Widgy, S; Pautonnier, A; Turquet, J; Loeffler, CR; Quintana, HAF; Diogene, J	Prevalence of ciguatoxins in lionfish (Pterois spp.) from Guadeloupe, Saint Martin, and Saint Barthelmy Islands (Caribbean)	TOXICON	102	68	10.1016/j.toxicon.2015.05.015	2015	0041-0101	invasive	Caribbean
Ingeman, KE; Webster, MS	Native prey mortality increases but remains density-dependent following lionfish invasion	MARINE ECOLOGY PROGRESS SERIES	531	252	10.3354/meps11332	2015	0171-8630	invasive	Caribbean
Stevens, JL; Olson, JB	Bacterial communities associated with lionfish in their native and invaded ranges	MARINE ECOLOGY PROGRESS SERIES	531	262	10.3354/meps11323	2015	0171-8630	invasive	General
Loerch, SM; McCammon, AM; Sikkel, PC	Low susceptibility of invasive Indo-Pacific lionfish Pterois volitans to ectoparasitic Neobenedenia in the eastern Caribbean	ENVIRONMENTAL BIOLOGY OF FISHES	98	1985	10.1007/s10641-015-0415-3	2015	0378-1909	invasive	Caribbean
Ortiz, M; Rodriguez-Zaragoza, F; Hermosillo-Nunez, B; Jordan, F	Control Strategy Scenarios for the Alien Lionfish Pterois volitans in Chinchorro Bank (Mexican Caribbean): Based on Semi-Quantitative Loop Analysis	PLOS ONE	10		10.1371/journal.pone.0130261	2015	1932-6203	invasive	Gulf of Mexico
Sellers, AJ; Ruiz, GM; Leung, B; Torchin, ME	Regional Variation in Parasite Species Richness and Abundance in the Introduced Range of the Invasive Lionfish, Pterois volitans	PLOS ONE	10		10.1371/journal.pone.0131075	2015	1932-6203	invasive	General
Schofield, PJ; Huge, DH; Rezek, TC; Slone, DH; Morris, JA	Survival and growth of invasive Indo-Pacific lionfish at low salinities	Aquatic Invasions	10	337	10.3391/ai.2015.10.3.08	2015	1798-6540	invasive	Eastern USA
Bernal, NA; DeAngelis, DL; Schofield, PJ; Sealey, KS	Predicting spatial and temporal distribution of Indo-Pacific lionfish (Pterois volitans) in Biscayne Bay through habitat suitability modeling	BIOLOGICAL INVASIONS	17	1614	10.1007/s10530-014-0819-6	2015	1387-3547	invasive	Eastern USA
Tamburello, N; Cote, IM	Movement ecology of Indo-Pacific lionfish on Caribbean coral reefs and its implications for invasion dynamics	BIOLOGICAL INVASIONS	17	1653	10.1007/s10530-014-0822-y	2015	1387-3547	invasive	Caribbean
Johnston, MW; Purkis, SJ	Hurricanes accelerated the Florida-Bahamas lionfish invasion	GLOBAL CHANGE BIOLOGY	21	2260	10.1111/gcb.12874	2015	1354-1013	invasive	General
Bacheler, NM; Whitfield, PE; Munoz, RC; Harrison, BB; Harms, CA; Buckel, CA	Movement of invasive adult lionfish Pterois volitans using telemetry: importance of controls to estimate and explain variable detection probabilities	MARINE ECOLOGY PROGRESS SERIES	527	220	10.3354/meps11241	2015	0171-8630	invasive	Eastern USA
Benkwitt, CE	Non-linear effects of invasive lionfish density on native coral-reef fish communities	BIOLOGICAL INVASIONS	17	1395	10.1007/s10530-014-0801-3	2015	1387-3547	invasive	General
Ferreira, CEL; Luiz, OJ; Floeter, SR; Lucena, MB; Barbosa, MC; Rocha, CR; Rocha, LA	First Record of Invasive Lionfish (Pterois volitans) for the Brazilian Coast	PLOS ONE	10		10.1371/journal.pone.0123002	2015	1932-6203	invasive	South America
Butterfield, JSS; Diaz-Ferguson, E; Silliman, BR; Saunders, JW; Buddo, D; Mignucci-Giannoni, AA; Searle, L; Allen, AC; Hunter, ME	Wide-ranging phylogeographic structure of invasive red lionfish in the Western Atlantic and Greater Caribbean	MARINE BIOLOGY	162	781	10.1007/s00227-015-2623-y	2015	0025-3162	invasive	General
Albins, MA	Invasive Pacific lionfish Pterois volitans reduce abundance and species richness of native Bahamian coral-reef fishes	MARINE ECOLOGY PROGRESS SERIES	522	243	10.3354/meps11159	2015	0171-8630	invasive	Caribbean
Sandel, V; Martinez-Fernandez, D; Wangpraseurt, D; Sierra, L	Ecology and management of the invasive lionfish Pterois volitans/miles complex (Perciformes: Scorpaenidae) in Southern Costa Rica	REVISTA DE BIOLOGIA TROPICAL	63	221		2015	0034-7744	invasive	Gulf of Mexico
Pimiento, C; Nifong, JC; Hunter, ME; Monaco, E; Silliman, BR	Habitat use patterns of the invasive red lionfish Pterois volitans: a comparison between mangrove and reef systems in San Salvador, Bahamas	MARINE ECOLOGY-AN EVOLUTIONARY PERSPECTIVE	36	37	10.1111/maec.12114	2015	0173-9565	invasive	Caribbean
Schofield, PJ; Loftus, WF	Non-native fishes in Florida freshwaters: a literature review and synthesis	REVIEWS IN FISH BIOLOGY AND FISHERIES	25	145	10.1007/s11160-014-9373-7	2015	0960-3166	invasive	General
Wilcox, CL; Hixon, MA	False positive tests for ciguatera may derail efforts to control invasive lionfish	ENVIRONMENTAL BIOLOGY OF FISHES	98	969	10.1007/s10641-014-0313-0	2015	0378-1909	invasive	General
Ramos-Ascherl, Z; Williams, EH; Bunkley-Williams, L; Tuttle, LJ; Sikkel, PC; Hixon, MA	PARASITISM IN PTEROIS VOLITANS (SCORPAENIDAE) FROM COASTAL WATERS OF PUERTO RICO, THE CAYMAN ISLANDS, AND THE BAHAMAS	JOURNAL OF PARASITOLOGY	101	56	10.1645/13-422.1	2015	0022-3395	invasive	Caribbean
Bejarano, S; Lohr, K; Hamilton, S; Manfrino, C	Relationships of invasive lionfish with topographic complexity, groupers, and native prey fishes in Little Cayman	MARINE BIOLOGY	162	266	10.1007/s00227-014-2595-3	2015	0025-3162	invasive	Caribbean
Elise, S; Urbina-Barreto, I; Boadas-Gil, H; Galindo-Vivas, M; Kulbicki, M	No detectable effect of lionfish (Pterois volitans and P-miles) invasion on a healthy reef fish assemblage in Archipelago Los Roques National Park, Venezuela	MARINE BIOLOGY	162	330	10.1007/s00227-014-2571-y	2015	0025-3162	invasive	South America
Wakida-Kusunoki, AT; del Angel, LEA	First record of the red lionfish, Pterois volitans, on the coast of Tabasco, Mexico	HIDROBIOLOGICA	25	309		2015	0188-8897	invasive	Gulf of Mexico
Carballo-Cardenas, EC	Controversies and consensus on the lionfish invasion in the Western Atlantic Ocean	ECOLOGY AND SOCIETY	20		10.5751/ES-07726-200324	2015	1708-3087	invasive	General
Switzer, TS; Tremain, DM; Keenan, SF; Stafford, CJ; Parks, SL; McMichael, RH	Temporal and Spatial Dynamics of the Lionfish Invasion in the Eastern Gulf of Mexico: Perspectives from a Broadscale Trawl Survey	MARINE AND COASTAL FISHERIES	7		10.1080/19425120.2014.987888	2015	1942-5120	invasive	Eastern USA
Rodriguez-Cortes, KD; Aguilar-Perera, A; Bonilla-Gomez, JL	GROWTH AND MORTALITY OF RED LIONFISH, PTEROIS VOLITANS (ACTINOPTERYGII: SCORPAENIFORMES: SCORPAENIDAE), IN THE PARQUE NACIONAL ARRECIFE ALACRANES, SOUTHERN GULF OF MEXICO, AS DETERMINED BY SIZE-FREQUENCY ANALYSIS	ACTA ICHTHYOLOGICA ET PISCATORIA	45	179	10.3750/AIP2015.45.2.07	2015	0137-1592	invasive	Caribbean
Kindinger, TL	Behavioral response of native Atlantic territorial three spot damselfish (Stegastes planifrons) toward invasive Pacific red lionfish (Pterois volitans)	ENVIRONMENTAL BIOLOGY OF FISHES	98	498	10.1007/s10641-014-0279-y	2015	0378-1909	invasive	Caribbean
Raymond, WW; Albins, MA; Pusack, TJ	Competitive interactions for shelter between invasive Pacific red lionfish and native Nassau grouper	ENVIRONMENTAL BIOLOGY OF FISHES	98	65	10.1007/s10641-014-0236-9	2015	0378-1909	invasive	Caribbean
Jud, ZR; Nichols, PK; Layman, CA	Broad salinity tolerance in the invasive lionfish Pterois spp. may facilitate estuarine colonization	ENVIRONMENTAL BIOLOGY OF FISHES	98	143	10.1007/s10641-014-0242-y	2015	0378-1909	invasive	Eastern USA
Nirchio, M; Ehemann, N; Siccha-Ramirez, R; Ron, E; Perez, JE; Rossi, AR; Oliveira, C	Karyotype of the invasive species Pterois volitans (Scorpaeniformes: Scorpaenidae) from Margarita Island, Venezuela	REVISTA DE BIOLOGIA TROPICAL	62	1373		2014	0034-7744	invasive	South America
Johnston, MW; Purkis, SJ	Lionfish in the eastern Pacific: a cellular automaton approach to assessing invasion risk	BIOLOGICAL INVASIONS	16	2695	10.1007/s10530-014-0696-z	2014	1387-3547	invasive	General
Johnston, MW; Purkis, SJ	Are lionfish set for a Mediterranean invasion? Modelling explains why this is unlikely to occur	MARINE POLLUTION BULLETIN	88	147	10.1016/j.marpolbul.2014.09.013	2014	0025-326X	invasive	Mediterranean
Green, SJ; Cote, IM	Trait-based diet selection: prey behaviour and morphology predict vulnerability to predation in reef fish communities	JOURNAL OF ANIMAL ECOLOGY	83	1460	10.1111/1365-2656.12250	2014	0021-8790	invasive	Caribbean
Black, AN; Weimann, SR; Imhoff, VE; Richter, ML; Itzkowitz, M	A differential prey response to invasive lionfish, Pterois volitans: Prey naivete and risk-sensitive courtship	JOURNAL OF EXPERIMENTAL MARINE BIOLOGY AND ECOLOGY	460	7	10.1016/j.jembe.2014.06.002	2014	0022-0981	invasive	Caribbean
O'Farrell, S; Bearhop, S; Mcgill, RAR; Dahlgren, CP; Brumbaugh, DR; Mumby, PJ	Habitat and body size effects on the isotopic niche space of invasive lionfish and endangered Nassau grouper	ECOSPHERE	5		10.1890/ES14-00126.1	2014	2150-8925	invasive	Caribbean
Edwards, MA; Frazer, TK; Jacoby, CA	Age and growth of invasive lionfish (Pterois spp.) in the Caribbean Sea, with implications for management	BULLETIN OF MARINE SCIENCE	90	966	10.5343/bms.2014.1022	2014	Jul-77	invasive	Caribbean
Akins, JL; Morris, JA; Green, SJ	In situ tagging technique for fishes provides insight into growth and movement of invasive lionfish	ECOLOGY AND EVOLUTION	4	3777	10.1002/ece3.1171	2014	2045-7758	invasive	Caribbean
Anton, A; Simpson, MS; Vu, I	Environmental and Biotic Correlates to Lionfish Invasion Success in Bahamian Coral Reefs	PLOS ONE	9		10.1371/journal.pone.0106229	2014	1932-6203	invasive	Caribbean
Green, SJ; Dulvy, NK; Brooks, AML; Akins, JL; Cooper, AB; Miller, S; Cote, IM	Linking removal targets to the ecological effects of invaders: a predictive model and field test	ECOLOGICAL APPLICATIONS	24	1322		2014	1051-0761	invasive	Caribbean
Layman, CA; Jud, ZR; Nichols, P	Lionfish alter benthic invertebrate assemblages in patch habitats of a subtropical estuary	MARINE BIOLOGY	161	2182	10.1007/s00227-014-2491-x	2014	0025-3162	invasive	Caribbean
Dahl, KA; Patterson, WF	Habitat-Specific Density and Diet of Rapidly Expanding Invasive Red Lionfish, Pterois volitans, Populations in the Northern Gulf of Mexico	PLOS ONE	9		10.1371/journal.pone.0105852	2014	1932-6203	invasive	Gulf of Mexico
Mctee, SA; Grubich, JR	Native densities, distribution, and diurnal activity of Red Sea lionfishes (Scorpaenidae)	MARINE ECOLOGY PROGRESS SERIES	508	232	10.3354/meps10847	2014	0171-8630	invasive	Native
Lopez-Gomez, MJ; Aguilar-Perera, A; Perera-Chan, L	Mayan diver-fishers as citizen scientists: detection and monitoring of the invasive red lionfish in the Parque Nacional Arrecife Alacranes, southern Gulf of Mexico	BIOLOGICAL INVASIONS	16	1357	10.1007/s10530-013-0582-0	2014	1387-3547	invasive	Gulf of Mexico
Toledo-Hernandez, C; Velez-Zuazo, X; Ruiz-Diaz, CP; Patricio, AR; Mege, P; Navarro, M; Sabat, AM; Betancur-R, R; Papa, R	Population ecology and genetics of the invasive lionfish in Puerto Rico	AQUATIC INVASIONS	9	237	10.3391/ai.2014.9.2.12	2014	1798-6540	invasive	Caribbean
Diller, JL; Frazer, TK; Jacoby, CA	Coping with the lionfish invasion: Evidence that naive, native predators can learn to help	JOURNAL OF EXPERIMENTAL MARINE BIOLOGY AND ECOLOGY	455	49	10.1016/j.jembe.2014.02.014	2014	0022-0981	invasive	Caribbean
Bayraktarov, E; Alarcon-Moscoso, J; Polanco, A; Wild, C	Spatial and temporal distribution of the invasive lionfish Pterois volitans in coral reefs of Tayrona National Natural Park, Colombian Caribbean	PEERJ	2		10.7717/peerj.397	2014	2167-8359	invasive	South America
Sikkel, PC; Tuttle, LJ; Cure, K; Coile, AM; Hixon, MA	Low Susceptibility of Invasive Red Lionfish (Pterois volitans) to a Generalist Ectoparasite in Both Its Introduced and Native Ranges	PLOS ONE	9		10.1371/journal.pone.0095854	2014	1932-6203	invasive	General
Valdivia, A; Bruno, JF; Cox, CE; Hackerott, S; Green, SJ	Re-examining the relationship between invasive lionfish and native grouper in the Caribbean	PEERJ	2		10.7717/peerj.348	2014	2167-8359	invasive	Caribbean
Cote, IM; Darling, ES; Malpica-Cruz, L; Smith, NS; Green, SJ; Curtis-Quick, J; Layman, C	What Doesn't Kill You Makes You Wary? Effect of Repeated Culling on the Behaviour of an Invasive Predator	PLOS ONE	9		10.1371/journal.pone.0094248	2014	1932-6203	invasive	Caribbean
Tremain, DM; O'Donnell, KE	Total mercury levels in invasive lionfish, Pterois volitans and Pterois miles (Scorpaenidae), from Florida waters	BULLETIN OF MARINE SCIENCE	90	578	10.5343/bms.2013.1025	2014	Jul-77	invasive	Eastern USA
Welsh, JS; Young, J; Gupta, R	Lionfish on the Loose in the Waters off St Vincent	WEST INDIAN MEDICAL JOURNAL	63	181	10.7727/wimj.2013.274	2014	0043-3144	invasive	Caribbean
Perera-Chan, LC; Aguilar-Perera, A	Length-weight and length-length relationships of the invasive red lionfish [Pterois volitans (Linnaeus, 1758): Scorpaenidae] in the Parque Nacional Arrecife Alacranes, Southern Gulf of Mexico	JOURNAL OF APPLIED ICHTHYOLOGY	30	203	10.1111/jai.12294	2014	0175-8659	invasive	Gulf of Mexico
Huge, DH; Schofield, PJ; Jacoby, CA; Frazer, TK	Total mercury concentrations in lionfish (Pterois volitans/miles) from the Florida Keys National Marine Sanctuary, USA	MARINE POLLUTION BULLETIN	78	55	10.1016/j.marpolbul.2013.11.019	2014	0025-326X	invasive	Eastern USA
Whitfield, PE; Munoz, RC; Buckel, CA; Degan, BP; Freshwater, DW; Hare, JA	Native fish community structure and Indo-Pacific lionfish Pterois volitans densities along a depth-temperature gradient in Onslow Bay, North Carolina, USA	MARINE ECOLOGY PROGRESS SERIES	509	+	10.3354/meps10882	2014	0171-8630	invasive	Eastern USA
Cure, K; McIlwain, JL; Hixon, MA	Habitat plasticity in native Pacific red lionfish Pterois volitans facilitates successful invasion of the Atlantic	MARINE ECOLOGY PROGRESS SERIES	506	U555	10.3354/meps10789	2014	0171-8630	invasive	General
Robertson, A; Garcia, AC; Quintana, HAF; Smith, TB; Castillo, BF; Reale-Munroe, K; Gulli, JA; Olsen, DA; Hooe-Rollman, JI; Jester, ELE; Klimek, BJ; Plakas, SM	Invasive Lionfish (Pterois volitans): A Potential Human Health Threat for Ciguatera Fish Poisoning in Tropical Waters	MARINE DRUGS	12	97	10.3390/md12010088	2014	1660-3397	invasive	Caribbean
Bariche, M; Torres, M; Azzurro, E	The presence of the invasive Lionfish Pterois miles in the Mediterranean Sea	MEDITERRANEAN MARINE SCIENCE	14	294		2013	1108-393X	invasive	Mediterranean
Stevens, JL; Olson, JB	Invasive lionfish harbor a different external bacterial community than native Bahamian fishes	CORAL REEFS	32	1121	10.1007/s00338-013-1072-7	2013	0722-4028	invasive	Caribbean
Cerino, D; Overton, AS; Rice, JA; Morris, JA	Bioenergetics and Trophic Impacts of the Invasive Indo-Pacific Lionfish	TRANSACTIONS OF THE AMERICAN FISHERIES SOCIETY	142	1534	10.1080/00028487.2013.811098	2013	Feb-87	invasive	Eastern USA
Albins, MA; Hixon, MA	Worst case scenario: potential long-term effects of invasive predatory lionfish (Pterois volitans) on Atlantic and Caribbean coral-reef communities	ENVIRONMENTAL BIOLOGY OF FISHES	96	1157	10.1007/s10641-011-9795-1	2013	0378-1909	invasive	General
Lonnstedt, OM; McCormick, MI	Ultimate Predators: Lionfish Have Evolved to Circumvent Prey Risk Assessment Abilities	PLOS ONE	8		10.1371/journal.pone.0075781	2013	1932-6203	invasive	Native
Schultz, TF; Fitzpatrick, CK; Freshwater, DW; Morris, JA	Characterization of 18 polymorphic microsatellite loci from invasive lionfish (Pterois volitans and P-miles)	CONSERVATION GENETICS RESOURCES	5	601	10.1007/s12686-013-9860-5	2013	1877-7252	invasive	General
Johnston, MW; Purkis, SJ	Modeling the Potential Spread of the Recently Identified Non-Native Panther Grouper (Chromileptes altivelis) in the Atlantic Using a Cellular Automaton Approach	PLOS ONE	8		10.1371/journal.pone.0073023	2013	1932-6203	invasive	General
Hackerott, S; Valdivia, A; Green, SJ; Cote, IM; Cox, CE; Akins, L; Layman, CA; Precht, WF; Bruno, JF	Native Predators Do Not Influence Invasion Success of Pacific Lionfish on Caribbean Reefs	PLOS ONE	8		10.1371/journal.pone.0068259	2013	1932-6203	invasive	General
Benkwitt, CE	Density-Dependent Growth in Invasive Lionfish (Pterois volitans)	PLOS ONE	8		10.1371/journal.pone.0066995	2013	1932-6203	invasive	Caribbean
Green, SJ; Tamburello, N; Miller, SE; Akins, JL; Cote, IM	Habitat complexity and fish size affect the detection of Indo-Pacific lionfish on invaded coral reefs	CORAL REEFS	32	421	10.1007/s00338-012-0987-8	2013	0722-4028	invasive	Caribbean
Marsh-Hunkin, KE; Gochfeld, DJ; Slattery, M	Antipredator responses to invasive lionfish, Pterois volitans: interspecific differences in cue utilization by two coral reef gobies	MARINE BIOLOGY	160	1040	10.1007/s00227-012-2156-6	2013	0025-3162	invasive	Caribbean
de Leon, R; Vane, K; Bertuol, P; Chamberland, VC; Simal, F; Imms, E; Vermeij, MJA	Effectiveness of lionfish removal efforts in the southern Caribbean	ENDANGERED SPECIES RESEARCH	22	182	10.3354/esr00542	2013	1863-5407	invasive	Caribbean
Frias-Torres, S	sShould the Critically Endangered Goliath grouper Epinephelus itajara be culled in Florida?	ORYX	47	95	10.1017/S0030605312000361	2013	0030-6053	invasive	Eastern USA
Cote, IM; Green, SJ; Morris, JA; Akins, JL; Steinke, D	Diet richness of invasive Indo-Pacific lionfish revealed by DNA barcoding	MARINE ECOLOGY PROGRESS SERIES	472	256	10.3354/meps09992	2013	0171-8630	invasive	Caribbean
Albins, MA	Effects of invasive Pacific red lionfish Pterois volitans versus a native predator on Bahamian coral-reef fish communities	BIOLOGICAL INVASIONS	15	43	10.1007/s10530-012-0266-1	2013	1387-3547	invasive	Caribbean
Johnston, MW; Purkis, SJ	Invasionsoft: A web-enabled tool for invasive species colonization predictions	AQUATIC INVASIONS	7	417	10.3391/ai.2012.7.3.011	2012	1798-6540	invasive	General
Jud, ZR; Layman, CA	Site fidelity and movement patterns of invasive lionfish, Pterois spp., in a Florida estuary	JOURNAL OF EXPERIMENTAL MARINE BIOLOGY AND ECOLOGY	414	74	10.1016/j.jembe.2012.01.015	2012	0022-0981	invasive	Eastern USA
Green, SJ; Akins, JL; Maljkovic, A; Cote, IM	Invasive Lionfish Drive Atlantic Coral Reef Fish Declines	PLOS ONE	7		10.1371/journal.pone.0032596	2012	1932-6203	invasive	Caribbean
Cure, K; Benkwitt, CE; Kindinger, TL; Pickering, EA; Pusack, TJ; McIlwain, JL; Hixon, MA	Comparative behavior of red lionfish Pterois volitans on native Pacific versus invaded Atlantic coral reefs	MARINE ECOLOGY PROGRESS SERIES	467	192	10.3354/meps09942	2012	0171-8630	invasive	General
Frazer, TK; Jacoby, CA; Edwards, MA; Barry, SC; Manfrino, CM	Coping with the Lionfish Invasion: Can Targeted Removals Yield Beneficial Effects?	REVIEWS IN FISHERIES SCIENCE	20	191	10.1080/10641262.2012.700655	2012	1064-1262	invasive	Caribbean
Kulbicki, M; Beets, J; Chabanet, P; Cure, K; Darling, E; Floeter, SR; Galzin, R; Green, A; Harmelin-Vivien, M; Hixon, M; Letourneur, Y; de Loma, TL; McClanahan, T; McIlwain, J; MouTham, G; Myers, R; O'Leary, JK; Planes, S; Vigliola, L; Wantiez, L	Distributions of Indo-Pacific lionfishes Pterois spp. in their native ranges: implications for the Atlantic invasion	MARINE ECOLOGY PROGRESS SERIES	446	205	10.3354/meps09442	2012	0171-8630	invasive	Native
Albins, MA; Lyons, PJ	Invasive red lionfish Pterois volitans blow directed jets of water at prey fish	MARINE ECOLOGY PROGRESS SERIES	448	5	10.3354/meps09580	2012	0171-8630	invasive	Caribbean
Claydon, JAB; Calosso, MC; Traiger, SB	Progression of invasive lionfish in seagrass, mangrove and reef habitats	MARINE ECOLOGY PROGRESS SERIES	448	129	10.3354/meps09534	2012	0171-8630	invasive	Caribbean
Layman, CA; Allgeier, JE	Characterizing trophic ecology of generalist consumers: a case study of the invasive lionfish in The Bahamas	MARINE ECOLOGY PROGRESS SERIES	448	141	10.3354/meps09511	2012	0171-8630	invasive	Caribbean
Arias-Gonzalez, JE; Gonzalez-Gandara, C; Cabrera, JL; Christensen, V	Predicted impact of the invasive lionfish Pterois volitans on the food web of a Caribbean coral reef	ENVIRONMENTAL RESEARCH	111	925	10.1016/j.envres.2011.07.008	2011	0013-9351	invasive	General
Bullard, SA; Barse, AM; Curran, SS; Morris, JA	FIRST RECORD OF A DIGENEAN FROM INVASIVE LIONFISH, PTEROIS CF. VOLITANS, (SCORPAENIFORMES: SCORPAENIDAE) IN THE NORTHWESTERN ATLANTIC OCEAN	JOURNAL OF PARASITOLOGY	97	837	10.1645/GE-2746.1	2011	0022-3395	invasive	Eastern USA
Biggs, CR; Olden, JD	Multi-scale habitat occupancy of invasive lionfish (Pterois volitans) in coral reef environments of Roatan, Honduras	AQUATIC INVASIONS	6	353	10.3391/ai.2011.6.3.11	2011	1798-6540	invasive	South America
Darling, ES; Green, SJ; O'Leary, JK; Cote, IM	Indo-Pacific lionfish are larger and more abundant on invaded reefs: a comparison of Kenyan and Bahamian lionfish populations	BIOLOGICAL INVASIONS	13	2051	10.1007/s10530-011-0020-0	2011	1387-3547	invasive	General
Lesser, MP; Slattery, M	Phase shift to algal dominated communities at mesophotic depths associated with lionfish (Pterois volitans) invasion on a Bahamian coral reef	BIOLOGICAL INVASIONS	13	1868	10.1007/s10530-011-0005-z	2011	1387-3547	invasive	Caribbean
Ilves, KL; Kellogg, LL; Quattrini, AM; Chaplin, GW; Hertler, H; Lundberg, JG	ASSESSING 50-YEAR CHANGE IN BAHAMIAN REEF FISH ASSEMBLAGES: EVIDENCE FOR COMMUNITY RESPONSE TO RECENT DISTURBANCE?	BULLETIN OF MARINE SCIENCE	87	588	10.5343/bms.2010.1052	2011	Jul-77	invasive	Caribbean
Betancur-R, R; Hines, A; Acero, A; Orti, G; Wilbur, AE; Freshwater, DW	Reconstructing the lionfish invasion: insights into Greater Caribbean biogeography	JOURNAL OF BIOGEOGRAPHY	38	1293	10.1111/j.1365-2699.2011.02496.x	2011	0305-0270	invasive	General
Mumby, PJ; Harborne, AR; Brumbaugh, DR	Grouper as a Natural Biocontrol of Invasive Lionfish	PLOS ONE	6		10.1371/journal.pone.0021510	2011	1932-6203	invasive	Caribbean
Johnston, MW; Purkis, SJ	Spatial analysis of the invasion of lionfish in the western Atlantic and Caribbean	MARINE POLLUTION BULLETIN	62	1226	10.1016/j.marpolbul.2011.03.028	2011	0025-326X	invasive	General
Barbour, AB; Allen, MS; Frazer, TK; Sherman, KD	Evaluating the Potential Efficacy of Invasive Lionfish (Pterois volitans) Removals	PLOS ONE	6		10.1371/journal.pone.0019666	2011	1932-6203	invasive	General
Morris, JA; Sullivan, CV; Govoni, JJ	Oogenesis and spawn formation in the invasive lionfish, Pterois miles and Pterois volitans	SCIENTIA MARINA	75	154	10.3989/scimar.2011.75n1147	2011	0214-8358	invasive	Eastern USA
Weis, JS	Invasion and predation in aquatic ecosystems	CURRENT ZOOLOGY	57	624		2011	1674-5507	invasive	General
Jud, ZR; Layman, CA; Lee, JA; Arrington, DA	Recent invasion of a Florida (USA) estuarine system by lionfish Pterois volitans/P. miles	AQUATIC BIOLOGY	13	26	10.3354/ab00351	2011	1864-7790	invasive	Eastern USA
Morris, JA; Shertzer, KW; Rice, JA	A stage-based matrix population model of invasive lionfish with implications for control	BIOLOGICAL INVASIONS	13	12	10.1007/s10530-010-9786-8	2011	1387-3547	invasive	General
Green, SJ; Akins, JL; Cote, IM	Foraging behaviour and prey consumption in the Indo-Pacific lionfish on Bahamian coral reefs	MARINE ECOLOGY PROGRESS SERIES	433	167	10.3354/meps09208	2011	0171-8630	invasive	Caribbean
Munoz, RC; Currin, CA; Whitfield, PE	Diet of invasive lionfish on hard bottom reefs of the Southeast USA: insights from stomach contents and stable isotopes	MARINE ECOLOGY PROGRESS SERIES	432	U494	10.3354/meps09154	2011	0171-8630	invasive	Eastern USA
Anderson, ET; Stoskopf, MK; Morris, JA; Clarke, EO; Harms, CA	Hematology, Plasma Biochemistry, and Tissue Enzyme Activities of Invasive Red Lionfish Captured off North Carolina, USA	JOURNAL OF AQUATIC ANIMAL HEALTH	22	273	10.1577/H10-029.1	2010	0899-7659	invasive	Eastern USA
Ahrenholz, DW; Morris, JA	Larval duration of the lionfish, Pterois volitans along the Bahamian Archipelago	ENVIRONMENTAL BIOLOGY OF FISHES	88	309	10.1007/s10641-010-9647-4	2010	0378-1909	invasive	Caribbean
Aguilar-Perera, A; Tuz-Sulub, A	Non-native, invasive red lionfish (Pterois volitans [Linnaeus, 1758]: Scorpaenidae), is first recorded in the southern Gulf of Mexico, off the northern Yucatan Peninsula, Mexico	AQUATIC INVASIONS	5	S12	10.3391/ai.2010.5.S1.003	2010	1798-6540	invasive	Gulf of Mexico
Lasso-Alcala, OM; Posada, JM	Presence of the invasive red lionfish, Pterois volitans (Linnaeus, 1758), on the coast of Venezuela, southeastern Caribbean Sea	AQUATIC INVASIONS	5	S59	10.3391/ai.2010.5.S1.013	2010	1798-6540	invasive	South America
Schofield, PJ	Update on geographic spread of invasive lionfishes (Pterois volitans [Linnaeus, 1758] and P. miles [Bennett, 1828]) in the Western North Atlantic Ocean, Caribbean Sea and Gulf of Mexico	AQUATIC INVASIONS	5	S122	10.3391/ai.2010.5.S1.024	2010	1798-6540	invasive	General
Barbour, AB; Montgomery, ML; Adamson, AA; Diaz-Ferguson, E; Silliman, BR	Mangrove use by the invasive lionfish Pterois volitans	MARINE ECOLOGY PROGRESS SERIES	401	294	10.3354/meps08373	2010	0171-8630	invasive	Caribbean
Sutherland, WJ; Clout, M; Cote, IM; Daszak, P; Depledge, MH; Fellman, L; Fleishman, E; Garthwaite, R; Gibbons, DW; De Lurio, J; Impey, AJ; Lickorish, F; Lindenmayer, D; Madgwick, J; Margerison, C; Maynard, T; Peck, LS; Pretty, J; Prior, S; Redford, KH; Scharlemann, JPW; Spalding, M; Watkinson, AR	A horizon scan of global conservation issues for 2010	TRENDS IN ECOLOGY & EVOLUTION	25	7	10.1016/j.tree.2009.10.003	2010	0169-5347	invasive	General
Keller, BD; Gleason, DF; McLeod, E; Woodley, CM; Airame, S; Causey, BD; Friedlander, AM; Grober-Dunsmore, R; Johnson, JE; Miller, SL; Steneck, RS	Climate Change, Coral Reef Ecosystems, and Management Options for Marine Protected Areas	ENVIRONMENTAL MANAGEMENT	44	1088	10.1007/s00267-009-9346-0	2009	0364-152X	invasive	General
Morris, JA; Akins, JL	Feeding ecology of invasive lionfish (Pterois volitans) in the Bahamian archipelago	ENVIRONMENTAL BIOLOGY OF FISHES	86	398	10.1007/s10641-009-9538-8	2009	0378-1909	invasive	Caribbean
Shertzer, KW; Williams, EH; Taylor, JC	Spatial structure and temporal patterns in a large marine ecosystem: Exploited reef fishes of the southeast United States	FISHERIES RESEARCH	100	133	10.1016/j.fishres.2009.06.017	2009	0165-7836	invasive	General
Freshwater, DW; Hines, A; Parham, S; Wilbur, A; Sabaoun, M; Woodhead, J; Akins, L; Purdy, B; Whitfield, PE; Paris, CB	Mitochondrial control region sequence analyses indicate dispersal from the US East Coast as the source of the invasive Indo-Pacific lionfish Pterois volitans in the Bahamas	MARINE BIOLOGY	156	1221	10.1007/s00227-009-1163-8	2009	0025-3162	invasive	Caribbean
Morris, JA; Freshwater, DW	Phenotypic variation of lionfish supraocular tentacles	ENVIRONMENTAL BIOLOGY OF FISHES	83	241	10.1007/s10641-007-9326-2	2008	0378-1909	invasive	Eastern USA
Maljkovic, A; van Leeuwen, TE; Cove, SN	Predation on the invasive red lionfish, Pterois volitans (Pisces : Scorpaenidae), by native groupers in the Bahamas	CORAL REEFS	27	501	10.1007/s00338-008-0372-9	2008	0722-4028	invasive	Caribbean
Albins, MA; Hixon, MA	Invasive Indo-Pacific lionfish Pterois volitans reduce recruitment of Atlantic coral-reef fishes	MARINE ECOLOGY PROGRESS SERIES	367	238	10.3354/meps07620	2008	0171-8630	invasive	Caribbean
Hamner, RM; Freshwater, DW; Whitfield, PE	Mitochondrial cytochrome b analysis reveals two invasive lionfish species with strong founder effects in the western Atlantic	JOURNAL OF FISH BIOLOGY	71	222	10.1111/j.1095-8649.2007.01575.x	2007	0022-1112	invasive	General
Whitfield, PE; Hare, JA; David, AW; Harter, SL; Munoz, RC; Addison, CM	Abundance estimates of the Indo-Pacific lionfish Pterois volitans/miles complex in the Western North Atlantic	BIOLOGICAL INVASIONS	9	64	10.1007/s10530-006-9005-9	2007	1387-3547	invasive	Eastern USA
Meister, HS; Wyanski, DM; Loefer, JK; Ross, SW; Quattrini, AM; Sulak, KJ	Further evidence for the invasion and establishment of Pterois volitans (Teleostei : Scorpaenidae) along the Atlantic coast of the United States	SOUTHEASTERN NATURALIST	4	206	10.1656/1528-7092(2005)004[0193:FEFTIA]2.0.CO;2	2005	1528-7092	invasive	Eastern USA
Kimball, ME; Miller, JM; Whitfield, PE; Hare, JA	Thermal tolerance and potential distribution of invasive lionfish (Pterois volitans/miles complex) on the east coast of the United States	MARINE ECOLOGY PROGRESS SERIES	283	278	10.3354/meps283269	2004	0171-8630	invasive	Eastern USA
Whitfield, PE; Gardner, T; Vives, SP; Gilligan, MR; Courtenay, WR; Ray, GC; Hare, JA	Biological invasion of the Indo-Pacific lionfish Pterois volitans along the Atlantic coast of North America	MARINE ECOLOGY PROGRESS SERIES	235	297	10.3354/meps235289	2002	0171-8630	invasive	General
Clarke, GS; Crossland, MR; Shilton, C; Shine, R	Chemical suppression of embryonic cane toads Rhinella marina by larval conspecifics	JOURNAL OF APPLIED ECOLOGY	52	1557	10.1111/1365-2664.12528	2015	0021-8901	invasive	Eastern Australia
Gonzalez-Bernal, E; Brown, GP; Crowther, MS; Shine, R	Sex and age differences in habitat use by invasive cane toads (Rhinella marina) and a native anuran (Cyclorana australis) in the Australian wet-dry tropics	AUSTRAL ECOLOGY	40	961	10.1111/aec.12279	2015	1442-9985	invasive	Eastern Australia
Narayan, EJ; Jessop, TS; Hero, JM	Invasive cane toad triggers chronic physiological stress and decreased reproductive success in an island endemic	FUNCTIONAL ECOLOGY	29	1444	10.1111/1365-2435.12446	2015	0269-8463	invasive	Pacific Islands
Yasumiba, K; Alford, RA; Schwarzkopf, L	Why do male and female cane toads, Rhinella marina, respond differently to advertisement calls?	ANIMAL BEHAVIOUR	109	147	10.1016/j.anbehav.2015.08.015	2015	Mar-72	invasive	Eastern Australia
Mayer, M; Brown, GP; Zimmermann, B; Greenlees, MJ; Shine, R	Habitat use of the introduced cane toad (Rhinella marina) and native frog species in tropical Australia	JOURNAL OF TROPICAL ECOLOGY	31	540	10.1017/S0266467415000474	2015	0266-4674	invasive	Northern Australia
Jolly, CJ; Shine, R; Greenlees, MJ	The impact of invasive cane toads on native wildlife in southern Australia	ECOLOGY AND EVOLUTION	5	3894	10.1002/ece3.1657	2015	2045-7758	invasive	Eastern Australia
Doody, JS; Soanes, R; Castellano, CM; Rhind, D; Green, B; McHenry, CR; Clulow, S	Invasive toads shift predator-prey densities in animal communities by removing top predators	ECOLOGY	96	2554	10.1890/14-1332.1	2015	Dec-58	invasive	Northern Australia
Lennox, R; Choi, K; Harrison, PM; Paterson, JE; Peat, TB; Ward, TD; Cooke, SJ	Improving science-based invasive species management with physiological knowledge, concepts, and tools	BIOLOGICAL INVASIONS	17	2227	10.1007/s10530-015-0884-5	2015	1387-3547	invasive	General
Feit, B; Dempster, T; Gibb, H; Letnic, M	Invasive Cane Toads' Predatory Impact on Dung Beetles is Mediated by Reservoir Type at Artificial Water Points	ECOSYSTEMS	18	838	10.1007/s10021-015-9865-x	2015	1432-9840	invasive	Northern Australia
Wijethunga, U; Greenlees, M; Shine, R	The Acid Test: pH Tolerance of the Eggs and Larvae of the Invasive Cane Toad (Rhinella marina) in Southeastern Australia	PHYSIOLOGICAL AND BIOCHEMICAL ZOOLOGY	88	443	10.1086/681263	2015	1522-2152	invasive	Eastern Australia
Brown, GP; Phillips, BL; Shine, R	Directional dispersal has not evolved during the cane toad invasion	FUNCTIONAL ECOLOGY	29	838	10.1111/1365-2435.12397	2015	0269-8463	invasive	Northern Australia
Nelson, FBL; Brown, GP; Dubey, S; Shine, R	THE EFFECTS OF A NEMATODE LUNGWORM (RHABDIAS HYLAE) ON ITS NATURAL AND INVASIVE ANURAN HOSTS	JOURNAL OF PARASITOLOGY	101	296	10.1645/14-657.1	2015	0022-3395	invasive	Northern Australia
Rollins, LA; Richardson, MF; Shine, R	A genetic perspective on rapid evolution in cane toads (Rhinella marina)	MOLECULAR ECOLOGY	24	2276	10.1111/mec.13184	2015	0962-1083	invasive	Northern Australia
Feit, B; Letnic, M	Species level traits determine positive and negative population impacts of invasive cane toads on native squamates	BIODIVERSITY AND CONSERVATION	24	1029	10.1007/s10531-014-0850-z	2015	0960-3115	invasive	Northern Australia
Kelehear, C; Saltonstall, K; Torchin, ME	An introduced pentastomid parasite (Raillietiella frenata) infects native cane toads (Rhinella marina) in Panama	PARASITOLOGY	142	679	10.1017/S0031182014001759	2015	0031-1820	invasive	Native
Letnic, M; Webb, JK; Jessop, TS; Dempster, T	Restricting access to invasion hubs enables sustained control of an invasive vertebrate	JOURNAL OF APPLIED ECOLOGY	52	347	10.1111/1365-2664.12390	2015	0021-8901	invasive	Northern Australia
Bleach, IT; Beckmann, C; Both, C; Brown, GP; Shine, R	Noisy neighbours at the frog pond: effects of invasive cane toads on the calling behaviour of native Australian frogs	BEHAVIORAL ECOLOGY AND SOCIOBIOLOGY	69	683	10.1007/s00265-015-1879-z	2015	0340-5443	invasive	Northern Australia
Winwood-Smith, HS; Alton, LA; Franklin, CE; White, CR	Does greater thermal plasticity facilitate range expansion of an invasive terrestrial anuran into higher latitudes?	CONSERVATION PHYSIOLOGY	3		10.1093/conphys/cov010	2015	2051-1434	invasive	Northern Australia
Cabrera-Guzman, E; Crossland, MR; Pearson, D; Webb, JK; Shine, R	Predation on invasive cane toads (Rhinella marina) by native Australian rodents	JOURNAL OF PEST SCIENCE	88	153	10.1007/s10340-014-0586-2	2015	1612-4758	invasive	Northern Australia
Davis, JL; Alford, RA; Schwarzkopf, L	Some lights repel amphibians: implications for improving trap lures for invasive species	INTERNATIONAL JOURNAL OF PEST MANAGEMENT	61	311	10.1080/09670874.2015.1058991	2015	0967-0874	invasive	Eastern Australia
Cabrera-Guzman, E; Crossland, MR; Shine, R	INVASIVE CANE TOADS AS PREY FOR NATIVE ARTHROPOD PREDATORS IN TROPICAL AUSTRALIA	HERPETOLOGICAL MONOGRAPHS	29	39		2015	0733-1347	invasive	Northern Australia
Candler, S; Bernal, XE	Differences in neophobia between cane toads from introduced and native populations	BEHAVIORAL ECOLOGY	26	104	10.1093/beheco/aru162	2015	1045-2249	invasive	Florida
Brown, GP; Phillips, BL; Dubey, S; Shine, R	Invader immunology: invasion history alters immune system function in cane toads (Rhinella marina) in tropical Australia	ECOLOGY LETTERS	18	65	10.1111/ele.12390	2015	1461-023X	invasive	Northern Australia
Sullivan, KE; Fleming, G; Terrell, S; Smith, D; Ridgley, F; Valdes, EV	VITAMIN A VALUES OF WILD-CAUGHT CUBAN TREE FROGS (OSTEOPILUS SEPTENTRIONALIS) AND MARINE TOADS (RHINELLA MARINA) IN WHOLE BODY, LIVER, AND SERUM	JOURNAL OF ZOO AND WILDLIFE MEDICINE	45	895	10.1638/2013-0289.1	2014	1042-7260	invasive	Florida
Brown, GP; Phillips, BL; Shine, R	The straight and narrow path: the evolution of straight-line dispersal at a cane toad invasion front	PROCEEDINGS OF THE ROYAL SOCIETY B-BIOLOGICAL SCIENCES	281		10.1098/rspb.2014.1385	2014	0962-8452	invasive	Northern Australia
Doody, JS; Mayes, P; Clulow, S; Rhind, D; Green, B; Castellano, CM; D'Amore, D; Mchenry, C	Impacts of the invasive cane toad on aquatic reptiles in a highly modified ecosystem: the importance of replicating impact studies	BIOLOGICAL INVASIONS	16	2309	10.1007/s10530-014-0665-6	2014	1387-3547	invasive	Northern Australia
Flores-Nieves, CZ; Logue, DM; Santos-Flores, CJ	NATIVE WHITE-LIPPED FROG LARVAE (LEPTODACTYLUS ALBILABRIS) OUTCOMPETE INTRODUCED CANE TOAD LARVAE (RHINELLA MARINA) UNDER LABORATORY CONDITIONS	HERPETOLOGICAL CONSERVATION AND BIOLOGY	9	386		2014	2151-0733	invasive	General
McCann, S; Greenlees, MJ; Newell, D; Shine, R	Rapid acclimation to cold allows the cane toad to invade montane areas within its Australian range	FUNCTIONAL ECOLOGY	28	1174	10.1111/1365-2435.12255	2014	0269-8463	invasive	Eastern Australia
Pizzatto, L; Both, C; Shine, R	Quantifying Anuran Microhabitat Use to Infer the Potential for Parasite Transmission between Invasive Cane Toads and Two Species of Australian Native Frogs	PLOS ONE	9		10.1371/journal.pone.0106996	2014	1932-6203	invasive	Northern Australia
Gonzalez-Bernal, E; Brown, GP; Shine, R	Invasive Cane Toads: Social Facilitation Depends upon an Individual's Personality	PLOS ONE	9		10.1371/journal.pone.0102880	2014	1932-6203	invasive	Northern Australia
Tingley, R; Vallinoto, M; Sequeira, F; Kearney, MR	Realized niche shift during a global biological invasion	PROCEEDINGS OF THE NATIONAL ACADEMY OF SCIENCES OF THE UNITED STATES OF AMERICA	111	10238	10.1073/pnas.1405766111	2014	0027-8424	invasive	General
Brown, GP; Shine, R	Immune Response Varies with Rate of Dispersal in Invasive Cane Toads (Rhinella marina)	PLOS ONE	9		10.1371/journal.pone.0099734	2014	1932-6203	invasive	Northern Australia
Letnic, M; Webb, JK; Jessop, TS; Florance, D; Dempster, T	Artificial water points facilitate the spread of an invasive vertebrate in arid Australia	JOURNAL OF APPLIED ECOLOGY	51	803	10.1111/1365-2664.12232	2014	0021-8901	invasive	Northern Australia
Yeager, A; Commito, J; Wilson, A; Bower, D; Schwarzkopf, L	Sex, light, and sound: location and combination of multiple attractants affect probability of cane toad (Rhinella marina) capture	JOURNAL OF PEST SCIENCE	87	329	10.1007/s10340-014-0555-9	2014	1612-4758	invasive	Eastern Australia
Llewelyn, J; Schwarzkopf, L; Phillips, BL; Shine, R	After the crash: How do predators adjust following the invasion of a novel toxic prey type?	AUSTRAL ECOLOGY	39	197	10.1111/aec.12058	2014	1442-9985	invasive	Eastern Australia
Heise-Pavlov, SR; Paleologo, K; Glenny, W	Effect of Rhabdias pseudosphaerocephala on prey consumption of free-ranging cane toads (Rhinella marina) during Australian tropical wet seasons	JOURNAL OF PEST SCIENCE	87	97	10.1007/s10340-013-0506-x	2014	1612-4758	invasive	Eastern Australia
Webb, JK; Letnic, M; Jessop, TS; Dempster, T	Behavioural flexibility allows an invasive vertebrate to survive in a semi-arid environment	BIOLOGY LETTERS	10		10.1098/rsbl.2013.1014	2014	1744-9561	invasive	Northern Australia
Shine, R	A review of ecological interactions between native frogs and invasive cane toads in Australia	AUSTRAL ECOLOGY	39	16	10.1111/aec.12066	2014	1442-9985	invasive	General
Bleach, I; Beckmann, C; Brown, GP; Shine, R	Effects of an invasive species on refuge-site selection by native fauna: The impact of cane toads on native frogs in the Australian tropics	AUSTRAL ECOLOGY	39	59	10.1111/aec.12044	2014	1442-9985	invasive	Northern Australia
Cabrera-Guzman, E; Crossland, MR; Shine, R	Competing tadpoles: Australian native frogs affect invasive cane toads (Rhinella marina) in natural waterbodies	AUSTRAL ECOLOGY	38	904		2013	1442-9985	invasive	Northern Australia
Cabrera-Guzman, E; Crossland, MR; Shine, R	Mechanisms of competition between tadpoles of Australian frogs (Litoria spp.) and invasive cane toads (Rhinella marina)	FRESHWATER BIOLOGY	58	2600	10.1111/fwb.12235	2013	0046-5070	invasive	Northern Australia
Cabrera-Guzman, E; Crossland, MR; Gonzalez-Bernal, E; Shine, R	The Interacting Effects of Ungulate Hoofprints and Predatory Native Ants on Metamorph Cane Toads in Tropical Australia	PLOS ONE	8		10.1371/journal.pone.0079496	2013	1932-6203	invasive	Northern Australia
Jessop, TS; Letnic, M; Webb, JK; Dempster, T	Adrenocortical stress responses influence an invasive vertebrate's fitness in an extreme environment	PROCEEDINGS OF THE ROYAL SOCIETY B-BIOLOGICAL SCIENCES	280		10.1098/rspb.2013.1444	2013	0962-8452	invasive	Northern Australia
Narayan, EJ; Hero, JM	Repeatability of Baseline Corticosterone and Acute Stress Responses to Capture, and Patterns of Reproductive Hormones in Vitellogenic and Non-Vitellogenic Female Fijian Ground Frog (Platymantis vitiana)	JOURNAL OF EXPERIMENTAL ZOOLOGY PART A-ECOLOGICAL GENETICS AND PHYSIOLOGY	319	481	10.1002/jez.1810	2013	1932-5223	invasive	General
Beaty, LE; Salice, CJ	Size matters: insights from an allometric approach to evaluate control methods for invasive Australian Rhinella marina	ECOLOGICAL APPLICATIONS	23	1553	10.1890/12-1298.1	2013	1051-0761	invasive	General
Graham, CM; Narayan, EJ; McCallum, H; Hero, JM	Non-invasive monitoring of glucocorticoid physiology within highland and lowland populations of native Australian Great Barred Frog (Mixophyes fasciolatus)	GENERAL AND COMPARATIVE ENDOCRINOLOGY	191	30	10.1016/j.ygcen.2013.05.012	2013	0016-6480	invasive	General
Narayan, EJ; Cockrem, J; Hero, JM	Changes in serum and urinary corticosterone and testosterone during short-term capture and handling in the cane toad (Rhinella marina)	GENERAL AND COMPARATIVE ENDOCRINOLOGY	191	230	10.1016/j.ygcen.2013.06.018	2013	0016-6480	invasive	General
Kelehear, C; Brown, GP; Shine, R	Invasive parasites in multiple invasive hosts: the arrival of a new host revives a stalled prior parasite invasion	OIKOS	122	1324	10.1111/j.1600-0706.2013.00292.x	2013	0030-1299	invasive	Northern Australia
Lindstrom, T; Brown, GP; Sisson, SA; Phillips, BL; Shine, R	Rapid shifts in dispersal behavior on an expanding range edge	PROCEEDINGS OF THE NATIONAL ACADEMY OF SCIENCES OF THE UNITED STATES OF AMERICA	110	13456	10.1073/pnas.1303157110	2013	0027-8424	invasive	Northern Australia
Price-Rees, SJ; Webb, JK; Shine, R	Reducing the impact of a toxic invader by inducing taste aversion in an imperilled native reptile predator	ANIMAL CONSERVATION	16	394	10.1111/acv.12004	2013	1367-9430	invasive	Northern Australia
Pizzatto, L; Kelehear, C; Shine, R	Seasonal dynamics of the lungworm, Rhabdias pseudosphaerocephala, in recently colonised cane toad (Rhinella marina) populations in tropical Australia	INTERNATIONAL JOURNAL FOR PARASITOLOGY	43	761	10.1016/j.ijpara.2013.05.002	2013	0020-7519	invasive	Northern Australia
Alex Perkins, T; Phillips, BL; Baskett, ML; Hastings, A	Evolution of dispersal and life history interact to drive accelerating spread of an invasive species	ECOLOGY LETTERS	16	1087	10.1111/ele.12136	2013	1461-023X	invasive	Northern Australia
Cabrera-Guzman, E; Crossland, MR; Brown, GP; Shine, R	Larger Body Size at Metamorphosis Enhances Survival, Growth and Performance of Young Cane Toads (Rhinella marina)	PLOS ONE	8		10.1371/journal.pone.0070121	2013	1932-6203	invasive	Northern Australia
Narayan, EJ; Cockrem, JF; Hero, JM	Repeatability of baseline corticosterone and short-term corticosterone stress responses, and their correlation with testosterone and body condition in a terrestrial breeding anuran (Platymantis vitiana)	COMPARATIVE BIOCHEMISTRY AND PHYSIOLOGY A-MOLECULAR & INTEGRATIVE PHYSIOLOGY	165	312	10.1016/j.cbpa.2013.03.033	2013	1095-6433	invasive	General
Brown, GP; Greenlees, MJ; Phillips, BL; Shine, R	Road transect surveys do not reveal any consistent effects of a toxic invasive species on tropical reptiles	BIOLOGICAL INVASIONS	15	1015	10.1007/s10530-012-0346-2	2013	1387-3547	invasive	Northern Australia
Brown, GP; Ujvari, B; Madsen, T; Shine, R	Invader impact clarifies the roles of top-down and bottom-up effects on tropical snake populations	FUNCTIONAL ECOLOGY	27	361	10.1111/1365-2435.12044	2013	0269-8463	invasive	Northern Australia
Somaweera, R; Shine, R; Webb, J; Dempster, T; Letnic, M	Why does vulnerability to toxic invasive cane toads vary among populations of Australian freshwater crocodiles?	ANIMAL CONSERVATION	16	96	10.1111/j.1469-1795.2012.00578.x	2013	1367-9430	invasive	Northern Australia
Tingley, R; Phillips, BL; Letnic, M; Brown, GP; Shine, R; Baird, SJE	Identifying optimal barriers to halt the invasion of cane toads Rhinella marina in arid Australia	JOURNAL OF APPLIED ECOLOGY	50	137	10.1111/1365-2664.12021	2013	0021-8901	invasive	Northern Australia
Bowcock, H; Brown, GP; Shine, R	Sexual selection in cane toads Rhinella marina: A male's body size affects his success and his tactics	CURRENT ZOOLOGY	59	753		2013	1674-5507	invasive	Northern Australia
Kamper, W; Webb, JK; Crowther, MS; Greenlees, MJ; Shine, R	Behaviour and survivorship of a dasyurid predator (Antechinus flavipes) in response to encounters with the toxic and invasive cane toad (Rhinella marina)	AUSTRALIAN MAMMALOGY	35	143	10.1071/AM12025	2013	0310-0049	invasive	Northern Australia
Britton, ARC; Britton, EK; McMahon, CR	Impact of a toxic invasive species on freshwater crocodile (Crocodylus johnstoni) populations in upstream escarpments	WILDLIFE RESEARCH	40	317	10.1071/WR12215	2013	1035-3712	invasive	Northern Australia
Narayan, EJ; Cockrem, JF; Hero, JM	Are baseline and short-term corticosterone stress responses in free-living amphibians repeatable?	COMPARATIVE BIOCHEMISTRY AND PHYSIOLOGY A-MOLECULAR & INTEGRATIVE PHYSIOLOGY	164	28	10.1016/j.cbpa.2012.10.001	2013	1095-6433	invasive	Eastern Australia
Pizzatto, L; Shine, R	Typhoid Mary in the frogpond: can we use native frogs to disseminate a lungworm biocontrol for invasive cane toads?	ANIMAL CONSERVATION	15	552	10.1111/j.1469-1795.2012.00564.x	2012	1367-9430	invasive	Northern Australia
Narayan, EJ; Hero, JM; Cockrem, JF	Inverse urinary corticosterone and testosterone metabolite responses to different durations of restraint in the cane toad (Rhinella marina)	GENERAL AND COMPARATIVE ENDOCRINOLOGY	179	349	10.1016/j.ygcen.2012.09.017	2012	0016-6480	invasive	Eastern Australia
Tingley, R; Greenlees, MJ; Shine, R	Hydric balance and locomotor performance of an anuran (Rhinella marina) invading the Australian arid zone	OIKOS	121	1965	10.1111/j.1600-0706.2012.20422.x	2012	0030-1299	invasive	Northern Australia
Gonzalez-Bernal, E; Greenlees, M; Brown, GP; Shine, R	Cane Toads on Cowpats: Commercial Livestock Production Facilitates Toad Invasion in Tropical Australia	PLOS ONE	7		10.1371/journal.pone.0049351	2012	1932-6203	invasive	Northern Australia
Kelehear, C; Cabrera-Guzman, E; Shine, R	Inadvertent consequences of community-based efforts to control invasive species	CONSERVATION LETTERS	5	365	10.1111/j.1755-263X.2012.00251.x	2012	1755-263X	invasive	Eastern Australia
Pizzatto, L; Kelehear, C; Dubey, S; Barton, D; Shine, R	HOST-PARASITE RELATIONSHIPS DURING A BIOLOGIC INVASION: 75 YEARS POSTINVASION, CANE TOADS AND SYMPATRIC AUSTRALIAN FROGS RETAIN SEPARATE LUNGWORM FAUNAS	JOURNAL OF WILDLIFE DISEASES	48	961	10.7589/2012-02-050	2012	0090-3558	invasive	General
Kelehear, C; Brown, GP; Shine, R	Size and sex matter: infection dynamics of an invading parasite (the pentastome Raillietiella frenatus) in an invading host (the cane toad Rhinella marina)	PARASITOLOGY	139	1604	10.1017/S0031182012000832	2012	0031-1820	invasive	Northern Australia
Crossland, MR; Haramura, T; Salim, AA; Capon, RJ; Shine, R	Exploiting intraspecific competitive mechanisms to control invasive cane toads (Rhinella marina)	PROCEEDINGS OF THE ROYAL SOCIETY B-BIOLOGICAL SCIENCES	279	3442	10.1098/rspb.2012.0821	2012	0962-8452	invasive	Northern Australia
Cabrera-Guzman, E; Crossland, MR; Shine, R	Predation on the eggs and larvae of invasive cane toads (Rhinella marina) by native aquatic invertebrates in tropical Australia	BIOLOGICAL CONSERVATION	153	9	10.1016/j.biocon.2012.04.012	2012	7-Jun	invasive	Northern Australia
Narayan, EJ; Cockrem, JF; Hero, JM	Effects of temperature on urinary corticosterone metabolite responses to short-term capture and handling stress in the cane toad (Rhinella marina)	GENERAL AND COMPARATIVE ENDOCRINOLOGY	178	305	10.1016/j.ygcen.2012.06.014	2012	0016-6480	invasive	Eastern Australia
Beckmann, C; Shine, R	Do drivers intentionally target wildlife on roads?	AUSTRAL ECOLOGY	37	632	10.1111/j.1442-9993.2011.02329.x	2012	1442-9985	invasive	Northern Australia
Llewelyn, J; Bell, K; Schwarzkopf, L; Alford, RA; Shine, R	Ontogenetic shifts in a prey's chemical defences influence feeding responses of a snake predator	OECOLOGIA	169	973	10.1007/s00442-012-2268-1	2012	0029-8549	invasive	Eastern Australia
Graham, SP; Kelehear, C; Brown, GP; Shine, R	Corticosterone-immune interactions during captive stress in invading Australian cane toads (Rhinella marina)	HORMONES AND BEHAVIOR	62	153	10.1016/j.yhbeh.2012.06.001	2012	0018-506X	invasive	Northern Australia
Kindermann, C; Narayan, EJ; Hero, JM	Urinary corticosterone metabolites and chytridiomycosis disease prevalence in a free-living population of male Stony Creek frogs (Litoria wilcoxii)	COMPARATIVE BIOCHEMISTRY AND PHYSIOLOGY A-MOLECULAR & INTEGRATIVE PHYSIOLOGY	162	176	10.1016/j.cbpa.2012.02.018	2012	1095-6433	invasive	General
Pizzatto, L; Shine, R	Lungworm infection modifies cardiac response to exercise in cane toads	JOURNAL OF ZOOLOGY	287	155	10.1111/j.1469-7998.2012.00898.x	2012	0952-8369	invasive	Northern Australia
Llewellyn, D; Thompson, MB; Brown, GP; Phillips, BL; Shine, R	Reduced investment in immune function in invasion-front populations of the cane toad (Rhinella marina) in Australia	BIOLOGICAL INVASIONS	14	1008	10.1007/s10530-011-0135-3	2012	1387-3547	invasive	Northern Australia
Crossland, MR; Shine, R	Embryonic exposure to conspecific chemicals suppresses cane toad growth and survival	BIOLOGY LETTERS	8	229	10.1098/rsbl.2011.0794	2012	1744-9561	invasive	Northern Australia
Kelehear, C; Brown, GP; Shine, R	Rapid evolution of parasite life history traits on an expanding range-edge	ECOLOGY LETTERS	15	337	10.1111/j.1461-0248.2012.01742.x	2012	1461-023X	invasive	Northern Australia
Somaweera, R; Shine, R	The (non) impact of invasive cane toads on freshwater crocodiles at Lake Argyle in tropical Australia	ANIMAL CONSERVATION	15	163	10.1111/j.1469-1795.2011.00500.x	2012	1367-9430	invasive	Northern Australia
Price-Rees, SJ; Brown, GP; Shine, R	Interacting Impacts of Invasive Plants and Invasive Toads on Native Lizards	AMERICAN NATURALIST	179	422	10.1086/664184	2012	0003-0147	invasive	Northern Australia
Shine, R	Invasive species as drivers of evolutionary change: cane toads in tropical Australia	EVOLUTIONARY APPLICATIONS	5	116	10.1111/j.1752-4571.2011.00201.x	2012	1752-4571	invasive	Northern Australia
Narayan, EJ; Molinia, FC; Cockrem, JF; Hero, JM	Individual variation and repeatability in urinary corticosterone metabolite responses to capture in the cane toad (Rhinella marina)	GENERAL AND COMPARATIVE ENDOCRINOLOGY	175	289	10.1016/j.ygcen.2011.11.023	2012	0016-6480	invasive	Eastern Australia
Tracy, CR; Christian, KA; Baldwin, J; Phillips, BL	Cane toads lack physiological enhancements for dispersal at the invasive front in Northern Australia	BIOLOGY OPEN	1	42	10.1242/bio.2011024	2012	2046-6390	invasive	Northern Australia
Beckmann, C; Shine, R	How many of Australia's ground-nesting birds are likely to be at risk from the invasive Cane Toad (Rhinella marina)?	EMU	112	89	10.1071/MU11028	2012	0158-4197	invasive	General
Beckmann, C; Crossland, MR; Shine, R	Responses of Australian wading birds to a novel toxic prey type, the invasive cane toad Rhinella marina	BIOLOGICAL INVASIONS	13	2934	10.1007/s10530-011-9974-1	2011	1387-3547	invasive	Northern Australia
Brown, GP; Kelehear, C; Shine, R	Effects of seasonal aridity on the ecology and behaviour of invasive cane toads in the Australian wet-dry tropics	FUNCTIONAL ECOLOGY	25	1347	10.1111/j.1365-2435.2011.01888.x	2011	0269-8463	invasive	Northern Australia
Tingley, R; Shine, R	Desiccation Risk Drives the Spatial Ecology of an Invasive Anuran (Rhinella marina) in the Australian Semi-Desert	PLOS ONE	6		10.1371/journal.pone.0025979	2011	1932-6203	invasive	Eastern Australia
Crossland, MR; Hearnden, MN; Pizzatto, L; Alford, RA; Shine, R	Why be a cannibal? The benefits to cane toad, Rhinella marina [=Bufo marinus], tadpoles of consuming conspecific eggs	ANIMAL BEHAVIOUR	82	782	10.1016/j.anbehav.2011.07.009	2011	Mar-72	invasive	Northern Australia
Kelehear, C; Spratt, DM; Dubey, S; Brown, GP; Shine, R	Using Combined Morphological, Allometric and Molecular Approaches to Identify Species of the Genus Raillietiella (Pentastomida)	PLOS ONE	6		10.1371/journal.pone.0024936	2011	1932-6203	invasive	General
Crossland, M; Brown, G; Shine, R	The enduring toxicity of road-killed cane toads (Rhinella marina)	BIOLOGICAL INVASIONS	13	2145	10.1007/s10530-011-0031-x	2011	1387-3547	invasive	Northern Australia
Shine, R; Doody, JS	Invasive species control: understanding conflicts between researchers and the general community	FRONTIERS IN ECOLOGY AND THE ENVIRONMENT	9	406	10.1890/100090	2011	1540-9295	invasive	General
Nelson, DWM; Crossland, MR; Shine, R	Behavioural responses of native predators to an invasive toxic prey species	AUSTRAL ECOLOGY	36	611	10.1111/j.1442-9993.2010.02187.x	2011	1442-9985	invasive	Northern Australia
Pizzatto, L; Shine, R	The effects of experimentally infecting Australian tree frogs with lungworms (Rhabdias pseudosphaerocephala) from invasive cane toads	INTERNATIONAL JOURNAL FOR PARASITOLOGY	41	949	10.1016/j.ijpara.2011.03.013	2011	0020-7519	invasive	Northern Australia
Beckmann, C; Shine, R	Toad's tongue for breakfast: exploitation of a novel prey type, the invasive cane toad, by scavenging raptors in tropical Australia	BIOLOGICAL INVASIONS	13	1455	10.1007/s10530-010-9903-8	2011	1387-3547	invasive	Northern Australia
Seebacher, F; Franklin, CE	Physiology of invasion: cane toads are constrained by thermal effects on physiological mechanisms that support locomotor performance	JOURNAL OF EXPERIMENTAL BIOLOGY	214	1444	10.1242/jeb.053124	2011	0022-0949	invasive	Eastern Australia
Hartigan, A; Fiala, I; Dykova, I; Jirku, M; Okimoto, B; Rose, K; Phalen, DN; Slapeta, J	A Suspected Parasite Spill-Back of Two Novel Myxidium spp. (Myxosporea) Causing Disease in Australian Endemic Frogs Found in the Invasive Cane Toad	PLOS ONE	6		10.1371/journal.pone.0018871	2011	1932-6203	invasive	General
Cabrera-Guzman, E; Crossland, M; Shine, R	Can we use the tadpoles of Australian frogs to reduce recruitment of invasive cane toads?	JOURNAL OF APPLIED ECOLOGY	48	470	10.1111/j.1365-2664.2010.01933.x	2011	0021-8901	invasive	Northern Australia
Kelehear, C; Brown, GP; Shine, R	Influence of lung parasites on the growth rates of free-ranging and captive adult cane toads	OECOLOGIA	165	592	10.1007/s00442-010-1836-5	2011	0029-8549	invasive	Northern Australia
Brown, GP; Phillips, BL; Shine, R	The ecological impact of invasive cane toads on tropical snakes: Field data do not support laboratory-based predictions	ECOLOGY	92	431		2011	Dec-58	invasive	Northern Australia
Narayan, EJ; Molinia, FC; Cockrem, JF; Hero, JM	Changes in urinary testosterone and corticosterone metabolites during short-term confinement with repeated handling in wild male cane toads (Rhinella marina)	AUSTRALIAN JOURNAL OF ZOOLOGY	59	269	10.1071/ZO11070	2011	0004-959X	invasive	Eastern Australia
Somaweera, R; Webb, JK; Brown, GP; Shine, R	Hatchling Australian freshwater crocodiles rapidly learn to avoid toxic invasive cane toads	BEHAVIOUR	148	517	10.1163/000579511X565763	2011	May-59	invasive	Northern Australia
Somaweera, R; Crossland, MR; Shine, R	Assessing the potential impact of invasive cane toads on a commercial freshwater fishery in tropical Australia	WILDLIFE RESEARCH	38	385	10.1071/WR11026	2011	1035-3712	invasive	Northern Australia
Webb, JK; Pearson, D; Shine, R	A small dasyurid predator (Sminthopsis virginiae) rapidly learns to avoid a toxic invader	WILDLIFE RESEARCH	38	731	10.1071/WR10206	2011	1035-3712	invasive	Western Australia
Shine, R	THE ECOLOGICAL IMPACT OF INVASIVE CANE TOADS (BUFO MARINUS) IN AUSTRALIA	QUARTERLY REVIEW OF BIOLOGY	85	291		2010	0033-5770	invasive	General
Somaweera, R; Somaweera, N; Shine, R	Frogs under friendly fire: How accurately can the general public recognize invasive species?	BIOLOGICAL CONSERVATION	143	1484	10.1016/j.biocon.2010.03.027	2010	7-Jun	invasive	General
Llewelyn, J; Schwarzkopf, L; Alford, R; Shine, R	Something different for dinner? Responses of a native Australian predator (the keelback snake) to an invasive prey species (the cane toad)	BIOLOGICAL INVASIONS	12	1051	10.1007/s10530-009-9521-5	2010	1387-3547	invasive	Eastern Australia
Crossland, MR; Shine, R	Vulnerability of an Australian anuran tadpole assemblage to the toxic eggs of the invasive cane toad (Bufo marinus)	AUSTRAL ECOLOGY	35	204	10.1111/j.1442-9993.2009.02027.x	2010	1442-9985	invasive	Northern Australia
Ward-Fear, G; Brown, GP; Shine, R	Factors affecting the vulnerability of cane toads (Bufo marinus) to predation by ants	BIOLOGICAL JOURNAL OF THE LINNEAN SOCIETY	99	751		2010	0024-4066	invasive	Northern Australia
Ward-Fear, G; Brown, GP; Shine, R	Using a native predator (the meat ant, Iridomyrmex reburrus) to reduce the abundance of an invasive species (the cane toad, Bufo marinus) in tropical Australia	JOURNAL OF APPLIED ECOLOGY	47	280	10.1111/j.1365-2664.2010.01773.x	2010	0021-8901	invasive	Northern Australia
Phillips, BL; Kelehear, C; Pizzatto, L; Brown, GP; Barton, D; Shine, R	Parasites and pathogens lag behind their host during periods of host range advance	ECOLOGY	91	881	10.1890/09-0530.1	2010	Dec-58	invasive	Northern Australia
Llewelyn, J; Phillips, BL; Alford, RA; Schwarzkopf, L; Shine, R	Locomotor performance in an invasive species: cane toads from the invasion front have greater endurance, but not speed, compared to conspecifics from a long-colonised area	OECOLOGIA	162	348	10.1007/s00442-009-1471-1	2010	0029-8549	invasive	General
Beckmann, C; Shine, R	The power of myth: the (non) impact of invasive cane toads (Bufo marinus) on domestic chickens (Gallus gallus)	ANIMAL PRODUCTION SCIENCE	50	851	10.1071/AN10084	2010	1836-0939	invasive	Eastern Australia
Price-Rees, SJ; Brown, GP; Shine, R	Predation on toxic cane toads (Bufo marinus) may imperil bluetongue lizards (Tiliqua scincoides intermedia, Scincidae) in tropical Australia	WILDLIFE RESEARCH	37	173	10.1071/WR09170	2010	1035-3712	invasive	Northern Australia
Phillips, BL	The evolution of growth rates on an expanding range edge	BIOLOGY LETTERS	5	804	10.1098/rsbl.2009.0367	2009	1744-9561	invasive	Northern Australia
Ward-Fear, G; Brown, GP; Greenlees, MJ; Shine, R	Maladaptive traits in invasive species: in Australia, cane toads are more vulnerable to predatory ants than are native frogs	FUNCTIONAL ECOLOGY	23	568	10.1111/j.1365-2435.2009.01556.x	2009	0269-8463	invasive	Northern Australia
Jimenez, RS; Hepburn, CD; Hyndes, GA; McLeod, RJ; Taylor, RB; Hurd, CL	Do native subtidal grazers eat the invasive kelp Undaria pinnatifida?	MARINE BIOLOGY	162	2526	10.1007/s00227-015-2757-y	2015	0025-3162	invasive	General
Jimenez, RS; Hepburn, CD; Hyndes, GA; McLeod, RJ; Taylor, RB; Hurd, CL	Do native subtidal grazers eat the invasive kelp Undaria pinnatifida?	MARINE BIOLOGY	162	2526	10.1007/s00227-015-2757-y	2015	0025-3162	invasive	Eastern Australia
James, K; Kibele, J; Shears, NT	Using satellite-derived sea surface temperature to predict the potential global range and phenology of the invasive kelp Undaria pinnatifida	BIOLOGICAL INVASIONS	17	3408	10.1007/s10530-015-0965-5	2015	1387-3547	invasive	General
Faggio, C; Morabito, M; Minicante, SA; Lo Piano, G; Pagano, M; Genovese, G	Potential Use of Polysaccharides from the Brown Alga Undaria pinnatifida as Anticoagulants	BRAZILIAN ARCHIVES OF BIOLOGY AND TECHNOLOGY	58	804	10.1590/S1516-8913201500400	2015	1516-8913	invasive	General
Tait, LW; South, PM; Lilley, SA; Thomsen, MS; Schiel, DR	Assemblage and understory carbon production of native and invasive canopy-forming macroalgae	JOURNAL OF EXPERIMENTAL MARINE BIOLOGY AND ECOLOGY	469	17	10.1016/j.jembe.2015.04.007	2015	0022-0981	invasive	Eastern Australia
Quero, GM; Fasolato, L; Vignaroli, C; Luna, GM	Understanding the association of Escherichia coli with diverse macroalgae in the lagoon of Venice	SCIENTIFIC REPORTS	5		10.1038/srep10969	2015	2045-2322	invasive	General
Epherra, L; Crespi-Abril, A; Meretta, PE; Cledon, M; Morsan, EM; Rubilar, T	Morphological plasticity in the Aristotle's lantern of Arbacia dufresnii (Phymosomatoida: Arbaciidae) off the Patagonian coast	REVISTA DE BIOLOGIA TROPICAL	63	351		2015	0034-7744	invasive	South America
Tascon, M; Benavente, F; Sanz-Nebot, VM; Gagliardi, LG	Fast determination of harmala alkaloids in edible algae by capillary electrophoresis mass spectrometry	ANALYTICAL AND BIOANALYTICAL CHEMISTRY	407	3645	10.1007/s00216-015-8579-4	2015	1618-2642	invasive	General
Shan, TF; Pang, SJ; Li, J; Li, X	De novo transcriptome analysis of the gametophyte of Undaria pinnatifida (Phaeophyceae)	JOURNAL OF APPLIED PHYCOLOGY	27	1019	10.1007/s10811-014-0393-4	2015	0921-8971	invasive	General
Jimenez, RS; Hepburn, CD; Hyndes, GA; McLeod, RJ; Hurd, CL	Contributions of an annual invasive kelp to native algal assemblages: algal resource allocation and seasonal connectivity across ecotones	PHYCOLOGIA	54	544	10.2216/15-39.1	2015	0031-8884	invasive	Eastern Australia
Engelen, AH; Serebryakova, A; Ang, P; Britton-Simmons, K; Mineur, F; Pedersen, MF; Arenas, F; Fernandez, C; Steen, H; Svenson, R; Pavia, H; Toth, G; Viard, F; Santos, R	CIRCUMGLOBAL INVASION BY THE BROWN SEAWEED SARGASSUM MUTICUM	OCEANOGRAPHY AND MARINE BIOLOGY: AN ANNUAL REVIEW, VOL 53	53	126		2015	0078-3218	invasive	General
Murphy, J; Johnson, M; Viard, F	MODELLING THE POPULATION DYNAMICS OF INVASIVE UNDARIA PINNATIFIDA USING AN INDIVIDUAL-BASED APPROACH	EUROPEAN JOURNAL OF PHYCOLOGY	50	73		2015	0967-0262	invasive	General
Bollen, M; Pilditch, CA; Battershill, CN; Bischof, K	SALINITYAND TEMPERATURE TOLERANCE OF THE INVASIVE UNDARIA PINNATIFIDA AND NATIVE NEW ZEALAND KELPS	EUROPEAN JOURNAL OF PHYCOLOGY	50	212		2015	0967-0262	invasive	Eastern Australia
Dellatorre, FG; Amoroso, R; Saravia, J; Orensanz, JM	Rapid expansion and potential range of the invasive kelp Undaria pinnatifida in the Southwest Atlantic	AQUATIC INVASIONS	9	478	10.3391/ai.2014.9.4.05	2014	1798-6540	invasive	South America
Wang, PS; Liu, ZC; Liu, XL; Teng, HM; Zhang, CL; Hou, L; Zou, XY	Anti-Metastasis Effect of Fucoidan from Undaria pinnatifida Sporophylls in Mouse Hepatocarcinoma Hca-F Cells	PLOS ONE	9		10.1371/journal.pone.0106071	2014	1932-6203	invasive	General
Veiga, P; Torres, AC; Rubal, M; Troncoso, J; Sousa-Pinto, I	The invasive kelp Undaria pinnatifida (Laminariales, Ochrophyta) along the north coast of Portugal: Distribution model versus field observations	MARINE POLLUTION BULLETIN	84	365	10.1016/j.marpolbul.2014.05.038	2014	0025-326X	invasive	Europe
Gallardo, B	Europe's top 10 invasive species: relative importance of climatic, habitat and socio-economic factors	ETHOLOGY ECOLOGY & EVOLUTION	26	151	10.1080/03949370.2014.896417	2014	0394-9370	invasive	Europe
Kelly, R; Lundy, MG; Mineur, F; Harrod, C; Maggs, CA; Humphries, NE; Sims, DW; Reid, N	Historical data reveal power-law dispersal patterns of invasive aquatic species	ECOGRAPHY	37	590	10.1111/j.1600-0587.2013.00296.x	2014	0906-7590	invasive	General
Kelly, R; Lundy, MG; Mineur, F; Harrod, C; Maggs, CA; Humphries, NE; Sims, DW; Reid, N	Historical data reveal power-law dispersal patterns of invasive aquatic species	ECOGRAPHY	37	590	10.1111/j.1600-0587.2013.00296.x	2014	0906-7590	invasive	Europe
Croce, ME; Parodi, ER	The Japanese alga Polysiphonia morrowii (Rhodomelaceae, Rhodophyta) on the South Atlantic Ocean: first report of an invasive macroalga inhabiting oyster reefs	HELGOLAND MARINE RESEARCH	68	252	10.1007/s10152-014-0384-5	2014	1438-387X	invasive	General
Moreira, PL; Ribeiro, FV; Creed, JC	Control of invasive marine invertebrates: an experimental evaluation of the use of low salinity for managing pest corals (Tubastraea spp.)	BIOFOULING	30	650	10.1080/08927014.2014.906583	2014	0892-7014	invasive	General
Moreira, PL; Ribeiro, FV; Creed, JC	Control of invasive marine invertebrates: an experimental evaluation of the use of low salinity for managing pest corals (Tubastraea spp.)	BIOFOULING	30	650	10.1080/08927014.2014.906583	2014	0892-7014	invasive	South America
Carnell, PE; Keough, MJ	Spatially variable synergistic effects of disturbance and additional nutrients on kelp recruitment and recovery	OECOLOGIA	175	416	10.1007/s00442-014-2907-9	2014	0029-8549	invasive	Eastern Australia
Hu, ZM; Juan, LB	Adaptation mechanisms and ecological consequences of seaweed invasions: a review case of agarophyte Gracilaria vermiculophylla	BIOLOGICAL INVASIONS	16	976	10.1007/s10530-013-0558-0	2014	1387-3547	invasive	General
Li, J; Pang, SJ; Shan, TF; Liu, F; Gao, SQ	Zoospore-derived monoecious gametophytes in Undaria pinnatifida (Phaeophyceae)	CHINESE JOURNAL OF OCEANOLOGY AND LIMNOLOGY	32	371	10.1007/s00343-014-3139-x	2014	0254-4059	invasive	Native
Hardouin, K; Bedoux, G; Burlot, AS; Nyvall-Collen, P; Bourgougnon, N	Enzymatic Recovery of Metabolites from Seaweeds: Potential Applications	SEA PLANTS	71	320	10.1016/B978-0-12-408062-1.00010-X	2014	0065-2296	invasive	General
McCann, LD; Holzer, KK; Davidson, IC; Ashton, GV; Chapman, MD; Ruiz, GM	Promoting invasive species control and eradication in the sea: Options for managing the tunicate invader Didemnum vexillum in Sitka, Alaska	MARINE POLLUTION BULLETIN	77	171	10.1016/j.marpolbul.2013.10.011	2013	0025-326X	invasive	General
Rechimont, ME; Galvan, DE; Sueiro, MC; Casas, G; Piriz, ML; Diez, ME; Primost, M; Zabala, MS; Marquez, F; Brogger, M; Alfaya, JEF; Bigatti, G	Benthic diversity and assemblage structure of a north Patagonian rocky shore: a monitoring legacy of the NaGISA project	JOURNAL OF THE MARINE BIOLOGICAL ASSOCIATION OF THE UNITED KINGDOM	93	2058	10.1017/S0025315413001069	2013	0025-3154	invasive	South America
Atalah, J; Hopkins, GA; Forrest, BM	Augmentative Biocontrol in Natural Marine Habitats: Persistence, Spread and Non-Target Effects of the Sea Urchin Evechinus chloroticus	PLOS ONE	8		10.1371/journal.pone.0080365	2013	1932-6203	invasive	General
Morelissen, B; Dudley, BD; Geange, SW; Phillips, NE	Gametophyte reproduction and development of Undaria pinnatifida under varied nutrient and irradiance conditions	JOURNAL OF EXPERIMENTAL MARINE BIOLOGY AND ECOLOGY	448	206	10.1016/j.jembe.2013.07.009	2013	0022-0981	invasive	General
Sfriso, A; Facca, C	Annual growth and environmental relationships of the invasive species Sargassum muticum and Undaria pinnatifida in the lagoon of Venice	ESTUARINE COASTAL AND SHELF SCIENCE	129	172	10.1016/j.ecss.2013.05.031	2013	0272-7714	invasive	Europe
Glasby, TM	Caulerpa taxifolia in seagrass meadows: killer or opportunistic weed?	BIOLOGICAL INVASIONS	15	1035	10.1007/s10530-012-0347-1	2013	1387-3547	invasive	Eastern Australia
Schiel, DR; Thompson, GA	Demography and population biology of the invasive kelp Undaria pinnatifida on shallow reefs in southern New Zealand	JOURNAL OF EXPERIMENTAL MARINE BIOLOGY AND ECOLOGY	434	33	10.1016/j.jembe.2012.07.023	2012	0022-0981	invasive	General
Schiel, DR; Thompson, GA	Demography and population biology of the invasive kelp Undaria pinnatifida on shallow reefs in southern New Zealand	JOURNAL OF EXPERIMENTAL MARINE BIOLOGY AND ECOLOGY	434	33	10.1016/j.jembe.2012.07.023	2012	0022-0981	invasive	Eastern Australia
Janiak, DS; Whitlatch, RB	Epifaunal and algal assemblages associated with the native Chondrus crispus (Stackhouse) and the non-native Grateloupia turuturu (Yamada) in eastern Long Island Sound	JOURNAL OF EXPERIMENTAL MARINE BIOLOGY AND ECOLOGY	413	44	10.1016/j.jembe.2011.11.016	2012	0022-0981	invasive	General
Murray, CC; Pakhomov, EA; Therriault, TW	Recreational boating: a large unregulated vector transporting marine invasive species	DIVERSITY AND DISTRIBUTIONS	17	1172	10.1111/j.1472-4642.2011.00798.x	2011	1366-9516	invasive	General
Araujo, R; Violante, J; Pereira, R; Abreu, H; Arenas, F; Sousa-Pinto, I	Distribution and population dynamics of the introduced seaweed Grateloupia turuturu (Halymeniaceae, Rhodophyta) along the Portuguese coast	PHYCOLOGIA	50	402	10.2216/10-65.1	2011	0031-8884	invasive	General
Irigoyen, AJ; Trobbiani, G; Sgarlatta, MP; Raffo, MP	Effects of the alien algae Undaria pinnatifida (Phaeophyceae, Laminariales) on the diversity and abundance of benthic macrofauna in Golfo Nuevo (Patagonia, Argentina): potential implications for local food webs	BIOLOGICAL INVASIONS	13	1532	10.1007/s10530-010-9910-9	2011	1387-3547	invasive	South America
Petrone, L; Easingwood, R; Barker, MF; McQuillan, AJ	In situ ATR-IR spectroscopic and electron microscopic analyses of settlement secretions of Undaria pinnatifida kelp spores	JOURNAL OF THE ROYAL SOCIETY INTERFACE	8	422	10.1098/rsif.2010.0316	2011	1742-5689	invasive	Eastern Australia
Cecere, E; Moro, I; Wolf, MA; Petrocelli, A; Verlaque, M; Sfriso, A	The introduced seaweed Grateloupia turuturu (Rhodophyta, Halymeniales) in two Mediterranean transitional water systems	BOTANICA MARINA	54	33	10.1515/BOT.2011.009	2011	Jun-55	invasive	Europe
Grulois, D; Leveque, L; Viard, F	Mosaic genetic structure and sustainable establishment of the invasive kelp Undaria pinnatifida within a bay (Bay of St-Malo, Brittany)	CAHIERS DE BIOLOGIE MARINE	52	498		2011	23-Jul	invasive	Europe
Occhipinti-Ambrogi, A; Marchini, A; Cantone, G; Castelli, A; Chimenz, C; Cormaci, M; Froglia, C; Furnari, G; Gambi, MC; Giaccone, G; Giangrande, A; Gravili, C; Mastrototaro, F; Mazziotti, C; Orsi-Relini, L; Piraino, S	Alien species along the Italian coasts: an overview	BIOLOGICAL INVASIONS	13	237	10.1007/s10530-010-9803-y	2011	1387-3547	invasive	Europe
Cheang, CC; Chu, KH; Fujita, D; Yoshida, G; Hiraoka, M; Critchley, A; Choi, HG; Duan, DL; Serisawa, Y; Ang, PO	LOW GENETIC VARIABILITY OF SARGASSUM MUTICUM (PHAEOPHYCEAE) REVEALED BY A GLOBAL ANALYSIS OF NATIVE AND INTRODUCED POPULATIONS	JOURNAL OF PHYCOLOGY	46	1074	10.1111/j.1529-8817.2010.00901.x	2010	0022-3646	invasive	General
Primo, C; Hewitt, CL; Campbell, ML	Reproductive phenology of the introduced kelp Undaria pinnatifida (Phaeophyceae, Laminariales) in Port Phillip Bay (Victoria, Australia)	BIOLOGICAL INVASIONS	12	3092	10.1007/s10530-010-9700-4	2010	1387-3547	invasive	Eastern Australia
Goldstien, SJ; Schiel, DR; Gemmell, NJ	Regional connectivity and coastal expansion: differentiating pre-border and post-border vectors for the invasive tunicate Styela clava	MOLECULAR ECOLOGY	19	885	10.1111/j.1365-294X.2010.04527.x	2010	0962-1083	invasive	Eastern Australia
Klein, JC; Verlaque, M	Macrophyte assemblage associated with an invasive species exhibiting temporal variability in its development pattern	HYDROBIOLOGIA	636	378	10.1007/s10750-009-9966-7	2009	0018-8158	invasive	Europe
Lyons, DA; Scheibling, RE	Range expansion by invasive marine algae: rates and patterns of spread at a regional scale	DIVERSITY AND DISTRIBUTIONS	15	775	10.1111/j.1472-4642.2009.00580.x	2009	1366-9516	invasive	General
Forrest, BM; Gardner, JPA; Taylor, MD	Internal borders for managing invasive marine species	JOURNAL OF APPLIED ECOLOGY	46	54	10.1111/j.1365-2664.2008.01544.x	2009	0021-8901	invasive	Eastern Australia
Henkel, SK; Kawai, H; Hofmann, GE	Interspecific and interhabitat variation in hsp70 gene expression in native and invasive kelp populations	MARINE ECOLOGY PROGRESS SERIES	386	13	10.3354/meps08047	2009	0171-8630	invasive	Native
Andreakis, N; Kooistra, WHCF; Procaccini, G	High genetic diversity and connectivity in the polyploid invasive seaweed Asparagopsis taxiformis (Bonnemaisoniales) in the Mediterranean, explored with microsatellite alleles and multilocus genotypes	MOLECULAR ECOLOGY	18	226	10.1111/j.1365-294X.2008.04022.x	2009	0962-1083	invasive	General
Henkel, SK; Hofmann, GE	Thermal ecophysiology of gametophytes cultured from invasive Undaria pinnatifida (Harvey) Suringar in coastal California harbors	JOURNAL OF EXPERIMENTAL MARINE BIOLOGY AND ECOLOGY	367	173	10.1016/j.jembe.2008.09.010	2008	0022-0981	invasive	Western USA
Scheibling, RE; Melady, RA	Effect of water movement and substratum type on vegetative recruitment of the invasive green alga Codium fragile ssp tomentosoides	BOTANICA MARINA	51	349	10.1515/BOT.2008.046	2008	Jun-55	invasive	General
Henkel, S; Hofmann, G	Differing patterns of hsp70 gene expression in invasive and native kelp species: evidence for acclimation-induced variation	JOURNAL OF APPLIED PHYCOLOGY	20	924	10.1007/s10811-007-9275-3	2008	0921-8971	invasive	General
Henkel, S; Hofmann, G	Differing patterns of hsp70 gene expression in invasive and native kelp species: evidence for acclimation-induced variation	JOURNAL OF APPLIED PHYCOLOGY	20	924	10.1007/s10811-007-9275-3	2008	0921-8971	invasive	Western USA
Martin, JP; Bastida, R	The invasive seaweed Undaria pinnatifida (Harvey) Suringar in Ria Deseado (Southern Patagonia, Argentina): sporophyte cycle and environmental factors determining its distribution	REVISTA DE BIOLOGIA MARINA Y OCEANOGRAFIA	43	344		2008	0717-3326	invasive	South America
Williams, SL; Grosholz, ED	The invasive species challenge in estuarine and coastal environments: Marrying management and science	ESTUARIES AND COASTS	31	20	10.1007/s12237-007-9031-6	2008	1559-2723	invasive	General
Williams, SL; Grosholz, ED	The invasive species challenge in estuarine and coastal environments: Marrying management and science	ESTUARIES AND COASTS	31	20	10.1007/s12237-007-9031-6	2008	1559-2723	invasive	General
Casas, GN; Piriz, ML; Parodi, ER	Population features of the invasive kelp Undaria pinnatifida (Phaeophyceae : Laminariales) in Nuevo Gulf (Patagonia, Argentina)	JOURNAL OF THE MARINE BIOLOGICAL ASSOCIATION OF THE UNITED KINGDOM	88	28	10.1017/S0025315408000246	2008	0025-3154	invasive	South America
Russell, LK; Hepburn, CD; Hurd, CL; Stuart, MD	The expanding range of Undaria pinnatifida in southern New Zealand: distribution, dispersal mechanisms and the invasion of wave-exposed environments	BIOLOGICAL INVASIONS	10	115	10.1007/s10530-007-9113-1	2008	1387-3547	invasive	Eastern Australia
Dean, PR; Hurd, CL	Seasonal growth, erosion rates, and nitrogen and photosynthetic ecophysiology of Undaria pinnatifida (heterokontophyta) in southern New Zealand	JOURNAL OF PHYCOLOGY	43	1148	10.1111/j.1529-8817.2007.00416.x	2007	0022-3646	invasive	Eastern Australia
Stegenga, H; Karremans, M; Simons, J	Seaweeds of the former oyster pond near Yerseke, SW Netherlands	GORTERIA	32	143		2007	0017-2294	invasive	Europe
Williams, SL; Smith, JE	A global review of the distribution, taxonomy, and impacts of introduced seaweeds	ANNUAL REVIEW OF ECOLOGY EVOLUTION AND SYSTEMATICS	38	359	10.1146/annurev.ecolsys.38.091206.095543	2007	1543-592X	invasive	General
Pickering, TD; Skelton, P; Sulu, RJ	Intentional introductions of commercially harvested alien seaweeds	BOTANICA MARINA	50	350	10.1515/BOT.2007.039	2007	Jun-55	invasive	General
Valentine, JP; Magierowski, RH; Johnson, CR	Mechanisms of invasion: establishment, spread and persistence of introduced seaweed populations	BOTANICA MARINA	50	360	10.1515/BOT.2007.040	2007	Jun-55	invasive	General
Schaffelke, B; Hewitt, CL	Impacts of introduced seaweeds	BOTANICA MARINA	50	417	10.1515/BOT.2007.044	2007	Jun-55	invasive	General
Anderson, LWJ	Control of invasive seaweeds	BOTANICA MARINA	50	437	10.1515/BOT.2007.045	2007	Jun-55	invasive	General
Schaffelke, B; Smith, JE; Hewitt, CL	Introduced macroalgae - a growing concern	JOURNAL OF APPLIED PHYCOLOGY	18	541	10.1007/s10811-006-9074-2	2006	0921-8971	invasive	General
Martin, JP; Cuevas, JM	First record of Undaria pinnatifida (Laminariales, Phaeophyta) in Southern Patagonia, Argentina	BIOLOGICAL INVASIONS	8	1402	10.1007/s10530-006-0004-7	2006	1387-3547	invasive	South America
Inderjit; Chapman, D; Ranelletti, M; Kaushik, S	Invasive marine algae: An ecological perspective	BOTANICAL REVIEW	72	178	10.1663/0006-8101(2006)72[153:IMAAEP]2.0.CO;2	2006	1-Jun	invasive	General
Scheibling, RE; Gagnon, P	Competitive interactions between the invasive green alga Codium fragile ssp tomentosoides and native canopy-forming seaweeds in Nova Scotia (Canada)	MARINE ECOLOGY PROGRESS SERIES	325	14	10.3354/meps325001	2006	0171-8630	invasive	General
Conklin, EJ; Smith, JE	Abundance and spread of the invasive red algae, Kappaphycus spp., in Kane'ohe Bay, Hawai'i and an experimental assessment of management options	BIOLOGICAL INVASIONS	7	1039	10.1007/s10530-004-3125-x	2005	1387-3547	invasive	General
Cho, TO; Won, BY; Fredericq, S	Antithamnion nipponicum (Ceramiaceae, Rhodophyta), incorrectly known as A-pectinatum in western Europe, is a recent introduction along the North Carolina and Pacific coasts of North America	EUROPEAN JOURNAL OF PHYCOLOGY	40	335	10.1080/09670260500364393	2005	0967-0262	invasive	General
Nyberg, CD; Wallentinus, I	Can species traits be used to predict marine macroalgal introductions?	BIOLOGICAL INVASIONS	7	279	10.1007/s10530-004-0738-z	2005	1387-3547	invasive	Europe
Schaffelke, B; Campbell, ML; Hewitt, CL	Reproductive phenology of the introduced kelp Undaria pinnatifida (Phaeophyceae, Laminariales) in Tasmania, Australia	PHYCOLOGIA	44	94	10.2216/0031-8884(2005)44[84:RPOTIK]2.0.CO;2	2005	0031-8884	invasive	Eastern Australia
Wotton, DM; O'Brien, C; Stuart, MD; Fergus, DJ	Eradication success down under: heat treatment of a sunken trawler to kill the invasive seaweed Undaria pinnatifida	MARINE POLLUTION BULLETIN	49	849	10.1016/j.marpolbul.2004.05.001	2004	0025-326X	invasive	Eastern Australia
Casas, G; Scrosati, R; Piriz, ML	The invasive kelp Undaria pinnatifida (Phaeophyceae, Laminariales) reduces native seaweed diversity in Nuevo Gulf (Patagonia, Argentina)	BIOLOGICAL INVASIONS	6	416	10.1023/B:BINV.0000041555.29305.41	2004	1387-3547	invasive	South America
Aguilar-Rosas, R; Aguilar-Rosas, LE; Avila-Serrano, G; Marcos-Ramirez, R	First record of Undaria pinnatifida (Harvey) Suringar (Laminariales, Phaeophyta) on the Pacific coast of Mexico	BOTANICA MARINA	47	258	10.1515/BOT.2004.028	2004	Jun-55	invasive	Western USA
Thornber, CS; Kinlan, BP; Graham, MH; Stachowicz, JJ	Population ecology of the invasive kelp Undaria pinnatifida in California: environmental and biological controls on demography	MARINE ECOLOGY PROGRESS SERIES	268	80	10.3354/meps268069	2004	0171-8630	invasive	Western USA
Mathieson, AC; Dawes, CJ; Harris, LG; Hehre, EJ	Expansion of the Asiatic green alga Codium fragile subsp tomentosoides in the Gulf of Maine	RHODORA	105	53		2003	0035-4902	invasive	General
Gavio, B; Fredericq, S	Grateloupia turuturu (Halymeniaceae, Rhodophyta) is the correct name of the non-native species in the Atlantic known as Grateloupia doryphora	EUROPEAN JOURNAL OF PHYCOLOGY	37	359	10.1017/S0967026202003839	2002	0967-0262	invasive	General
Piazzi, L; Ceccherelli, G	Effects of competition between two introduced Caulerpa	MARINE ECOLOGY PROGRESS SERIES	225	195	10.3354/meps225189	2002	0171-8630	invasive	General
Piazzi, L; Ceccherelli, G; Cinelli, F	Threat to macroalgal diversity: effects of the introduced green alga Caulerpa racemosa in the Mediterranean	MARINE ECOLOGY PROGRESS SERIES	210	159	10.3354/meps210149	2001	0171-8630	invasive	General
Curiel, D; Bellemo, G; Marzocchi, M; Scattolin, M; Parisi, G	Distribution of introduced Japanese macroalgae Undaria pinnatifida, Sargassum muticum (Phaeophyta) and Antithamnion pectinatum (Rhodophyta) in the Lagoon of Venice	HYDROBIOLOGIA	385	22	10.1023/A:1003437105147	1998	0018-8158	invasive	Europe
Torchin, ME; Lafferty, KD; Kuris, AM	Infestation of an introduced host, the European green crab, Carcinus maenas, by a symbiotic nemertean egg predator, Carcinonemertes epialti	JOURNAL OF PARASITOLOGY	82	453	10.2307/3284084	1996	0022-3395	exotic	Western USA
Lafferty, KD; Kuris, AM	Biological control of marine pests	ECOLOGY	77	2000	10.2307/2265695	1996	Dec-58	exotic	General
Crooks, JA	Habitat alteration and community-level effects of an exotic mussel, Musculista senhousia	MARINE ECOLOGY PROGRESS SERIES	162	152	10.3354/meps162137	1998	0171-8630	exotic	Western USA
Wasson, K; Zabin, CJ; Bedinger, L; Diaz, MC; Pearse, JS	Biological invasions of estuaries without international shipping: the importance of intraregional transport	BIOLOGICAL CONSERVATION	102	153	10.1016/S0006-3207(01)00098-2	2001	7-Jun	exotic	Western USA
Torchin, ME; Lafferty, KD; Kuris, AM	Release from parasites as natural enemies: increased performance of a globally introduced marine crab	BIOLOGICAL INVASIONS	3	345	10.1023/A:1015855019360	2001	1387-3547	exotic	General
Jensen, GC; McDonald, PS; Armstrong, DA	East meets west: competitive interactions between green crab Carcinus maenas, and native and introduced shore crab Hemigrapsus spp.	MARINE ECOLOGY PROGRESS SERIES	225	262	10.3354/meps225251	2002	0171-8630	exotic	General
Lohrer, AM; Whitlatch, RB	Relative impacts of two exotic brachyuran species on blue mussel populations in Long Island Sound	MARINE ECOLOGY PROGRESS SERIES	227	144	10.3354/meps227135	2002	0171-8630	exotic	Eastern USA
Breton, G; Faasse, M; Noel, P; Vincent, T	A new alien crab in Europe: Hemigrapsus sanguineus (Decapoda : Brachyura : Grapsidae)	JOURNAL OF CRUSTACEAN BIOLOGY	22	189	10.1651/0278-0372(2002)022[0184:ANACIE]2.0.CO;2	2002	0278-0372	exotic	Native
Neideman, R; Wenngren, J; Olafsson, E	Competition between the introduced polychaete Marenzelleria sp and the native amphipod Monoporeia affinis in Baltic soft bottoms	MARINE ECOLOGY PROGRESS SERIES	264	55	10.3354/meps264049	2003	0171-8630	exotic	Native
[truncated: 535 more rows]
