# Supplementary material for: Are the ecological effects of the “worst” marine invasive species linked with scientific and media attention?
Source: PLoS One. 2019 Apr 18;14(4):e0215691. doi: 10.1371/journal.pone.0215691 (PMC6472817; doi:10.1371/journal.pone.0215691)
Supplement: S6 Table — (CSV) [file pone.0215691.s006.csv]

Search_terms	Title	ArticleType	documentType	pubdate	pubtitle	year	Species	focal_Region
caulerpa.csv	Caulerpa	Magazines	Feature	Dec-94	Scientific American	1994	Caulerpa taxifolia	General
caulerpa.csv	U.S. ban urged for alien alga	Magazines	News	21-Nov-98	Science News	1998	Caulerpa taxifolia	Mediterranean
lionfish.csv	Five years in, efforts to control lionfish reassessed	Wire Feeds	News	17-Feb-14	McClatchy - Tribune Business News	2014	Pterois	Caribbean
lionfish.csv	State proposes import ban, ease on rules for hunting invasive lionfish	Wire Feeds	News	17-Apr-14	McClatchy - Tribune Business News	2014	Pterois	Eastern USA
lionfish.csv	FWC proposes import ban, ease on rules for hunting invasive lionfish	Wire Feeds	News	17-Apr-14	McClatchy - Tribune Business News	2014	Pterois	Eastern USA
lionfish.csv	BRIEF: Use your phone to report lionfish sightings	Wire Feeds	News	27-May-14	TCA Regional News	2014	Pterois	Eastern USA
lionfish.csv	Florida uses latest 'augmented reality' technology to go after lionfish	Wire Feeds	News	28-May-14	TCA Regional News	2014	Pterois	Eastern USA
lionfish.csv	BRIEF: Track lionfish with new app	Wire Feeds	News	28-May-14	TCA Regional News	2014	Pterois	Eastern USA
lionfish.csv	BRIEF: King's Academy student's science project aids lionfish research	Wire Feeds	News	29-May-14	TCA Regional News	2014	Pterois	Eastern USA
lionfish.csv	BRIEF: Chance to learn about -- and taste -- lionfish in Jupiter	Wire Feeds	News	31-May-14	TCA Regional News	2014	Pterois	Eastern USA
lionfish.csv	Florida lionfish bounty program vetoed	Wire Feeds	News	2-Jun-14	TCA Regional News	2014	Pterois	Eastern USA
lionfish.csv	In the news: Downtown business owner sues over roadwork, Houstonians eating lionfish	Wire Feeds	News	3-Jun-14	TCA Regional News	2014	Pterois	Gulf of Mexico
lionfish.csv	BRIEF: Lionfish roundup for divers set for July 12	Wire Feeds	News	1-Jul-14	TCA Regional News	2014	Pterois	Unknown
lionfish.csv	Gone lionfishin'	Wire Feeds	News	18-Jul-14	TCA Regional News	2014	Pterois	Eastern USA
lionfish.csv	Biologist takes issue with credit Jupiter teen gets for lionfish study	Wire Feeds	News	25-Jul-14	TCA Regional News	2014	Pterois	Eastern USA
lionfish2.csv	Invasive species thrive despite millions spent	Wire Feeds	News	7-Dec-15	TCA Regional News	2015	Pterois	General
mytilus.csv	Crawling out of the pipe	Magazines	Feature	Jan/Feb 1999	World Watch	1999	Mytilus galloprovincialis	General
mytilus.csv	Farm's Mediterranean mussels are hot but controversial	Trade Journals	PERIODICAL	Jul 2-Jul 8, 1999	Puget Sound Business Journal	1999	Mytilus galloprovincialis	General
mytilus.csv	Marine Biology; Research from Rhodes University has provided new information about marine biology	Trade Journals	Expanded Reporting	24-Mar-08	Ecology, Environment & Conservation Business	2008	Mytilus galloprovincialis	Native Region
mytilus.csv	Ecology; University of Sydney details research in ecology	Trade Journals	Expanded Reporting	5-May-08	Ecology, Environment & Conservation Business	2008	Mytilus galloprovincialis
caulerpa.csv	Rogue algae may harm Mediterranean fish	Magazines	News	29-May-99	Science News	1999	Caulerpa taxifolia	Mediterranean
mytilus.csv	Marine Biology; Research conducted at B. Morton and co-researchers has updated our knowledge about marine biology	Trade Journals	Expanded Reporting	11-Aug-08	Energy & Ecology	2008	Mytilus galloprovincialis	General
mytilus.csv	Marine Biology; Scientists at Rhodes University report research in marine biology	Trade Journals	Expanded Reporting	11-Apr-09	Ecology, Environment & Conservation Business	2009	Mytilus galloprovincialis	General
caulerpa.csv	Killer Algae: The True Tale of a Biological Invasion	Trade Journals	Book Review-Favorable	18-Oct-99	Publishers Weekly	1999	Caulerpa taxifolia	Mediterranean
caulerpa.csv	Killer Algae: The True Tale of a Biological Invasion	Trade Journals	Book Review-Mixed	1-Nov-99	Library Journal	1999	Caulerpa taxifolia	Mediterranean
caulerpa.csv	Killer Algae: The True Tale of a Biological Invasion	Magazines	Book Review-No Opinion	20-Nov-99	Science News	1999	Caulerpa taxifolia	Mediterranean
caulerpa.csv	Algae bloom means evolution in reverse	Newspapers	News	27-Jan-00	The Christian Science Monitor	2000	Caulerpa taxifolia	Mediterranean
caulerpa.csv	Marine Biology; New Marine Biology Findings Has Been Reported by Investigators at University of Sassari (Variations in importance and intensity of competition underpin context dependency in the effects of an invasive seaweed on resident assemblages)	Trade Journals	Expanded Reporting	14-Mar-15	Ecology, Environment & Conservation Business	2015	Caulerpa taxifolia	Mediterranean
caulerpa.csv	Algal bloom is smothering Florida coral	Magazines	PERIODICAL	10-Jun-00	Science News	2000	Caulerpa taxifolia	General
undaria.csv	IMO strives to stop spread of organisms in ballast	Trade Journals	News	Feb 23-Feb 29, 2004	European Chemical News	2004	Undaria pinnatifida	General
combjelly.csv	Bio-invasions: The spread of exotic species	Magazines	Feature	Jul-95	World Watch	1995	Mnemiopsis leidyi	General
combjelly.csv	Survey: The Sea: On the edge	Magazines	Feature	23-May-98	The Economist	1998	Mnemiopsis leidyi	General
combjelly.csv	Biocontrols may not work for jellies	Magazines	Feature	4-Jul-98	Science News	1998	Mnemiopsis leidyi	Black Sea
caulerpa.csv	'Metamorphosis' paper greeted with derision	Magazines	News	10-Feb-96	New Scientist	1996	Caulerpa taxifolia	Mediterranean
caulerpa.csv	The Economist review: The ultimate thrillers--A Plague of Frogs: The Horrifying True Story / Killer Algae: The True Tale of a Biological Invasion	Magazines	PERIODICAL	15-Jul-00	The Economist	2000	Caulerpa taxifolia	General
combjelly.csv	Unwelcome sea voyagers	Magazines	Feature	26-Oct-98	U.S. News & World Report	1998	Mnemiopsis leidyi	General
undaria.csv	Marine Biology; Studies from M.P. Raffo and co-researchers in the area of marine biology published	Trade Journals	Expanded Reporting	27-Feb-10	Ecology, Environment & Conservation Business	2010	Undaria pinnatifida	Argentina
combjelly.csv	Crawling out of the pipe	Magazines	Feature	Jan/Feb 1999	World Watch	1999	Mnemiopsis leidyi	General
combjelly.csv	Caspian Sea ecology threatened by new marine pest, Azeri TV report	Wire Feeds	WIRE FEED	10-Oct-02	BBC Monitoring Central Asia	2002	Mnemiopsis leidyi	Caspian Sea
combjelly.csv	Hunting jellies	Magazines	General Information	6-Mar-04	New Scientist	2004	Mnemiopsis leidyi	North Sea
undaria.csv	Marine Ecology; Studies from University of Canterbury Describe New Findings in Marine Ecology	Trade Journals	Expanded Reporting	29-Dec-12	Ecology, Environment & Conservation Business	2012	Undaria pinnatifida	Eastern Australia
combjelly.csv	Ballast water answer?	Trade Journals	General Information	4-Apr	Marine Log	2004	Mnemiopsis leidyi	General
caulerpa.csv	Ultimate sea weed loose in America	Magazines	News	15-Jul-00	Science News	2000	Caulerpa taxifolia	Western USA
combjelly.csv	DEAD WATERS	Magazines	Cover Story	5-Jun-04	Science News	2004	Mnemiopsis leidyi	General
combjelly.csv	IRAN PLEDGED TO ERADICATION OF CASPIAN SEA PEST	Wire Feeds	News	12-Jun-06	Info - Prod Research (Middle East)	2006	Mnemiopsis leidyi	Caspian Sea
combjelly.csv	IRAN PLANS TO CURB CASPIAN SEA JELLYFISH PEST	Wire Feeds	News	31-Aug-06	Info - Prod Research (Middle East)	2006	Mnemiopsis leidyi	Caspian Sea
combjelly.csv	CASPIAN KILKA STOCKS MAY BE EXHAUSTED	Wire Feeds	News	1-Jan-07	Info - Prod Research (Middle East)	2007	Mnemiopsis leidyi	Caspian Sea
caulerpa.csv	Death for the killer seaweed	Magazines	News	5-Aug-00	Science News	2000	Caulerpa taxifolia	Western USA
combjelly.csv	Lamor Acquires Ballast Water Treatment Manufacturer Hyde Marine, Inc	Wire Feeds	News	29-Apr-08	PR Newswire	2008	Mnemiopsis leidyi	General
combjelly.csv	Alliance Formed to Limit Invasive Species	Magazines	News	Jul/Aug 2009	World Watch	2009	Mnemiopsis leidyi	General
caulerpa.csv	More on California's rogue seaweed	Magazines	PERIODICAL	18-Nov-00	Science News	2000	Caulerpa taxifolia	Western USA
combjelly.csv	Jellyfish 'Blooms' May Endanger Fish Stock: Report	Newspapers	News	30-May-13	RTTNews	2013	Mnemiopsis leidyi	Black Sea
combjelly.csv	Marine Ecology; Data from State University of New York Advance Knowledge in Marine Ecology (Role of the ctenophore Mnemiopsis leidyi in nutrient cycling in Long Island Sound, New York, USA)	Trade Journals	Editor's Choice	31-Oct-14	Energy & Ecology	2014	Mnemiopsis leidyi	Native Region
caulerpa.csv	A Fish-Tank Favorite Becomes a Killer Weed Beneath the Waves --- Prof. Meinesz's Mission in Life Is Halting Caulerpa's Spread; Hope: a Sap-Sucking Slug	Newspapers	Feature	13-Aug-01	Wall Street Journal	2001	Caulerpa taxifolia	Mediterranean
combjelly.csv	Marine Ecology; Reports from Montclair State University Advance Knowledge in Marine Ecology (Model-to-data comparisons reveal influence of jellyfish interactions on plankton community dynamics)	Trade Journals	Expanded Reporting	24-Jan-15	Ecology, Environment & Conservation Business	2015	Mnemiopsis leidyi	Native Region
green_crab.csv	Ballast-water invaders pose ecological risk	Magazines	News	10-Jul-93	Science News	1993	Carcinus maenas	General
green_crab.csv	A comeback is possible: Maine's most productive clam flats have fallen the farthest	Newspapers	NEWSPAPER	8-Apr-94	Maine Times	1994	Carcinus maenas	Eastern USA
green_crab.csv	Sea changes	Magazines	Book Review-Favorable	26-Jul-96	New Statesman	1996	Carcinus maenas	General
green_crab.csv	'Dirty dozen'	Magazines	News	28-Oct-96	U.S. News & World Report	1996	Carcinus maenas	General
green_crab.csv	European crab leaps to Pacific prominence	Magazines	News	13-Jun-98	Science News	1998	Carcinus maenas	Western USA
green_crab.csv	Aliens invade America!	Magazines	Feature	10-Aug-98	Newsweek	1998	Carcinus maenas	General
green_crab.csv	Unwelcome sea voyagers	Magazines	Feature	26-Oct-98	U.S. News & World Report	1998	Carcinus maenas	General
green_crab.csv	Alien marine life eats locals for lunch Invasive foreign species - some damaging - are spreading around globein ship ballasts	Newspapers	News	11-Feb-99	The Christian Science Monitor	1999	Carcinus maenas	Eastern USA
green_crab.csv	Ports wary of ballast regulations	Newspapers	NEWSPAPER	16-Mar-99	Journal of Commerce	1999	Carcinus maenas	General
green_crab.csv	Ballast Water Law Mulled	Newspapers	NEWSPAPER	28-Jun-99	Journal of Commerce	1999	Carcinus maenas	General
green_crab.csv	Ballast water law mulled	Trade Journals	PERIODICAL	28-Jun-99	Traffic World	1999	Carcinus maenas	General
green_crab.csv	Alien Invaders	Trade Journals	Video Review-Favorable	Aug-99	School Library Journal	1999	Carcinus maenas	General
caulerpa.csv	A Plague of Rats and Rubbervines: The Growing Threat of Species Invasions	Magazines	Book Review-Favorable	13-Jul-02	Science News	2002	Caulerpa taxifolia	General
green_crab.csv	Green crab rise worries Prince Edward Islander	Trade Journals	News	1-Apr	National Fisherman	2001	Carcinus maenas	Eastern Canada
green_crab.csv	Jaws it's not, but new US resident is no pal	Newspapers	News	22-Mar-02	The Christian Science Monitor	2002	Carcinus maenas	Eastern USA
green_crab.csv	Ballast water causes eco hazard: Study	Trade Journals	PERIODICAL	27-Mar-02	Businessline	2002	Carcinus maenas	General
green_crab.csv	Researcher aims to turn pest into a profit maker	Trade Journals	Feature	3-Jan	National Fisherman	2003	Carcinus maenas	Western USA
green_crab.csv	Bivalve Takeover	Magazines	News	22-Jan-05	Science News	2005	Carcinus maenas	Western USA
green_crab.csv	EPA loses suit on ballast water	Wire Feeds	WIRE FEED	1-Apr-05	Knight Ridder Tribune Business News	2005	Carcinus maenas	General
green_crab.csv	Bill sets sights on nixing entry of invasive species	Trade Journals	News	5-Jul	National Fisherman	2005	Carcinus maenas	General
green_crab.csv	We shall eat them on the beaches	Magazines	Commentary	Sep 10-Sep 16, 2005	New Scientist	2005	Carcinus maenas	General
green_crab.csv	TRADE AND CONSEQUENCES	Magazines	Commentary	Nov/Dec 2005	World Watch	2005	Carcinus maenas	General
green_crab.csv	Protection Of Elkhorn Slough Sought	Wire Feeds	WIRE FEED	13-Sep-06	McClatchy - Tribune Business News	2006	Carcinus maenas	Western USA
caulerpa.csv	Popularity burdens world's favorite coastline	Newspapers	Feature	10-Oct-02	The Christian Science Monitor	2002	Caulerpa taxifolia	Mediterranean
green_crab.csv	Mitten crabs are mating in bay: Females found in Md., Del., sparking official concern	Wire Feeds	WIRE FEED	17-Jul-07	McClatchy - Tribune Business News	2007	Carcinus maenas	Eastern USA
green_crab.csv	Bad Acid	Magazines	News	20-Oct-07	Science News	2007	Carcinus maenas	General
caulerpa.csv	Troubles Bubble Under the Sea Pollution and overfishing bring calls for marine preserves, tougher controls.	Newspapers	News	10-Sep-97	The Christian Science Monitor	1997	Caulerpa taxifolia	General
caulerpa.csv	Environmental News Network, Berkeley, Calif., Business Briefs Column	Wire Feeds	WIRE FEED	24-Jan-03	Knight Ridder Tribune Business News	2003	Caulerpa taxifolia	Western USA
green_crab.csv	Molecular Cloning; New molecular cloning study findings recently were reported by researchers at Federal University	Trade Journals	Expanded Reporting	28-Nov-07	Biotech Week	2007	Carcinus maenas	General
all_isi_search2.csv	Biofuels Digest: \The increase of biofuel cropping systems may lead to cultivation escapes of invasive taxa.\""	Blogs, Podcasts, & Websites	Blogs	17-May-10	Newstex Trade & Industry Blogs	2010		General
green_crab.csv	San Francisco Bay has most non-native species in world	Wire Feeds	News	22-Feb-08	McClatchy - Tribune Business News	2008	Carcinus maenas	Western USA
green_crab.csv	Ecology; Research from University of Georgia provide new insights into ecology	Trade Journals	Expanded Reporting	25-Feb-08	Energy & Ecology	2008	Carcinus maenas	Eastern USA
green_crab.csv	Coastal Research; Recent studies by F.J. Hidalgo and co-authors add new data to coastal research findings	Trade Journals	Expanded Reporting	3-Mar-08	Ecology, Environment & Conservation Business	2008	Carcinus maenas	South America
green_crab.csv	Coastal Research; Recent studies by F.J. Hidalgo and co-authors add new data to coastal research findings	Trade Journals	Expanded Reporting	3-Mar-08	Energy & Ecology	2008	Carcinus maenas	South America
green_crab.csv	Science; Study data from University of Wales provide new insights into science	Trade Journals	Expanded Reporting	10-Mar-08	Ecology, Environment & Conservation Business	2008	Carcinus maenas	Native Region
green_crab.csv	Marine Biology; Research conducted at University of Massachusetts has provided new information about marine biology	Trade Journals	Expanded Reporting	17-Mar-08	Ecology, Environment & Conservation Business	2008	Carcinus maenas	Eastern USA
green_crab.csv	Ecology; Recent findings in ecology described by researchers from University of Georgia	Trade Journals	Expanded Reporting	17-Mar-08	Ecology, Environment & Conservation Business	2008	Carcinus maenas	Eastern USA
green_crab.csv	Marine Biology; Research conducted at University of Massachusetts has provided new information about marine biology	Trade Journals	Expanded Reporting	17-Mar-08	Energy & Ecology	2008	Carcinus maenas	Eastern USA
green_crab.csv	Ecology; Recent findings in ecology described by researchers from University of Georgia	Trade Journals	Expanded Reporting	17-Mar-08	Energy & Ecology	2008	Carcinus maenas	Eastern USA
green_crab.csv	Marine Biology; New findings from M. Pan and co-authors describe advances in marine biology	Trade Journals	Expanded Reporting	24-Mar-08	Energy & Ecology	2008	Carcinus maenas	Native Region
green_crab.csv	Fisheries Science; Researchers from University of New Hampshire report on findings in fisheries science	Trade Journals	Expanded Reporting	14-Apr-08	Ecology, Environment & Conservation Business	2008	Carcinus maenas	Eastern USA
green_crab.csv	Fisheries Science; Researchers from University of New Hampshire report on findings in fisheries science	Trade Journals	Expanded Reporting	14-Apr-08	Energy & Ecology Business	2008	Carcinus maenas	Eastern USA
green_crab.csv	Lack of regulation on seaweed harvest raises concerns among Maine landowners	Wire Feeds	NEWS	9-Aug-08	McClatchy - Tribune Business News	2008	Carcinus maenas	Eastern USA
green_crab.csv	Life Sciences; Research from C. Morales-Caselles and colleagues provide new insights into life sciences	Trade Journals	Expanded Reporting	11-Aug-08	Biotech Business Week	2008	Carcinus maenas	Native Region
caulerpa.csv	Scientists Seek Victory over 'Killer Algae' in Orange County, Calif., Harbor	Wire Feeds	News	25-Feb-04	Knight Ridder Tribune Business News	2004	Caulerpa taxifolia	Western USA
green_crab.csv	Marine Biology; Research conducted at B. Morton and co-researchers has updated our knowledge about marine biology	Trade Journals	Expanded Reporting	11-Aug-08	Energy & Ecology	2008	Carcinus maenas	Native Region
green_crab.csv	Marine Biology; Studies from Roskilde University yield new information about marine biology	Trade Journals	Expanded Reporting	11-Aug-08	Energy & Ecology	2008	Carcinus maenas	Native Region
green_crab.csv	Marine Ecology; Reports outline marine ecology study results from Cornell University	Trade Journals	Expanded Reporting	5-Sep-08	Energy & Ecology	2008	Carcinus maenas	Eastern USA
green_crab.csv	Marine Ecology; Reports outline marine ecology study results from Cornell University	Trade Journals	Expanded Reporting	6-Sep-08	Ecology, Environment & Conservation Business	2008	Carcinus maenas	Eastern USA
green_crab.csv	Coastal Research; Data from Dalhousie University advance knowledge in coastal research	Trade Journals	Expanded Reporting	19-Sep-08	Energy & Ecology Business	2008	Carcinus maenas	Eastern Canada
green_crab.csv	Coastal Research; Data from Dalhousie University advance knowledge in coastal research	Trade Journals	Expanded Reporting	20-Sep-08	Ecology, Environment & Conservation Business	2008	Carcinus maenas	Eastern Canada
green_crab.csv	Marine Ecology; Studies from University of Delaware yield new information about marine ecology	Trade Journals	Expanded Reporting	22-Nov-08	Ecology, Environment & Conservation Business	2008	Carcinus maenas	Eastern USA
caulerpa.csv	Now, invasive species stream in online	Newspapers	Feature	28-Oct-04	The Christian Science Monitor	2004	Caulerpa taxifolia	General
green_crab.csv	Alaska's Multi-Use Shellfish Economy	Trade Journals	News	8-Dec	Alaska Business Monthly	2008	Carcinus maenas	Western USA
green_crab.csv	Ecology; Report summarizes ecology study findings from Northeastern University	Trade Journals	Expanded Reporting	11-Dec-08	Food Weekly News	2008	Carcinus maenas	Eastern USA
caulerpa.csv	Australia's most unwelcome guest	Newspapers	News	7-Apr-05	The Christian Science Monitor	2005	Caulerpa taxifolia	General
green_crab.csv	Aliens Continue To Invade the West	Trade Journals	Commentary	11-Jul	American Vegetable Grower	2011	Carcinus maenas	Western USA
caulerpa.csv	Rogue alga routed	Magazines	News	19-Aug-06	Science News	2006	Caulerpa taxifolia	Western USA
green_crab.csv	Marine Ecology; Study Results from University of Porto Broaden Understanding of Marine Ecology	Trade Journals	Expanded Reporting	19-Sep-11	The Business of Global Warming	2011	Carcinus maenas	General
caulerpa.csv	Survey: The Sea: On the edge	Magazines	Feature	23-May-98	The Economist	1998	Caulerpa taxifolia	General
green_crab.csv	Freeport fights green crab invasion	Wire Feeds	News	21-May-12	McClatchy - Tribune Business News	2012	Carcinus maenas	General
green_crab.csv	Aquatic Conservation; Research Results from University of Plymouth Update Understanding of Aquatic Conservation	Trade Journals	Expanded Reporting	8-Dec-12	Ecology, Environment & Conservation Business	2012	Carcinus maenas	General
green_crab.csv	Fishing in a warmer ocean	Trade Journals	Commentary	13-Aug	National Fisherman	2013	Carcinus maenas	Eastern USA
green_crab.csv	UM Machias students discover invasive crab in Beals which poses threat to Maine's shoreline ecosystem	Wire Feeds	News	28-Sep-13	McClatchy - Tribune Business News	2013	Carcinus maenas	Eastern USA
green_crab.csv	Scientists zero in on 'exploding' green crab population in Maine	Wire Feeds	News	18-Nov-13	McClatchy - Tribune Business News	2013	Carcinus maenas	Eastern USA
green_crab.csv	Is there 'green' to be found in invasive green crabs?	Wire Feeds	News	18-Dec-13	McClatchy - Tribune Business News	2013	Carcinus maenas	Eastern USA
green_crab.csv	How to solve Maine's green crab problem? Sell them, eat them, CEO says	Wire Feeds	News	6-Feb-14	McClatchy - Tribune Business News	2014	Carcinus maenas	Eastern USA
green_crab.csv	Canadian businessman wants to put Maine green crabs on global menu	Wire Feeds	News	6-Feb-14	McClatchy - Tribune Business News	2014	Carcinus maenas	Eastern USA
green_crab.csv	Gov. LePage orders action against invasive green crabs	Wire Feeds	News	28-Feb-14	McClatchy - Tribune Business News	2014	Carcinus maenas	Eastern USA
green_crab.csv	LePage orders study of invasive green crabs	Wire Feeds	News	28-Feb-14	McClatchy - Tribune Business News	2014	Carcinus maenas	Eastern USA
green_crab.csv	LePage announces formation of green crab task force	Wire Feeds	News	28-Feb-14	McClatchy - Tribune Business News	2014	Carcinus maenas	Eastern USA
green_crab.csv	Gov. LePage orders action against invasive green crabs	Wire Feeds	News	1-Mar-14	McClatchy - Tribune Business News	2014	Carcinus maenas	Eastern USA
green_crab.csv	O'Chang Comics makes video detailing Maine's battle against invasive green crabs	Wire Feeds	News	24-Apr-14	McClatchy - Tribune Business News	2014	Carcinus maenas	Eastern USA
caulerpa.csv	Alien stowaways	Magazines	News	Feb 23-Feb 29, 2008	New Scientist	2008	Caulerpa taxifolia	General
green_crab.csv	Animated video details Maine's battle against invasive green crabs	Wire Feeds	News	24-Apr-14	McClatchy - Tribune Business News	2014	Carcinus maenas	Eastern USA
green_crab.csv	What is changing in the Gulf of Maine?	Trade Journals	Commentary	14-Jun	National Fisherman	2014	Carcinus maenas	Eastern USA
green_crab.csv	Midcoast researchers prepare for new battle with invasive green crabs	Wire Feeds	News	2-Jul-14	TCA Regional News	2014	Carcinus maenas	Eastern USA
green_crab.csv	EDITORIAL: Public-private partnership critical to kicking green crab out of Maine	Wire Feeds	News	16-Jul-14	TCA Regional News	2014	Carcinus maenas	Eastern USA
caulerpa.csv	Marine Research; Researchers from University of Pisa publish new studies and findings in the area of marine research	Trade Journals	Expanded Reporting	17-Mar-08	Ecology, Environment & Conservation Business	2008	Caulerpa taxifolia	Mediterranean
green_crab.csv	Fishermen, researchers to trap green crabs in Frenchman Bay	Wire Feeds	News	14-Aug-14	TCA Regional News	2014	Carcinus maenas	Eastern USA
green_crab.csv	NC firm encourages Maine fishermen to sell invasive green crabs to be processed into cat food	Wire Feeds	News	16-Aug-14	TCA Regional News	2014	Carcinus maenas	Eastern USA
caulerpa.csv	Marine Research; Researchers from University of Pisa publish new studies and findings in the area of marine research	Trade Journals	Expanded Reporting	17-Mar-08	Energy & Ecology	2008	Caulerpa taxifolia	Mediterranean
green_crab.csv	Coastal Research; New Findings on Coastal Research Described by Investigators at University of California (Predation and Functional Responses of Carcinus maenas and Cancer magister in the Presence of the Introduced Cephalaspidean Philine orientalis)	Trade Journals	Expanded Reporting	20-Sep-14	Ecology, Environment & Conservation Business	2014	Carcinus maenas	Western USA
caulerpa.csv	Rogue algae	Magazines	Feature	4-Jul-98	Science News	1998	Caulerpa taxifolia	Mediterranean
caulerpa.csv	Costa Rica sees tourism's environmental dark side	Newspapers	Feature	17-Apr-08	The Christian Science Monitor	2008	Caulerpa taxifolia	Native Region
green_crab.csv	Study: Green crabs pose parasite threat as lobster bait	Wire Feeds	News	20-Mar-15	TCA Regional News	2015	Carcinus maenas	Eastern USA
caulerpa.csv	Bioresource Technology; Investigators at Dokuz Eylul University publish new data on bioresource technology	Trade Journals	Expanded Reporting	21-Apr-08	Technology & Business Journal	2008	Caulerpa taxifolia	Mediterranean
caulerpa.csv	Bioresource Technology; Investigators at Dokuz Eylul University publish new data on bioresource technology	Trade Journals	Expanded Reporting	21-Apr-08	Technology News Focus	2008	Caulerpa taxifolia	Mediterranean
lionfish.csv	Jaws it's not, but new US resident is no pal	Newspapers	News	22-Mar-02	The Christian Science Monitor	2002	Pterois	Eastern USA
lionfish.csv	Releasing Nemo proves a disaster for native fish	Magazines	News	Jul 3-Jul 9, 2004	New Scientist	2004	Pterois	Eastern USA
lionfish.csv	The Devil in the Deep Blue Sea: Scientists fear that the Gulf Stream - the immense, enigmatic force behind ferocious weather and mild climate - is being remade. The effects could be profound	Wire Feeds	WIRE FEED	18-Dec-05	Knight Ridder Tribune Business News	2005	Pterois	Eastern USA
lionfish.csv	BAD-NEWS BEAUTIES	Magazines	Feature	9-Sep-06	Science News	2006	Pterois	Eastern USA
lionfish.csv	Lion or Peacock?	Magazines	News	9-Sep-06	Science News	2006	Pterois	Mediterranean
lionfish.csv	Sanctuary officials watch lionfish, hope to keep Keys clear: Research planning is underway to look for ways to keep non-native lionfish from becoming established in the Florida Keys National Marine Sanctuary, according to James Morris, a marine ecologist with the National Ocean Service.	Wire Feeds	WIRE FEED	8-Dec-06	McClatchy - Tribune Business News	2006	Pterois	Eastern USA
lionfish.csv	Divers, scientists are on guard for lionfish here	Wire Feeds	WIRE FEED	16-Feb-07	McClatchy - Tribune Business News	2007	Pterois	Eastern USA
lionfish.csv	Non-native, venomous lionfish caught in Keys	Wire Feeds	News	8-Jan-09	McClatchy - Tribune Business News	2009	Pterois	Eastern USA
lionfish.csv	Officials expect more lionfish in Keys: Experts warn the exotic, poisonous species could spread in Keys waters	Wire Feeds	News	14-Jan-09	McClatchy - Tribune Business News	2009	Pterois	Eastern USA
lionfish.csv	BRIEF: 2nd invasive lionfish found in Keys waters	Wire Feeds	News	30-Mar-09	McClatchy - Tribune Business News	2009	Pterois	Eastern USA
lionfish.csv	Second invasive lionfish found in Florida Keys waters	Wire Feeds	News	17-Apr-09	McClatchy - Tribune Business News	2009	Pterois	Eastern USA
lionfish.csv	Alien lionfish swarm N.C. coast: The Pacific invader's predatory ways prompt a roundup. Luckily, the ugly, venomous things taste a lot like grouper.	Wire Feeds	News	22-Apr-09	McClatchy - Tribune Business News	2009	Pterois	Eastern USA
lionfish.csv	Fishing report: Calmer sea could yield bounty	Wire Feeds	News	28-Apr-09	McClatchy - Tribune Business News	2009	Pterois	Eastern USA
lionfish.csv	Biggest lionfish found in Keys	Wire Feeds	News	11-Jul-09	McClatchy - Tribune Business News	2009	Pterois	Eastern USA
lionfish.csv	Dangerous fish thriving	Wire Feeds	News	17-Jul-09	McClatchy - Tribune Business News	2009	Pterois	Eastern USA
lionfish.csv	Over 300 invasive lionfish caught	Wire Feeds	News	21-Jul-09	McClatchy - Tribune Business News	2009	Pterois	Eastern USA
lionfish.csv	Off-Beat Business: Market For Exotic Fish Prompts Birdds To Expand	Wire Feeds	News	9-Aug-09	McClatchy - Tribune Business News	2009	Pterois	Eastern USA
lionfish.csv	Divetech firm plans Lionfish hunt	Wire Feeds	News	28-Aug-09	McClatchy - Tribune Business News	2009	Pterois	Caribbean
lionfish.csv	Wildlife campaign to focus on fish this month	Wire Feeds	News	12-Sep-09	McClatchy - Tribune Business News	2009	Pterois	Caribbean
lionfish.csv	Science and Technology: Eat for the ecosystem; Conservation and cookery	Magazines	Feature	17-Oct-09	The Economist	2009	Pterois	General
lionfish.csv	Concerns over Pacific lionfish invasion prompt meetings	Wire Feeds	News	26-Oct-09	McClatchy - Tribune Business News	2009	Pterois	Unknown
lionfish.csv	Divers on mission to eradicate lionfish	Wire Feeds	News	27-Oct-09	McClatchy - Tribune Business News	2009	Pterois	Caribbean
lionfish.csv	Fight against lionfish could land it on menu	Wire Feeds	News	6-Nov-09	McClatchy - Tribune Business News	2009	Pterois	Eastern USA
caulerpa.csv	Unwelcome sea voyagers	Magazines	Feature	26-Oct-98	U.S. News & World Report	1998	Caulerpa taxifolia	General
lionfish.csv	Another Pacific lionfish caught in V.I. waters	Wire Feeds	News	12-Jan-10	McClatchy - Tribune Business News	2010	Pterois	Caribbean
lionfish.csv	First lionfish is caught in St. Thomas waters	Wire Feeds	News	22-Jan-10	McClatchy - Tribune Business News	2010	Pterois	Caribbean
lionfish.csv	Two more Pacific lionfish found in St. Croix waters	Wire Feeds	News	2-Feb-10	McClatchy - Tribune Business News	2010	Pterois	Caribbean
lionfish.csv	Latest local lionfish sighting worries DPNR official	Wire Feeds	News	11-Feb-10	McClatchy - Tribune Business News	2010	Pterois	Caribbean
lionfish.csv	Lionfish caught off St. Croix	Wire Feeds	News	17-Feb-10	McClatchy - Tribune Business News	2010	Pterois	Caribbean
lionfish.csv	Invasive lionfish moving in closer to Keys shore	Wire Feeds	News	10-Apr-10	McClatchy - Tribune Business News	2010	Pterois	Caribbean
lionfish.csv	72nd lionfish found in the Keys	Wire Feeds	News	21-Apr-10	McClatchy - Tribune Business News	2010	Pterois	Eastern USA
lionfish.csv	State likely to allow the removal of invasive lionfish from Pennekamp	Wire Feeds	News	28-Apr-10	McClatchy - Tribune Business News	2010	Pterois	Eastern USA
lionfish.csv	FWC changes bonefish rules to coincide with feds	Wire Feeds	News	1-May-10	McClatchy - Tribune Business News	2010	Pterois	Eastern USA
lionfish.csv	HSBC staff earn lionfish award	Wire Feeds	News	4-May-10	McClatchy - Tribune Business News	2010	Pterois	Eastern USA
lionfish.csv	Marine Ecology; Study results from University of Florida update understanding of marine ecology	Trade Journals	Expanded Reporting	8-May-10	Ecology, Environment & Conservation Business	2010	Pterois	Eastern USA
lionfish.csv	BRIEF: Lionfish awareness sessions for May and June	Wire Feeds	News	9-May-10	McClatchy - Tribune Business News	2010	Pterois	Eastern USA
lionfish.csv	BRIEF: First lionfish caught in BVI?waters	Wire Feeds	News	29-May-10	McClatchy - Tribune Business News	2010	Pterois	Caribbean
lionfish.csv	Lionfish numbers rising in V.I. waters, but environmental experts have hope	Wire Feeds	News	10-Jun-10	McClatchy - Tribune Business News	2010	Pterois	Caribbean
lionfish.csv	Lionfish numbers exploding	Wire Feeds	News	23-Jun-10	McClatchy - Tribune Business News	2010	Pterois	Eastern USA
lionfish.csv	Lionfish now found in Florida Bay, Biscayne National Park	Wire Feeds	News	26-Jun-10	McClatchy - Tribune Business News	2010	Pterois	Eastern USA
lionfish.csv	Lionfish could be a problem for lobster divers: Those out for lobster miniseason need to be careful	Wire Feeds	News	27-Jul-10	McClatchy - Tribune Business News	2010	Pterois	Eastern USA
lionfish.csv	Quick V.I. response helping stem growth of local lionfish population	Wire Feeds	News	9-Aug-10	McClatchy - Tribune Business News	2010	Pterois	Caribbean
lionfish.csv	Mass lionfish roundups are planned for the Keys	Wire Feeds	News	21-Aug-10	McClatchy - Tribune Business News	2010	Pterois	Eastern USA
lionfish.csv	Live lionfish serves as an object lesson	Wire Feeds	News	26-Aug-10	McClatchy - Tribune Business News	2010	Pterois	Eastern USA
lionfish.csv	Lionfish a growing problem	Wire Feeds	News	2-Sep-10	McClatchy - Tribune Business News	2010	Pterois	Eastern USA
lionfish.csv	Lionfish a growing problem	Wire Feeds	News	3-Sep-10	McClatchy - Tribune Business News	2010	Pterois	Eastern USA
lionfish.csv	More than 500 lionfish rounded up in derby	Wire Feeds	News	15-Sep-10	McClatchy - Tribune Business News	2010	Pterois	Eastern USA
lionfish.csv	South Florida outdoors notebook	Wire Feeds	News	17-Sep-10	McClatchy - Tribune Business News	2010	Pterois	Eastern USA
lionfish.csv	28 lionfish caught off Frederiksted Pier	Wire Feeds	News	28-Sep-10	McClatchy - Tribune Business News	2010	Pterois	Caribbean
lionfish.csv	Eat more lionfish, biologist says	Wire Feeds	News	10-Nov-10	McClatchy - Tribune Business News	2010	Pterois	Eastern USA
lionfish.csv	The Lionfish Creates an Uproar, Bringing Out the Hunters; Voracious Intruders Stalked With Spears; Doing Your Part by Eating Them	Newspapers	News	14-Nov-10	Wall Street Journal (Online)	2010	Pterois	Eastern USA
lionfish.csv	The Lionfish Creates an Uproar, Bringing Out the Hunters --- Voracious Intruders Stalked With Spears; Doing Your Part by Eating Them	Newspapers	News	15-Nov-10	Wall Street Journal	2010	Pterois	Eastern USA
lionfish.csv	Cold hurt coral, left lionfish alone	Wire Feeds	News	24-Dec-10	McClatchy - Tribune Business News	2010	Pterois	Eastern USA
lionfish.csv	Lionfish soon on the menu?	Wire Feeds	News	25-Dec-10	McClatchy - Tribune Business News	2010	Pterois	Eastern USA
lionfish.csv	Lionfish, bitter cold hurt environment past year	Wire Feeds	News	1-Jan-11	McClatchy - Tribune Business News	2011	Pterois	Eastern USA
lionfish.csv	Two years ago Friday, lionfish invaded	Wire Feeds	News	5-Jan-11	McClatchy - Tribune Business News	2011	Pterois	Eastern USA
lionfish.csv	HDNet's 'Dan Rather Reports' Investigates the Invasion of the Lionfish and What it Means for the Future of Our Oceans	Wire Feeds	News	25-Jan-11	PR Newswire	2011	Pterois	Eastern USA
lionfish.csv	If You Can't Beat 'em, Eat 'em	Trade Journals	News	11-Feb	Food Management	2011	Pterois	General
lionfish.csv	Aquarium fish becoming a problem in Atlantic waters	Wire Feeds	News	27-Mar-11	McClatchy - Tribune Business News	2011	Pterois	Eastern USA
lionfish.csv	Organizations to repeat lionfish roundup	Wire Feeds	News	22-Apr-11	McClatchy - Tribune Business News	2011	Pterois	Unknown
lionfish.csv	An outcast at sea, but not in the kitchen?	Wire Feeds	News	1-May-11	McClatchy - Tribune Business News	2011	Pterois	Unknown
lionfish.csv	Group gets permit to remove lionfish	Wire Feeds	News	4-May-11	McClatchy - Tribune Business News	2011	Pterois	Caribbean
lionfish.csv	Lionfish derby nets 531 fish -- bigger fish	Wire Feeds	News	18-May-11	McClatchy - Tribune Business News	2011	Pterois	Eastern USA
lionfish.csv	Lionfish killed off Destin	Wire Feeds	News	18-May-11	McClatchy - Tribune Business News	2011	Pterois	Eastern USA
lionfish.csv	BOOSTS NEW PROJECT TO CONTROL FLORA AND FAUNA INVADING SPECIES	Wire Feeds	News	24-May-11	Info - Prod Research (Middle East)	2011	Pterois	Caribbean
lionfish.csv	Legislation targets lionfish	Wire Feeds	News	17-Jun-11	McClatchy - Tribune Business News	2011	Pterois	Caribbean
lionfish.csv	Keys lionfish hunter ranks grow	Wire Feeds	News	18-Jun-11	McClatchy - Tribune Business News	2011	Pterois	Eastern USA
lionfish.csv	EDITORIAL: NRA's agenda & Lionfish here to stay	Wire Feeds	News	7-Jul-11	McClatchy - Tribune Business News	2011	Pterois	Unknown
lionfish.csv	Move over sea bass, lionfish is on the menu	Wire Feeds	News	14-Jul-11	McClatchy - Tribune Business News	2011	Pterois	General
lionfish.csv	Lionfish meet their match	Magazines	General Information	30-Jul-11	Science News	2011	Pterois	General
lionfish.csv	Lionfish may have value as seafood catch	Wire Feeds	News	5-Aug-11	McClatchy - Tribune Business News	2011	Pterois	Eastern USA
caulerpa.csv	MEDITERRANEAN SEA: LIFE PROJECT RESTRICTING EXPANSION OF CAULERPA TAXIFOLIA ALGAE	Reports	PERIODICAL	20-Nov-98	Agri - Industry Europe	1998	Caulerpa taxifolia	Mediterranean
lionfish.csv	Local diver spears lionfish; biologists say they're here to stay	Wire Feeds	News	29-Aug-11	McClatchy - Tribune Business News	2011	Pterois	Eastern USA
lionfish.csv	Blocking invasive wildlife species requires fresh approach	Trade Journals	News	31-Aug-11	Western Farm Press	2011	Pterois	General
lionfish.csv	V.I. lionfish documentary to air on mainland	Wire Feeds	News	7-Sep-11	McClatchy - Tribune Business News	2011	Pterois	Caribbean
lionfish.csv	South Florida outdoors calendar	Wire Feeds	News	23-Sep-11	McClatchy - Tribune Business News	2011	Pterois	Eastern USA
lionfish.csv	South Florida outdoors calendar	Wire Feeds	News	28-Oct-11	McClatchy - Tribune Business News	2011	Pterois	Eastern USA
lionfish.csv	Lionfish, tiger shrimp found in Gulf of Mexico; scientists fear invasive species	Wire Feeds	News	13-Dec-11	McClatchy - Tribune Business News	2011	Pterois	Gulf of Mexico
lionfish.csv	'Eat lionfish' campaign targeting restaurant menus	Trade Journals	News	12-Mar	National Fisherman	2012	Pterois	General
lionfish.csv	Divers need to hunt lionfish	Wire Feeds	News	2-Mar-12	McClatchy - Tribune Business News	2012	Pterois	Unknown
lionfish.csv	Lionfish tourney to address invasive presence	Wire Feeds	News	20-May-12	McClatchy - Tribune Business News	2012	Pterois	Eastern USA
lionfish.csv	Revised lionfish management plan creates groundwork for V.I. response to arrival of future invasive species	Wire Feeds	News	17-Jul-12	McClatchy - Tribune Business News	2012	Pterois	Eastern USA
lionfish.csv	Divers suit up to combat lionfish in area's inaugural derby	Wire Feeds	News	20-Jul-12	McClatchy - Tribune Business News	2012	Pterois	Unknown
caulerpa.csv	Alien seaweed is aquarium escapee	Magazines	News	21-Nov-98	Science News	1998	Caulerpa taxifolia	Mediterranean
lionfish.csv	Wentworth wins St. Thomas Spearfishing Tournament	Wire Feeds	News	25-Jul-12	McClatchy - Tribune Business News	2012	Pterois	Caribbean
lionfish.csv	SeaCat team snags Palm Beach County Lionfish Derby title	Wire Feeds	News	1-Sep-12	McClatchy - Tribune Business News	2012	Pterois	Eastern USA
lionfish.csv	BRIEF: Study: 335,500 lionfish in Keys	Wire Feeds	News	14-Sep-12	McClatchy - Tribune Business News	2012	Pterois	Eastern USA
lionfish.csv	Video: First Confirmed Spotting of Venomous Lionfish along Mid-Texas Coast, Harte Research Institute for Gulf of Mexico Studies Reports	Wire Feeds	News	26-Sep-12	PR Newswire	2012	Pterois	Gulf of Mexico
lionfish.csv	Florida says it's go time with nonnative lionfish	Trade Journals	General Information	12-Nov	National Fisherman	2012	Pterois	Eastern USA
lionfish.csv	New Senate Bill Would Strengthen Protections Against Invasive Animal Species And Diseases	Wire Feeds	News	13-Nov-12	PR Newswire	2012	Pterois	General
lionfish.csv	the National Environmental Coalition on Invasive Species NECIS; New Senate Bill Would Strengthen Protections Against Invasive Animal Species And Diseases	Trade Journals	Expanded Reporting	29-Nov-12	Politics & Government Business	2012	Pterois	General
lionfish.csv	FWC trying to control lionfish	Wire Feeds	News	26-Mar-13	McClatchy - Tribune Business News	2013	Pterois	Eastern USA
lionfish.csv	Lionfish tournament takes shot at invasive species	Wire Feeds	News	31-May-13	McClatchy - Tribune Business News	2013	Pterois	Eastern USA
lionfish.csv	Proposed Legislation Would Strengthen Protections Against Invasive Animal Species	Wire Feeds	News	7-Jun-13	PR Newswire	2013	Pterois	Eastern USA
lionfish.csv	Manned Submersible on the Hunt for Invasive Lionfish	Wire Feeds	News	18-Jun-13	PR Newswire	2013	Pterois	Eastern USA
lionfish.csv	Invasive Lionfish Focus of Manned Submersible Hunt	Wire Feeds	News	18-Jun-13	PR Newswire	2013	Pterois	Eastern USA
lionfish.csv	OceanGate and Nova Southeastern Team to Study Invasive Lionfish in Submersible Hunt	Trade Journals	News	21-Jun-13	Manufacturing Close - Up	2013	Pterois	Eastern USA
lionfish.csv	BRIEF: Sub to take on lionfish	Wire Feeds	News	21-Jun-13	McClatchy - Tribune Business News	2013	Pterois	Eastern USA
lionfish.csv	BRIEF: Sub to take on lionfish	Wire Feeds	News	22-Jun-13	McClatchy - Tribune Business News	2013	Pterois	Eastern USA
lionfish.csv	Manned Submersible Searches for Invasive Lionfish	Trade Journals	News	24-Jun-13	Travel & Leisure Close - Up	2013	Pterois	Eastern USA
lionfish.csv	OceanGate and Nova Southeastern Join Forces to Study Invasive Lionfish in Submersible Hunt	Trade Journals	News	25-Jun-13	Professional Services Close - Up	2013	Pterois	Eastern USA
lionfish.csv	Manned Submersible Searches for Invasive Lionfish	Trade Journals	News	29-Jun-13	Entertainment Close - Up	2013	Pterois	Eastern USA
lionfish.csv	Sub expedition finds invasive lionfish in deep water	Wire Feeds	News	29-Jun-13	McClatchy - Tribune Business News	2013	Pterois	Eastern USA
lionfish.csv	How to control lionfish? Try a knife and fork	Wire Feeds	News	5-Jul-13	McClatchy - Tribune Business News	2013	Pterois	Eastern USA
lionfish.csv	Predatory lionfish now a confirmed invader in the deep Atlantic	Newspapers	News	12-Jul-13	The Christian Science Monitor	2013	Pterois	Eastern USA
lionfish.csv	Save Caribbean snorkeling and 'eat a lion,' conservationists say.	Newspapers	News	27-Jul-13	The Christian Science Monitor	2013	Pterois	Eastern USA
lionfish.csv	More than 250 lionfish collected at Saturday derby, organizers say	Wire Feeds	News	28-Jul-13	McClatchy - Tribune Business News	2013	Pterois	Eastern USA
lionfish.csv	BRIEF: Central Florida divers hunt invasive lionfish off West Palm Beach	Wire Feeds	News	1-Sep-13	McClatchy - Tribune Business News	2013	Pterois	Eastern USA
lionfish.csv	Public can enlist to fight lionfish invasion along coast of Carolinas	Newspapers	News	5-Sep-13	Spartanburg Herald - Journal	2013	Pterois	Eastern USA
lionfish.csv	Poisonous lionfish invading Georgia waters	Wire Feeds	News	6-Sep-13	McClatchy - Tribune Business News	2013	Pterois	Eastern USA
lionfish.csv	BRIEF: Workshop to explain impact of invasive lionfish	Wire Feeds	News	9-Sep-13	McClatchy - Tribune Business News	2013	Pterois	Eastern USA
lionfish.csv	Rise of invasive tiger shrimp reports expected as fall approaches	Wire Feeds	News	13-Sep-13	McClatchy - Tribune Business News	2013	Pterois	Eastern USA
lionfish.csv	Conservation Genetics; Investigators at National Oceanic and Atmospheric Administration Report Findings in Conservation Genetics	Trade Journals	Expanded Reporting	18-Oct-13	Energy & Ecology	2013	Pterois	General
lionfish.csv	Venomous, voracious lionfish might end up on your plate	Wire Feeds	News	20-Oct-13	McClatchy - Tribune Business News	2013	Pterois	General
lionfish.csv	Lionfish invasion: An unabated siege of the Atlantic	Newspapers	News	21-Oct-13	The Christian Science Monitor	2013	Pterois	Eastern USA
lionfish.csv	Lionfish might become latest delicacy on your dinner plate	Wire Feeds	News	21-Oct-13	McClatchy - Tribune Business News	2013	Pterois	General
lionfish.csv	Government Jobs Report; Lionfish Invade Atlantic Ocean	Wire Feeds	WIRE FEED	23-Oct-13	Finance Wire	2013	Pterois	General
lionfish.csv	OceanGate Inc. Dives On Oil Platform For Black Elk Energy	Wire Feeds	News	23-Oct-13	PR Newswire	2013	Pterois	Eastern USA
cane_toad.csv	Sex and the multiple toad (cane toad, Australia)	Magazines	PERIODICAL	30-May-88	Maclean's	1988	Rhinella marina	Eastern Australia
cane_toad.csv	Business Bulletin: Toad Trade	Newspapers	News	22-Mar-90	Wall Street Journal	1990	Rhinella marina	Eastern Australia
cane_toad.csv	Spreading Toads Divide Australia's Biologists	Magazines	News	24-Mar-90	New Scientist	1990	Rhinella marina	Eastern Australia
cane_toad.csv	Cane toads on the export menu	Magazines	News	21-May-94	New Scientist	1994	Rhinella marina	Eastern Australia
cane_toad.csv	Bio-invasions: The spread of exotic species	Magazines	Feature	Jul-95	World Watch	1995	Rhinella marina	Eastern Australia
cane_toad.csv	Slugging toads have a mean left jab	Magazines	PERIODICAL	7-Nov-98	Science News	1998	Rhinella marina
cane_toad.csv	Defeatism lurks behind the sloganeering: THE APPLIANCE OF SCIENCE: Those who accuse scientists of 'playing God' undermine the human need for understanding, believes Thomas Barlow	Newspapers	Features	17-Nov-01	Financial Times	2001	Rhinella marina	General
cane_toad.csv	Australia fears spread of killer cane toad: This non-native amphibian with an appetite for local fauna has reached a popular wildlife park, writes Virginia Marsh	Newspapers	Stories	4-Jun-02	Financial Times	2002	Rhinella marina	Northern Australia
cane_toad.csv	Asia: Crocs crocked; The travelling toads	Magazines	Feature	12-Jul-03	The Economist	2003	Rhinella marina	Northern Australia
cane_toad.csv	Can a fence halt the march of the cane toad?	Magazines	Feature	6-Sep-03	New Scientist	2003	Rhinella marina	Northern Australia
cane_toad.csv	When a guest turns nasty: ENVIRONMENT: Foreign species imported for the best of reasons can present great ecological problems, writes Vanessa Houlder:	Newspapers	NEWSPAPER	10-Oct-03	Financial Times	2003	Rhinella marina	General
cane_toad.csv	Poison toads may be a last supper for many of Australia's snakes	Magazines	News	Dec 13-Dec 19, 2003	New Scientist	2003	Rhinella marina	Eastern Australia
cane_toad.csv	Nice work; Putting animals to good use	Magazines	Feature	20-Dec-03	The Economist	2003	Rhinella marina	General
cane_toad.csv	Cane toad redux?	Trade Journals	General Information	21-Feb-05	Chemical & Engineering News	2005	Rhinella marina	General
cane_toad.csv	Toad Rage	Trade Journals	Audio Review-Favorable	5-Apr	School Library Journal	2005	Rhinella marina
cane_toad.csv	Australia's most unwelcome guest	Newspapers	News	7-Apr-05	The Christian Science Monitor	2005	Rhinella marina	Eastern Australia
cane_toad.csv	Unnatural Selection	Magazines	General Information	6-Mar	PM Network	2006	Rhinella marina	General
cane_toad.csv	Foreign animals and plants pose threat to native flora and fauna	Newspapers	NEWSPAPER	9-Sep-06	Gulf News	2006	Rhinella marina	General
cane_toad.csv	Tongan authorities probe cane toad's arrival	Wire Feeds	WIRE FEED	11-Mar-07	BBC Monitoring Asia Pacific	2007	Rhinella marina	Central Pacific
cane_toad.csv	Backstory: Busting cane toads Down Under	Newspapers	News	16-Mar-07	The Christian Science Monitor	2007	Rhinella marina	Western Australia
cane_toad.csv	The toad in a bit of a hole	Newspapers	NEWSPAPER	28-Mar-07	Northern Echo	2007	Rhinella marina	Northern Australia
cane_toad.csv	The Orlando Sentinel, Fla., Ramsey Campbell column: Toxic toads, our pet nibbler share history	Wire Feeds	WIRE FEED	7-Apr-07	McClatchy - Tribune Business News	2007	Rhinella marina	Florida
cane_toad.csv	End of the toad? Clive Cookson in Queensland	Newspapers	NEWSPAPER	19-May-07	Financial Times	2007	Rhinella marina	Eastern Australia
cane_toad.csv	Samoa on alert for cane toads	Wire Feeds	WIRE FEED	5-Jun-07	BBC Monitoring Asia Pacific	2007	Rhinella marina	Central Pacific
cane_toad.csv	Eat a Killer	Magazines	News	13-Oct-07	Science News	2007	Rhinella marina	Northern Australia
cane_toad.csv	Natural Sciences; Studies from M.C. Urban et al have provided new data on natural sciences	Trade Journals	Expanded Reporting	31-Mar-08	Energy & Ecology Business	2008	Rhinella marina	Northern Australia
cane_toad.csv	Wildlife Research; Study findings from University of Sydney broaden understanding of wildlife research	Trade Journals	Expanded Reporting	21-Apr-08	Energy & Ecology	2008	Rhinella marina	Eastern Australia
cane_toad.csv	Toxic toads spell trouble for crocs	Magazines	News	Jul 5-Jul 11, 2008	New Scientist	2008	Rhinella marina	Northern Australia
cane_toad.csv	Asia-Pacific Research; Research conducted at University of Ryukyus has updated our knowledge about asia-pacific research	Trade Journals	Expanded Reporting	7-Jul-08	China Business Newsweekly	2008	Rhinella marina
cane_toad.csv	University of Melbourne; Racing cane toads reveals they get cold feet on Southern Australia invasion	Trade Journals	Expanded Reporting	22-Sep-08	Global Warming Focus	2008	Rhinella marina	Eastern Australia
cane_toad.csv	Ecography; Researchers from University of Melbourne detail findings in ecography	Trade Journals	Expanded Reporting	27-Sep-08	Ecology, Environment & Conservation Business	2008	Rhinella marina	General
cane_toad.csv	Wiley-Blackwell; Aussie meat ants may be invasive cane toad's Achilles' heel	Trade Journals	Expanded Reporting	18-Apr-09	Ecology, Environment & Conservation Business	2009	Rhinella marina	Northern Australia
cane_toad.csv	Chemical Ecology; Scientists at University of Sydney discuss research in chemical ecology	Trade Journals	Expanded Reporting	13-Jun-09	Ecology, Environment & Conservation Business	2009	Rhinella marina	Eastern Australia
cane_toad.csv	Herpetology; Studies from Charles Darwin University provide new data on herpetology	Trade Journals	Expanded Reporting	11-Jul-09	Ecology, Environment & Conservation Business	2009	Rhinella marina	Northern Australia
cane_toad.csv	Animal Planet series host chases danger in 'Recon': ?Wild' and reckless	Wire Feeds	News	5-Jan-10	McClatchy - Tribune Business News	2010	Rhinella marina	Eastern Australia
cane_toad.csv	Conservation Genetics; Studies from M.J. Cardoso and colleagues reveal new findings on conservation genetics	Trade Journals	Expanded Reporting	16-Jan-10	Ecology, Environment & Conservation Business	2010	Rhinella marina	Eastern Australia
cane_toad.csv	Australia/China: Australian Entrepreneur Plans Toxic Cane Toad Exports to China	Newspapers	News	8-Feb-10	Asia News Monitor	2010	Rhinella marina	Eastern Australia
cane_toad.csv	Animal Conservation; Study findings from University of Sydney broaden understanding of animal conservation	Trade Journals	Expanded Reporting	13-Mar-10	Ecology, Environment & Conservation Business	2010	Rhinella marina	Eastern Australia
cane_toad.csv	How does a toad cross the road? If lucky, by hand	Wire Feeds	News	26-Mar-10	McClatchy - Tribune Business News	2010	Rhinella marina
cane_toad.csv	Wiley-Blackwell; Endangered quolls taught to turn their noses up at toxic toad	Trade Journals	Expanded Reporting	1-May-10	Ecology, Environment & Conservation Business	2010	Rhinella marina	Eastern Australia
cane_toad.csv	Ecology; Study findings from University of Sydney broaden understanding of ecology	Trade Journals	Expanded Reporting	8-May-10	Ecology, Environment & Conservation Business	2010	Rhinella marina	Northern Australia
cane_toad.csv	Bluetongue; Study data from University of Sydney update understanding of bluetongue	Trade Journals	Expanded Reporting	22-May-10	Ecology, Environment & Conservation Business	2010	Rhinella marina
cane_toad.csv	Cane toad invasion: ugly, but not so bad	Magazines	Feature	Sep 11-Sep 17, 2010	New Scientist	2010	Rhinella marina	Western Australia
cane_toad.csv	ASIAN HONEY BEE IS CANE TOAD OF THE 21ST CENTURY: AUST. GREENS	Wire Feeds	News	2-Mar-11	Asia Pulse	2011	Rhinella marina
cane_toad.csv	Australia mulls fences to halt cane toad invasion	Wire Feeds	News	7-Mar-11	McClatchy - Tribune Business News	2011	Rhinella marina	Eastern Australia
cane_toad.csv	Introducing invaders	Magazines	Feature	Apr 30-May 6, 2011	New Scientist	2011	Rhinella marina	Eastern Australia
cane_toad.csv	Gases; Research Reports from University of Sydney Provide New Insights into Gases	Trade Journals	Expanded Reporting	16-May-11	The Business of Global Warming	2011	Rhinella marina	Eastern Australia
cane_toad.csv	Climate Change; Reports Outline Climate Change Study Results from University of Melbourne	Trade Journals	Expanded Reporting	26-May-11	Computer Weekly News	2011	Rhinella marina
cane_toad.csv	Biological Invasions; Reports Summarize Biological Invasions Research from D.B. Wingate and Co-Authors	Trade Journals	Expanded Reporting	4-Jul-11	The Business of Global Warming	2011	Rhinella marina	General
cane_toad.csv	Injured dog is reminder: Cane toads remain a threat	Wire Feeds	News	26-Jul-11	McClatchy - Tribune Business News	2011	Rhinella marina	Eastern Australia
cane_toad.csv	Animal Ecology; Researchers from University of Sydney Detail Findings in Animal Ecology	Trade Journals	Expanded Reporting	3-Aug-13	Ecology, Environment & Conservation Business	2013	Rhinella marina	General
cane_toad.csv	For August 12, 2013, NBC	Wire Feeds	WIRE FEED	12-Aug-13	Technology Wire	2013	Rhinella marina
cane_toad.csv	Bahamas on alert for cane toad	Wire Feeds	News	7-Sep-13	BBC Monitoring Americas	2013	Rhinella marina	Caribbean
cane_toad.csv	Poison cannibal toads with their own eggicide	Magazines	News	Sep 5-Sep 11, 2015	New Scientist	2015	Rhinella marina	Eastern Australia
cane_toad.csv	Hunters, Helpers, Engineers, & Invaders	Trade Journals	Book Review-Comparative	15-Nov	School Library Journal	2015	Rhinella marina	General
cane_toad.csv	In defence of invaders; Biodiversity	Magazines	General Information	5-Dec-15	The Economist	2015	Rhinella marina	General
cane_toad.csv	At McNair, students hopped up over frog-catching project	Wire Feeds	News	21-Dec-15	TCA Regional News	2015	Rhinella marina
zebra_1_1000.csv	U.S., Canada Urged To Bar New Species From Great Lakes	Newspapers	NEWSPAPER	9-Jun-89	Wall Street Journal	1989	Dreissena polymorpha	Great Lakes
zebra_1_1000.csv	An Alien Invasion	Magazines	News	6-Nov-89	Maclean's	1989	Dreissena polymorpha	Great Lakes
zebra_1_1000.csv	Exotic Zebra Mussels Threaten Fish Life	Newspapers	News	16-Apr-90	The Christian Science Monitor	1990	Dreissena polymorpha	Great Lakes
zebra_1_1000.csv	State Braces for Zebra Mussel Invasion	Trade Journals	PERIODICAL	10-Sep-90	Pittsburgh Business Times	1990	Dreissena polymorpha	Great Lakes
zebra_1_1000.csv	Pesky Zebra Mussels Pose a Stubborn Problem Great Lakes BASIN Series: POINTS OF THE COMPASS. Part 15 of a series. Second of three articles appearing today	Newspapers	NEWSPAPER	9-Jan-91	The Christian Science Monitor (pre-1997 Fulltext)	1991	Dreissena polymorpha	General
zebra_1_1000.csv	Pests with Redeeming Values	Magazines	PERIODICAL	Jul-92	Technology Review	1992	Dreissena polymorpha	Great Lakes
zebra_1_1000.csv	From Tough Ruffe to Quagga	Magazines	Feature	25-Jul-92	Science News	1992	Dreissena polymorpha	Great Lakes
zebra_1_1000.csv	Ballast-water invaders pose ecological risk	Magazines	News	10-Jul-93	Science News	1993	Dreissena polymorpha	General
zebra_1_1000.csv	Prolific zebra mussel proves to be a formidable foe	Trade Journals	PERIODICAL	15-Oct-93	Minneapolis / St. Paul CityBusiness	1993	Dreissena polymorpha	Great Lakes
zebra_1_1000.csv	National Biological Service Keeps Heads Out of the Sand In Republicans' rush for less government, essential research may get swept away	Newspapers	NEWSPAPER	6-Feb-95	The Christian Science Monitor (pre-1997 Fulltext)	1995	Dreissena polymorpha
zebra_1_1000.csv	Bio-invasions: The spread of exotic species	Magazines	Feature	Jul-95	World Watch	1995	Dreissena polymorpha	General
zebra_1_1000.csv	Musseling in on the Mississippi	Magazines	News	Sep-95	New Orleans Magazine	1995	Dreissena polymorpha	Southern USA
zebra_1_1000.csv	Freshwater failures: The crises on five continents	Magazines	Feature	Sep-95	World Watch	1995	Dreissena polymorpha
zebra_1_1000.csv	Alien invasion	Trade Journals	PERIODICAL	Dec-95	Government Executive	1995	Dreissena polymorpha	General
zebra_1_1000.csv	Californians Fight Next Wave of 'Aliens' Hitchhiking on ships, foreign sea critters invade at faster rate	Newspapers	NEWSPAPER	8-Apr-96	The Christian Science Monitor (pre-1997 Fulltext)	1996	Dreissena polymorpha	Western USA
zebra_1_1000.csv	Exotic Invaders: Killer Bees, Fire Ants, and Other Alien Species Are Infesting America!	Trade Journals	Book Review-Mixed	May-96	School Library Journal	1996	Dreissena polymorpha	General
zebra_1_1000.csv	'Dirty dozen'	Magazines	News	28-Oct-96	U.S. News & World Report	1996	Dreissena polymorpha	General
zebra_1_1000.csv	Alien Invaders: The Continuing Threat of Exotic Species	Trade Journals	Book Review-Favorable	Jan-97	School Library Journal	1997	Dreissena polymorpha	General
zebra_1_1000.csv	Coast Guard Proposes Rule to Help Control Introduction and Spread of Invasive Species	Wire Feeds	WIRE FEED	16-Apr-98	PR Newswire	1998	Dreissena polymorpha	General
zebra_1_1000.csv	Aliens invade America!	Magazines	Feature	10-Aug-98	Newsweek	1998	Dreissena polymorpha	General
zebra_1_1000.csv	Unwelcome sea voyagers	Magazines	Feature	26-Oct-98	U.S. News & World Report	1998	Dreissena polymorpha	General
zebra_1_1000.csv	Crawling out of the pipe	Magazines	Feature	Jan/Feb 1999	World Watch	1999	Dreissena polymorpha	General
zebra_1_1000.csv	Alien marine life eats locals for lunch Invasive foreign species - some damaging - are spreading around globein ship ballasts	Newspapers	News	11-Feb-99	The Christian Science Monitor	1999	Dreissena polymorpha	General
zebra_1_1000.csv	Feds plan battle against aliens	Magazines	News	13-Feb-99	Science News	1999	Dreissena polymorpha	General
zebra_1_1000.csv	Pest Control	Newspapers	NEWSPAPER	15-Feb-99	Journal of Commerce	1999	Dreissena polymorpha	General
zebra_1_1000.csv	Pest control	Trade Journals	PERIODICAL	15-Feb-99	Traffic World	1999	Dreissena polymorpha	General
zebra_1_1000.csv	Alien invasion	Newspapers	NEWSPAPER	3-May-99	Journal of Commerce	1999	Dreissena polymorpha	General
zebra_1_1000.csv	Invitation for Media to Take a Boat Tour and Observe The Annual Goby Round Up With the U.S. Fish and Wildlife Service	Wire Feeds	WIRE FEED	27-May-99	PR Newswire	1999	Dreissena polymorpha	Great Lakes
zebra_1_1000.csv	Ballast Water Law Mulled	Newspapers	NEWSPAPER	28-Jun-99	Journal of Commerce	1999	Dreissena polymorpha
zebra_1_1000.csv	Terminating aliens: EPA's help is sought by environmentalists	Newspapers	NEWSPAPER	27-Sep-99	Journal of Commerce	1999	Dreissena polymorpha	General
zebra_1_1000.csv	Region Slowly Responds To Marine-Life Invasions	Newspapers	NEWSPAPER	29-Sep-99	Wall Street Journal	1999	Dreissena polymorpha	General
zebra_1_1000.csv	Alien Species Stir Concerns In Gulf Ports	Newspapers	NEWSPAPER	29-Sep-99	Wall Street Journal	1999	Dreissena polymorpha	General
zebra_1_1000.csv	The Coast Guard and ballast-water management	Newspapers	NEWSPAPER	27-Oct-99	Journal of Commerce	1999	Dreissena polymorpha	General
zebra_1_1000.csv	California law targets foreign species	Newspapers	NEWSPAPER	4-Jan-00	Journal of Commerce	2000	Dreissena polymorpha	General
zebra_1_1000.csv	Invasive species advance on US	Newspapers	News	27-Jan-00	The Christian Science Monitor	2000	Dreissena polymorpha	General
zebra_1_1000.csv	Invasion pests	Trade Journals	Feature	Mar-00	Grounds Maintenance	2000	Dreissena polymorpha	General
zebra_1_1000.csv	A rising Devils Lake is causing a flood of concerns N. Dakota will build a canal to drain excess water into a Canadian river this spring.	Newspapers	News	6-Mar-00	The Christian Science Monitor	2000	Dreissena polymorpha	Great Lakes
zebra_1_1000.csv	California ballast program not expected to affect rates	Newspapers	NEWSPAPER	10-Mar-00	Journal of Commerce	2000	Dreissena polymorpha	General
zebra_1_1000.csv	Battling Ballast Invaders	Newspapers	NEWSPAPER	24-Jul-00	Journal of Commerce	2000	Dreissena polymorpha	General
zebra_1_1000.csv	A weed by any other name would spread as fast	Newspapers	Book Review-Favorable	9-Nov-00	The Christian Science Monitor	2000	Dreissena polymorpha	Great Lakes
zebra_1_1000.csv	Youth & age: New flora and fauna for old	Magazines	Feature	Dec 23, 2000-Jan 5, 2001	The Economist	2000	Dreissena polymorpha	General
zebra_1_1000.csv	\Musseling\" in on the Ninth District economy"	Trade Journals	Feature	1-Jan	Fedgazette	2001	Dreissena polymorpha	General
zebra_1_1000.csv	Invading alien species inflict costly damage	Newspapers	Stories	8-May-01	Financial Times	2001	Dreissena polymorpha	General
zebra_1_1000.csv	In praise of a pest	Magazines	News	8-Oct-01	Maclean's	2001	Dreissena polymorpha	Great Lakes
zebra_1_1000.csv	Invasive Organisms in Ship's Ballast Water Can Be Killed by Nitrogen Gas	Wire Feeds	WIRE FEED	8-Jan-02	Knight Ridder Tribune Business News	2002	Dreissena polymorpha	Great Lakes
zebra_1_1000.csv	Research update: Battling the invaders	Trade Journals	News	2-Apr	Grounds Maintenance	2002	Dreissena polymorpha	General
zebra_1_1000.csv	Stemming the tide	Magazines	Feature	13-Apr-02	Science News	2002	Dreissena polymorpha	General
zebra_1_1000.csv	Fight against invasive species	Trade Journals	PERIODICAL	19-Apr-02	The Kiplinger Letter	2002	Dreissena polymorpha	General
zebra_1_1000.csv	Invasive Species Infect 26 More Wisconsin Lakes	Wire Feeds	WIRE FEED	27-May-02	Knight Ridder Tribune Business News	2002	Dreissena polymorpha	Great Lakes
zebra_1_1000.csv	U.S. and Canadian Federal Governments Show Progress, but Challenges Remain in Restoring the Great Lakes	Wire Feeds	WIRE FEED	12-Sep-02	Business Wire	2002	Dreissena polymorpha	Great Lakes
zebra_1_1000.csv	Healed Once, Lake Erie in Relapse as 'Dead Zones' Develop	Wire Feeds	WIRE FEED	18-Oct-02	Knight Ridder Tribune Business News	2002	Dreissena polymorpha	Great Lakes
zebra_1_1000.csv	Michigan Attorney General Granholm Announces Great Lakes States Call on EPA to Address Invasion of Exotic Species Flushed From Ships	Wire Feeds	WIRE FEED	19-Nov-02	PR Newswire	2002	Dreissena polymorpha	Great Lakes
zebra_1_1000.csv	Zebra Mussels Threaten Lake Michigan's Ancient Underwater Forest	Wire Feeds	WIRE FEED	11-Dec-02	Knight Ridder Tribune Business News	2002	Dreissena polymorpha	Great Lakes
zebra_1_1000.csv	Scientists Urge Barriers against Invasive Species for Chicago-Area Rivers	Wire Feeds	WIRE FEED	15-May-03	Knight Ridder Tribune Business News	2003	Dreissena polymorpha	Great Lakes
zebra_1_1000.csv	Invasion of Zebra Mussels into Wisconsin Waterways Spreads	Wire Feeds	WIRE FEED	21-May-03	Knight Ridder Tribune Business News	2003	Dreissena polymorpha	Great Lakes
zebra_1_1000.csv	Waters threatened by invasive aquatics	Newspapers	NEWSPAPER	8-Jul-03	Telegram & Gazette	2003	Dreissena polymorpha	Great Lakes
zebra_1_1000.csv	Zebra Mussels Discovered in Hartford, Wis., Lake	Wire Feeds	WIRE FEED	20-Aug-03	Knight Ridder Tribune Business News	2003	Dreissena polymorpha	Great Lakes
zebra_1_1000.csv	Environmental Threats to Great Lakes Outpace Scientific Solutions	Wire Feeds	WIRE FEED	22-Sep-03	Knight Ridder Tribune Business News	2003	Dreissena polymorpha	Great Lakes
zebra_1_1000.csv	Zebra Mussels Invade Brainerd, Minn., Recreational Lakes Area	Wire Feeds	WIRE FEED	15-Oct-03	Knight Ridder Tribune Business News	2003	Dreissena polymorpha	Great Lakes
zebra_1_1000.csv	Leaders Want Bush to Seek More Than $45 Million for Great Lakes Cleanup	Wire Feeds	WIRE FEED	30-Jan-04	Knight Ridder Tribune Business News	2004	Dreissena polymorpha	General
zebra_1_1000.csv	Ballast water controls urged NEWS DIGEST	Newspapers	NEWSPAPER	4-Feb-04	Financial Times	2004	Dreissena polymorpha	General
zebra_1_1000.csv	IMO to act on invasive species	Newspapers	NEWSPAPER	6-Feb-04	Journal of Commerce	2004	Dreissena polymorpha	General
zebra_1_1000.csv	Ballast water answer?	Trade Journals	General Information	4-Apr	Marine Log	2004	Dreissena polymorpha	General
zebra_1_1000.csv	UNWELCOME guests	Trade Journals	General Information	Spring 2004	Region Focus	2004	Dreissena polymorpha	General
zebra_1_1000.csv	Zebra mussels in more Mich. lakes	Wire Feeds	WIRE FEED	3-Feb-05	Knight Ridder Tribune Business News	2005	Dreissena polymorpha	Great Lakes
zebra_1_1000.csv	Researchers say bordering nations are far from ballast-testing system	Wire Feeds	WIRE FEED	25-Mar-05	Knight Ridder Tribune Business News	2005	Dreissena polymorpha	Great Lakes
zebra_1_1000.csv	Michigan Attorney General Mike Cox Demands Timely Ballast Water Regulations	Wire Feeds	WIRE FEED	6-Sep-05	PR Newswire	2005	Dreissena polymorpha	Great Lakes
zebra_1_1000.csv	Plan to restore Great Lakes appears sunk	Wire Feeds	WIRE FEED	18-Nov-05	Knight Ridder Tribune Business News	2005	Dreissena polymorpha	Great Lakes
zebra_1_1000.csv	DFLers push Lake Superior protection	Wire Feeds	WIRE FEED	23-Nov-05	Knight Ridder Tribune Business News	2005	Dreissena polymorpha	Great Lakes
zebra_1_1000.csv	Authors defend study on Great Lakes shipping value	Wire Feeds	WIRE FEED	1-Dec-05	Knight Ridder Tribune Business News	2005	Dreissena polymorpha	Great Lakes
zebra_1_1000.csv	So long, salties?: TRANSPORTATION:A new study suggests closing the St. Lawrence Seaway to saltwater ships may be the most economical way to deal with invasive species in the Great Lakes.	Wire Feeds	WIRE FEED	25-Dec-05	Knight Ridder Tribune Business News	2005	Dreissena polymorpha	General
zebra_1_1000.csv	Lakes' invaders put in own space: Shedd Aquarium has invasive species on display in exhibit focusing on threats to Great Lakes	Wire Feeds	WIRE FEED	6-Jan-06	Knight Ridder Tribune Business News	2006	Dreissena polymorpha	Great Lakes
zebra_1_1000.csv	Gunning for the Gut	Magazines	News	7-Jan-06	Science News	2006	Dreissena polymorpha	Great Lakes
zebra_1_1000.csv	Marine water invaders on Most Wanted list	Wire Feeds	WIRE FEED	9-Jan-06	Knight Ridder Tribune Business News	2006	Dreissena polymorpha	General
zebra_1_1000.csv	Will ships steer clear of here?	Wire Feeds	News	22-Jan-06	Knight Ridder Tribune Business News	2006	Dreissena polymorpha	Great Lakes
zebra_1_1000.csv	Science and Technology: Shells out; Zebra mussels	Magazines	News	11-Feb-06	The Economist	2006	Dreissena polymorpha	General
zebra_1_1000.csv	Upstream battle on Seaway invaders: As shipping season begins, alien species still pose threat, and cure is elusive	Wire Feeds	WIRE FEED	23-Mar-06	Knight Ridder Tribune Business News	2006	Dreissena polymorpha	General
zebra_1_1000.csv	A scourge of the '70s returns to Great Lakes ; Algae blooms are back - perplexing researchers and grossing out beachgoers.	Newspapers	News	30-Mar-06	The Christian Science Monitor	2006	Dreissena polymorpha	Great Lakes
zebra_1_1000.csv	The Great Lakes are eyed for U.S. help: Bills would clean waste, stop invaders	Wire Feeds	WIRE FEED	6-Apr-06	Knight Ridder Tribune Business News	2006	Dreissena polymorpha	Great Lakes
zebra_1_1000.csv	$20B Great Lakes restoration plan given to Congress	Wire Feeds	WIRE FEED	6-Apr-06	Knight Ridder Tribune Business News	2006	Dreissena polymorpha	Great Lakes
zebra_1_1000.csv	Environment gets mixed report card: MINNESOTA: According to a Pollution Control Agency report, rising population and consumption are taking a toll on the land, air and water.	Wire Feeds	WIRE FEED	26-Apr-06	Knight Ridder Tribune Business News	2006	Dreissena polymorpha	Great Lakes
zebra_1_1000.csv	Hardy invader takes up residence: LAKE SUPERIOR:A tiny exotic from New Zealand -- highly adaptable, able to clone itself and without a natural enemy -- has begun to colonize in the Twin Ports harbor.	Wire Feeds	WIRE FEED	2-May-06	Knight Ridder Tribune Business News	2006	Dreissena polymorpha
zebra_1_1000.csv	War on zebra mussels: 'Now or never'	Wire Feeds	WIRE FEED	12-May-06	Knight Ridder Tribune Business News	2006	Dreissena polymorpha	Great Lakes
zebra_1_1000.csv	AQUATIC NUISANCE SPECIES: N.D. ramps up ANS prevention efforts: NDGF to sample major lakes this summer; plan also includes education	Wire Feeds	WIRE FEED	21-May-06	Knight Ridder Tribune Business News	2006	Dreissena polymorpha	Great Lakes
zebra_1_1000.csv	Top scientists taking aim at Great Lakes' invasive species	Wire Feeds	WIRE FEED	23-May-06	Knight Ridder Tribune Business News	2006	Dreissena polymorpha	Great Lakes
zebra_1_1000.csv	Local group aims to keep invasive species out of inland lakes	Wire Feeds	WIRE FEED	24-May-06	Knight Ridder Tribune Business News	2006	Dreissena polymorpha	Great Lakes
zebra_1_1000.csv	Goals set for lakes study: Scientists seek to boost trade, kill invaders	Wire Feeds	WIRE FEED	24-May-06	Knight Ridder Tribune Business News	2006	Dreissena polymorpha	Great Lakes
zebra_1_1000.csv	Zebra mussel power: Infestation at south-central Kansas reservoir worries experts	Wire Feeds	WIRE FEED	28-May-06	Knight Ridder Tribune Business News	2006	Dreissena polymorpha	Southern USA
zebra_1_1000.csv	Preventing spread of invasive water species	Wire Feeds	WIRE FEED	15-Jun-06	Knight Ridder Tribune Business News	2006	Dreissena polymorpha	Great Lakes
zebra_1_1000.csv	Aquatic pest surfaces at Lake of the Ozarks: Zebra mussel poses a threat to industry.	Wire Feeds	WIRE FEED	20-Jun-06	Knight Ridder Tribune Business News	2006	Dreissena polymorpha	Great Lakes
zebra_1_1000.csv	Invasion hits Lake of the Ozarks: Officials worry that the destructive mollusks could spread from lake to the Missouri River.	Wire Feeds	WIRE FEED	24-Jun-06	Knight Ridder Tribune Business News	2006	Dreissena polymorpha	Great Lakes
zebra_1_1000.csv	Bum beaches: Problems pile up at county beaches	Wire Feeds	WIRE FEED	2-Jul-06	McClatchy - Tribune Business News	2006	Dreissena polymorpha	Great Lakes
zebra_1_1000.csv	EDITORIAL: Protect lakes from invaders	Wire Feeds	WIRE FEED	2-Jul-06	McClatchy - Tribune Business News	2006	Dreissena polymorpha	Great Lakes
zebra_1_1000.csv	Industry steps up regulations	Wire Feeds	WIRE FEED	12-Jul-06	McClatchy - Tribune Business News	2006	Dreissena polymorpha	Great Lakes
zebra_1_1000.csv	Zebra mussels found upstream: The aquatic pests have invaded a Nebraska lake near the Missouri River.	Wire Feeds	WIRE FEED	14-Jul-06	McClatchy - Tribune Business News	2006	Dreissena polymorpha	Great Lakes
zebra_1_1000.csv	Zebra mussels again at Grand Lake	Wire Feeds	WIRE FEED	18-Jul-06	McClatchy - Tribune Business News	2006	Dreissena polymorpha	Western USA
zebra_1_1000.csv	Tiny invader may be big problem for salmon	Wire Feeds	WIRE FEED	17-Aug-06	McClatchy - Tribune Business News	2006	Dreissena polymorpha
zebra_1_1000.csv	Fears for tourism as zebra mussels infest lake	Newspapers	NEWSPAPER	24-Aug-06	Financial Times	2006	Dreissena polymorpha	Ireland
zebra_1_1000.csv	Environmentalists Concerned About Plans for St. Lawrence Seaway	Trade Journals	News	28-Aug-06	Transport Topics	2006	Dreissena polymorpha	Great Lakes
zebra_1_1000.csv	Judge sets clock on ballast rules: WATER POLLUTION:A federal judge in San Francisco gives the EPA two years to regulate ballast.	Wire Feeds	WIRE FEED	21-Sep-06	McClatchy - Tribune Business News	2006	Dreissena polymorpha	Great Lakes
zebra_1_1000.csv	Coalition sees damage to Great Lakes growing: Dead zone in Lake Erie and explosion of invasive species signal danger, say 90 Midwest eco- groups	Wire Feeds	WIRE FEED	23-Sep-06	McClatchy - Tribune Business News	2006	Dreissena polymorpha	Great Lakes
zebra_1_1000.csv	Ship hitchhikers may be in for a shock: In study, zapping cuts critter-cling by half	Wire Feeds	WIRE FEED	8-Jan-07	McClatchy - Tribune Business News	2007	Dreissena polymorpha	Great Lakes
zebra_1_1000.csv	EDITORIAL: Time to revisit: Great Lakes pact is overdue for revision in face of new environmental threats	Wire Feeds	WIRE FEED	10-Jan-07	McClatchy - Tribune Business News	2007	Dreissena polymorpha	Great Lakes
zebra_1_1000.csv	Invasion of the Zebra Mussels	Magazines	News	5-Mar-07	U.S. News & World Report	2007	Dreissena polymorpha	Great Lakes
zebra_1_1000.csv	EDITORIAL: Team up to stop water invaders	Wire Feeds	WIRE FEED	6-Mar-07	McClatchy - Tribune Business News	2007	Dreissena polymorpha	Great Lakes
zebra_1_1000.csv	Clean water and invasive species on stage in Congress	Wire Feeds	WIRE FEED	8-Mar-07	McClatchy - Tribune Business News	2007	Dreissena polymorpha	Great Lakes
zebra_1_1000.csv	On Eve of Seaway Opening, Coalition Calls for Action to Stop Invasive Species	Wire Feeds	WIRE FEED	20-Mar-07	PR Newswire	2007	Dreissena polymorpha	Great Lakes
zebra_1_1000.csv	Invasive mussels edge nearer Northwest	Wire Feeds	WIRE FEED	1-Apr-07	McClatchy - Tribune Business News	2007	Dreissena polymorpha	Western USA
zebra_1_1000.csv	A killer may be lurking in a pond near you	Wire Feeds	WIRE FEED	7-Apr-07	McClatchy - Tribune Business News	2007	Dreissena polymorpha
zebra_1_1000.csv	Conservation Groups Fight Back in Court to Uphold Law to Stop Invasive Species	Wire Feeds	WIRE FEED	9-Apr-07	PR Newswire	2007	Dreissena polymorpha	Great Lakes
zebra_1_1000.csv	Exotic zebra mussels ruin coevolution	Wire Feeds	WIRE FEED	12-Apr-07	McClatchy - Tribune Business News	2007	Dreissena polymorpha	Great Lakes
zebra_1_1000.csv	Ban ocean vessels in lakes? Some are floating the idea: As invasive species multiply, plan no longer looks radical	Wire Feeds	WIRE FEED	22-Apr-07	McClatchy - Tribune Business News	2007	Dreissena polymorpha	Great Lakes
zebra_1_1000.csv	To fight invaders, Michigan fights the EPA	Wire Feeds	WIRE FEED	3-May-07	McClatchy - Tribune Business News	2007	Dreissena polymorpha	Great Lakes
zebra_1_1000.csv	Detroit Free Press Eric Sharp column: FISHING FOR ANSWERS	Wire Feeds	WIRE FEED	6-May-07	McClatchy - Tribune Business News	2007	Dreissena polymorpha	Great Lakes
zebra_1_1000.csv	Will mussel spell disaster for Delta?	Wire Feeds	WIRE FEED	13-May-07	McClatchy - Tribune Business News	2007	Dreissena polymorpha	Western USA
zebra_1_1000.csv	Group wants ocean vessels banned from Great Lakes	Wire Feeds	WIRE FEED	22-May-07	McClatchy - Tribune Business News	2007	Dreissena polymorpha	Great Lakes
zebra_1_1000.csv	Invasive creatures have put lakes in crisis, coalition says	Wire Feeds	WIRE FEED	23-May-07	McClatchy - Tribune Business News	2007	Dreissena polymorpha	Great Lakes
zebra_1_1000.csv	As Damage Mounts From Invasive Species, Congress Delays, Prompting Coalition to Endorse Shipping Moratorium in Great Lakes	Wire Feeds	WIRE FEED	23-May-07	PR Newswire	2007	Dreissena polymorpha	Great Lakes
zebra_1_1000.csv	Landowners getting help to quicken shore cleanup: Relentless vegetation	Wire Feeds	WIRE FEED	24-May-07	McClatchy - Tribune Business News	2007	Dreissena polymorpha	Great Lakes
zebra_1_1000.csv	To protect the lakes, ban is sought on oceangoing ships	Wire Feeds	WIRE FEED	24-May-07	McClatchy - Tribune Business News	2007	Dreissena polymorpha	Great Lakes
zebra_1_1000.csv	MUSSELS SPREAD IN MIDWEST: Biologists, conservation officials warn boaters to clean and dry gear before moving between lakes.	Wire Feeds	WIRE FEED	28-May-07	McClatchy - Tribune Business News	2007	Dreissena polymorpha	Southern USA
zebra_1_1000.csv	Great Lakes' guardians make plea to Congress	Wire Feeds	WIRE FEED	28-May-07	McClatchy - Tribune Business News	2007	Dreissena polymorpha	Great Lakes
zebra_1_1000.csv	Hitching a ride into Wisconsin's inland waters: Scientists often surprised by the paths invasive aquatic species take	Wire Feeds	WIRE FEED	17-Jun-07	McClatchy - Tribune Business News	2007	Dreissena polymorpha	Great Lakes
zebra_1_1000.csv	Groups target foreign ships: Invasive species are the concern	Wire Feeds	WIRE FEED	22-Jun-07	McClatchy - Tribune Business News	2007	Dreissena polymorpha	Great Lakes
zebra_1_1000.csv	EDITORIAL: Congress must join fight against invasive species	Wire Feeds	WIRE FEED	28-Jun-07	McClatchy - Tribune Business News	2007	Dreissena polymorpha	Great Lakes
zebra_1_1000.csv	Environmentalists say proposed ballast water bills fall short	Wire Feeds	WIRE FEED	29-Jun-07	McClatchy - Tribune Business News	2007	Dreissena polymorpha	Great Lakes
zebra_1_1000.csv	Zebra Mussels Found in Tioga County Lake; First Time Zebra Mussels Discovered in Pennsylvania Tributary to Susquehanna River	Wire Feeds	WIRE FEED	29-Jun-07	PR Newswire	2007	Dreissena polymorpha	Great Lakes
zebra_1_1000.csv	Groups: Ballast bill will miss boat	Wire Feeds	WIRE FEED	30-Jun-07	McClatchy - Tribune Business News	2007	Dreissena polymorpha	Great Lakes
zebra_1_1000.csv	What's Black and White and Has the Great Lakes Seeing Red?; Invaders Like Zebra Mussels Prompt Michigan to Require Clean Ballast; Shippers Sue	Newspapers	News	5-Jul-07	Wall Street Journal	2007	Dreissena polymorpha	Great Lakes
zebra_1_1000.csv	EDITORIAL: Invasive species are no laughing matter	Wire Feeds	WIRE FEED	6-Jul-07	McClatchy - Tribune Business News	2007	Dreissena polymorpha	General
zebra_1_1000.csv	They Came, They Stayed, They Conquered: Invasive species are wreaking ecological havoc in our region	Wire Feeds	WIRE FEED	16-Jul-07	McClatchy - Tribune Business News	2007	Dreissena polymorpha
zebra_1_1000.csv	The Great Lakes are under foreign attack: Ohio has plan to fight back invasive species	Wire Feeds	News	24-Jul-07	McClatchy - Tribune Business News	2007	Dreissena polymorpha	Great Lakes
zebra_1_1000.csv	Targeting Ships' Ballast Stowaways; Industry Scrambles to Stop Costly Invasive Species From Catching a Ride	Newspapers	News	26-Jul-07	Wall Street Journal	2007	Dreissena polymorpha	General
zebra_1_1000.csv	New York State Museum selects Marrone Organic Innovations as partner to commercialize environmentally safe zebra mussel biopesticide.	Trade Journals	PERIODICAL	14-Aug-07	Chemical Business Newsbase	2007	Dreissena polymorpha	General
zebra_1_1000.csv	New York State Museum Selects Marrone Organic Innovations as Partner to Commercialize Environmentally Safe Zebra Mussel Biopesticide	Wire Feeds	WIRE FEED	14-Aug-07	PR Newswire	2007	Dreissena polymorpha	General
zebra_1_1000.csv	Mussel fight gets a lift	Wire Feeds	Financial	15-Aug-07	McClatchy - Tribune Business News	2007	Dreissena polymorpha	General
zebra_1_1000.csv	Destructive species turns up in Cheney	Wire Feeds	News	8-Sep-07	McClatchy - Tribune Business News	2007	Dreissena polymorpha
zebra_1_1000.csv	Zebra mussels found in Ozarks lakes	Wire Feeds	News	30-Sep-07	McClatchy - Tribune Business News	2007	Dreissena polymorpha	Great Lakes
zebra_1_1000.csv	Zebra mussels found in St. Paul drinking water system	Wire Feeds	News	6-Oct-07	McClatchy - Tribune Business News	2007	Dreissena polymorpha	Great Lakes
zebra_1_1000.csv	Zebra mussels costly for golf course	Wire Feeds	News	14-Oct-07	McClatchy - Tribune Business News	2007	Dreissena polymorpha	General
zebra_1_1000.csv	Environmentalists hope to boost freshwater mussel populations	Wire Feeds	News	5-Nov-07	McClatchy - Tribune Business News	2007	Dreissena polymorpha
zebra_1_1000.csv	Group urges ballast law to protect Great Lakes	Wire Feeds	News	7-Nov-07	McClatchy - Tribune Business News	2007	Dreissena polymorpha	Great Lakes
zebra_1_1000.csv	Zebra mussels nabbed trying to hitch ride across Minnesota	Wire Feeds	News	8-Nov-07	McClatchy - Tribune Business News	2007	Dreissena polymorpha	Great Lakes
zebra_1_1000.csv	Vital Ecosystem Restoration Projects Approved in Historic Veto Override	Wire Feeds	WIRE FEED	8-Nov-07	PR Newswire	2007	Dreissena polymorpha	General
zebra_1_1000.csv	Tighter boat regulations meant to reduce invasive species in Wyoming	Wire Feeds	News	2-Apr-13	McClatchy - Tribune Business News	2013	Dreissena polymorpha	General
zebra_1_1000.csv	BRIEF: Invasive species program set	Wire Feeds	News	4-Apr-13	McClatchy - Tribune Business News	2013	Dreissena polymorpha
zebra_1_1000.csv	Western US on high alert for zebra mussels	Trade Journals	News	10-Apr-13	Western Farm Press	2013	Dreissena polymorpha	Western USA
zebra_1_1000.csv	Protecting our lakes: County Board endorses plan to prevent spread of zebra mussels	Wire Feeds	News	17-Apr-13	McClatchy - Tribune Business News	2013	Dreissena polymorpha
zebra_1_1000.csv	Threat of aquatic invasives brings greater enforcement, awareness	Wire Feeds	News	25-Apr-13	McClatchy - Tribune Business News	2013	Dreissena polymorpha	General
zebra_1_1000.csv	Watercraft inspection training set for Saturday	Wire Feeds	News	26-Apr-13	McClatchy - Tribune Business News	2013	Dreissena polymorpha	General
zebra_1_1000.csv	Kandiyohi County plan to stop aquatic invasive species subject of meeting Wednesday in New London, Minn.	Wire Feeds	News	30-Apr-13	McClatchy - Tribune Business News	2013	Dreissena polymorpha	Great Lakes
zebra_1_1000.csv	Zebra mussels discovered on barges, but St. Croix bridge work continues	Wire Feeds	News	3-May-13	McClatchy - Tribune Business News	2013	Dreissena polymorpha	Great Lakes
zebra_1_1000.csv	Boater education the key to preventing spread of aquatic invasive species	Wire Feeds	News	4-May-13	McClatchy - Tribune Business News	2013	Dreissena polymorpha	Great Lakes
zebra_1_1000.csv	Zebra mussels discovered on barges, but St. Croix bridge work continues	Wire Feeds	News	4-May-13	McClatchy - Tribune Business News	2013	Dreissena polymorpha	Great Lakes
zebra_1_1000.csv	States unleash the hounds! Sniffing out invasive mussels	Wire Feeds	News	7-May-13	McClatchy - Tribune Business News	2013	Dreissena polymorpha	General
zebra_1_1000.csv	Minnesota DNR using dogs to detect zebra mussels	Wire Feeds	News	7-May-13	McClatchy - Tribune Business News	2013	Dreissena polymorpha	Great Lakes
zebra_1_1000.csv	Minnesota DNR using dogs to detect zebra mussels	Wire Feeds	News	8-May-13	McClatchy - Tribune Business News	2013	Dreissena polymorpha	Great Lakes
zebra_1_1000.csv	Inspections for invasive mussels planned at Sonoma, Mendocino lakes this summer	Wire Feeds	News	12-May-13	McClatchy - Tribune Business News	2013	Dreissena polymorpha	Western USA
zebra_1_1000.csv	Quiet days on St. Croix River coming to an end	Newspapers	News	16-May-13	Finance and Commerce	2013	Dreissena polymorpha	Great Lakes
zebra_1_1000.csv	In fighting invasives, Minnesota boaters navigate more inspections	Wire Feeds	News	26-May-13	McClatchy - Tribune Business News	2013	Dreissena polymorpha	Great Lakes
zebra_1_1000.csv	EDITORIAL: Keep aquatic invasive species from spreading	Wire Feeds	News	28-May-13	McClatchy - Tribune Business News	2013	Dreissena polymorpha	General
zebra_1_1000.csv	Upping the fight against aquatic invasives	Wire Feeds	News	29-May-13	McClatchy - Tribune Business News	2013	Dreissena polymorpha	Great Lakes
zebra_1_1000.csv	USGS study evaluates new pesticide for invasive zebra mussel	Wire Feeds	News	30-May-13	McClatchy - Tribune Business News	2013	Dreissena polymorpha	Great Lakes
zebra_1_1000.csv	Zebra mussels found in Itasca County lakes	Wire Feeds	News	30-May-13	McClatchy - Tribune Business News	2013	Dreissena polymorpha	Great Lakes
zebra_1_1000.csv	Volunteer coordinator may be needed to combat aquatic invasive species	Wire Feeds	News	5-Jun-13	McClatchy - Tribune Business News	2013	Dreissena polymorpha	General
zebra_1_1000.csv	Bryan Brasher: Anglers should be careful not to carry invasive plants and critters from one lake to another	Wire Feeds	News	9-Jun-13	McClatchy - Tribune Business News	2013	Dreissena polymorpha
zebra_1_1000.csv	Proos co-sponsors Aquatic Invasive Species Awareness Week resolution	Wire Feeds	News	13-Jun-13	McClatchy - Tribune Business News	2013	Dreissena polymorpha	Great Lakes
zebra_1_1000.csv	Taking aim at AIS: Invasive species are on the doorstep	Wire Feeds	News	7-Jul-13	McClatchy - Tribune Business News	2013	Dreissena polymorpha	General
zebra_1_1000.csv	Invasive threat: Potentially harmful species travel throughout state's waterways	Wire Feeds	News	7-Jul-13	McClatchy - Tribune Business News	2013	Dreissena polymorpha	Great Lakes
zebra_1_1000.csv	Wildlife federation sues EPA over ballast permits	Wire Feeds	News	10-Jul-13	McClatchy - Tribune Business News	2013	Dreissena polymorpha	Great Lakes
zebra_1_1000.csv	Watchdog group worries about invasive plants	Wire Feeds	News	11-Jul-13	McClatchy - Tribune Business News	2013	Dreissena polymorpha	Great Lakes
zebra_1_1000.csv	TAKING AIM AT AIS: A never-ending battle	Wire Feeds	News	14-Jul-13	McClatchy - Tribune Business News	2013	Dreissena polymorpha	Great Lakes
zebra_1_1000.csv	Congress must keep funding Great Lakes	Wire Feeds	News	4-Aug-13	McClatchy - Tribune Business News	2013	Dreissena polymorpha	Great Lakes
zebra_1_1000.csv	EDITORIAL: Throw-away plastic? It's not really gone	Wire Feeds	News	5-Aug-13	McClatchy - Tribune Business News	2013	Dreissena polymorpha	Great Lakes
zebra_1_1000.csv	AIS found on boat exiting Lake Bemidji	Wire Feeds	News	15-Aug-13	McClatchy - Tribune Business News	2013	Dreissena polymorpha	Great Lakes
zebra_1_1000.csv	U.S. News -- Reporter's Journal: In Oregon's War Against Invasive Species, All Is Fare --- Environmentalists Encourage 'Locavores' to Dine on Destructive Flora and Fauna; a Cook-Off With Feral Boar and Dandelion Weeds	Newspapers	Commentary	4-Sep-13	Wall Street Journal	2013	Dreissena polymorpha	Western USA
zebra_1_1000.csv	In Oregon's War Against Invasive Species, All Is Fare; Environmentalists Encourage 'Locavores' to Dine on Destructive Flora and Fauna	Newspapers	News	4-Sep-13	Wall Street Journal (Online)	2013	Dreissena polymorpha	Western USA
zebra_1_1000.csv	Zebra mussels found in Lake Hiawatha	Wire Feeds	News	7-Sep-13	McClatchy - Tribune Business News	2013	Dreissena polymorpha	Great Lakes
zebra_1_1000.csv	Zebra mussels found in Hiawatha	Wire Feeds	News	9-Sep-13	McClatchy - Tribune Business News	2013	Dreissena polymorpha	Great Lakes
zebra_1_1000.csv	N.D. ramps up zebra mussel inspections	Wire Feeds	News	27-Oct-13	McClatchy - Tribune Business News	2013	Dreissena polymorpha	Great Lakes
zebra_1_1000.csv	Zebra mussels grow in size, number in Conn.	Newspapers	News	3-Nov-13	Telegram & Gazette	2013	Dreissena polymorpha	Great Lakes
zebra_1_1000.csv	California Approves Marrone Bio Innovations' Zequanox(R) for Invasive Mussel Control	Wire Feeds	News	7-Nov-13	PR Newswire	2013	Dreissena polymorpha	Western USA
zebra_1_1000.csv	Marrone Bio Says California Okays Zequanox For Invasive Mussel Control	Newspapers	News	7-Nov-13	RTTNews	2013	Dreissena polymorpha	Western USA
zebra_1_1000.csv	Biofuels Digest: California Approves Marrone Bio Innovations' Zequanox for Invasive Mussel Control	Blogs, Podcasts, & Websites	Blogs	13-Nov-13	Newstex Trade & Industry Blogs	2013	Dreissena polymorpha	Western USA
zebra_1_1000.csv	EDITORIAL: Zebra mussels threaten Texas lakes	Wire Feeds	News	19-Nov-13	McClatchy - Tribune Business News	2013	Dreissena polymorpha	Southern USA
zebra_1_1000.csv	Marrone Bio Innovations; California Approves Marrone Bio Innovations' Zequanox(R) for Invasive Mussel Control	Trade Journals	Expanded Reporting	21-Nov-13	Agriculture Business Week	2013	Dreissena polymorpha	Western USA
zebra_1_1000.csv	Zebra Mussels Found in Lake Belton	Trade Journals	Feature	13-Dec	The Cattleman	2013	Dreissena polymorpha	Southern USA
zebra_1_1000.csv	The economic costs of invasive species	Trade Journals	News	10-Jan-14	New Hampshire Business Review	2014	Dreissena polymorpha	Great Lakes
zebra_1_1000.csv	Putting the heat on invasive species: Lake property owners association committed to purchasing $16,000 power washer	Wire Feeds	News	18-Jan-14	McClatchy - Tribune Business News	2014	Dreissena polymorpha	Great Lakes
zebra_1_1000.csv	Lake County seeking tax increase in fight against invasive mussels	Wire Feeds	News	29-Jan-14	McClatchy - Tribune Business News	2014	Dreissena polymorpha	Western USA
zebra_1_1000.csv	Sherman pipeline back in service, zebra mussels and all	Wire Feeds	News	12-Feb-14	McClatchy - Tribune Business News	2014	Dreissena polymorpha	Southern USA
zebra_1_1000.csv	University of Minnesota's College of Food, Agricultural and Natural Resource Sciences seeks funding for terrestrial pest center	Newspapers	News	18-Mar-14	Saint Paul Legal Ledger	2014	Dreissena polymorpha	Great Lakes
zebra_1_1000.csv	New year brings renewed fight against aquatic invasives	Wire Feeds	News	24-Mar-14	McClatchy - Tribune Business News	2014	Dreissena polymorpha	Great Lakes
zebra_1_1000.csv	DNR: One in five Minnesota boaters broke aquatic invasive species rules in 2013	Wire Feeds	News	29-Mar-14	McClatchy - Tribune Business News	2014	Dreissena polymorpha	Great Lakes
zebra_1_1000.csv	Mpls. boat inspectors ready to check for zebra mussels, other invasives	Wire Feeds	News	2-Apr-14	McClatchy - Tribune Business News	2014	Dreissena polymorpha	Great Lakes
zebra_1_1000.csv	Minnesota Department of Natural Resources report: Fewer violators in 2013, but aquatic invasive species still big problem	Newspapers	News	2-Apr-14	Saint Paul Legal Ledger	2014	Dreissena polymorpha	Great Lakes
zebra_1_1000.csv	Warning over alien species	Newspapers	News	16-Apr-14	Northern Echo	2014	Dreissena polymorpha	Europe
zebra_1_1000.csv	'Think Zero' at fishing opener	Wire Feeds	News	29-Apr-14	McClatchy - Tribune Business News	2014	Dreissena polymorpha	Great Lakes
zebra_1_1000.csv	The next step in stopping invasive species: New boat designs?	Wire Feeds	News	4-May-14	McClatchy - Tribune Business News	2014	Dreissena polymorpha
zebra_1_1000.csv	Invasive species could change river's ecosystem	Wire Feeds	News	5-May-14	McClatchy - Tribune Business News	2014	Dreissena polymorpha	Great Lakes
zebra_1_1000.csv	BRIEF: Invasive mussels found on boat at Ontario	Wire Feeds	News	21-May-14	TCA Regional News	2014	Dreissena polymorpha	Western USA
zebra_1_1000.csv	Zebra mussels found in Crooked Lake, 10 miles south of BWCA	Wire Feeds	News	29-May-14	TCA Regional News	2014	Dreissena polymorpha	Great Lakes
zebra_1_1000.csv	Field reports: Wisconsin to allow inland trolling beginning in 2015	Wire Feeds	News	1-Jun-14	TCA Regional News	2014	Dreissena polymorpha	Great Lakes
zebra_1_1000.csv	Glacier Park inspecting all boats for invasive species	Wire Feeds	News	1-Jun-14	TCA Regional News	2014	Dreissena polymorpha	Great Lakes
zebra_1_1000.csv	Power washer available, staffed to decontaminate watercraft at Saulsbury Park access to Green Lake	Wire Feeds	News	7-Jun-14	TCA Regional News	2014	Dreissena polymorpha	Great Lakes
zebra_1_1000.csv	More trained watercraft inspectors, checkpoints this summer	Wire Feeds	News	10-Jun-14	TCA Regional News	2014	Dreissena polymorpha
zebra_1_1000.csv	BRIEF: Zebra mussels found in popular lake near Detroit Lakes	Wire Feeds	News	27-Jun-14	TCA Regional News	2014	Dreissena polymorpha	Great Lakes
zebra_1_1000.csv	Zebra mussels trouble the waters of Detroit Lakes	Wire Feeds	News	28-Jun-14	TCA Regional News	2014	Dreissena polymorpha	Great Lakes
zebra_1_1000.csv	Zebra mussels found in Lake Melissa near Detroit Lakes	Wire Feeds	News	28-Jun-14	TCA Regional News	2014	Dreissena polymorpha	Great Lakes
zebra_1_1000.csv	Zebra mussels found in Lake Melissa near Detroit Lakes	Wire Feeds	News	30-Jun-14	TCA Regional News	2014	Dreissena polymorpha	Great Lakes
zebra_1_1000.csv	Zebra Mussel Rules Expanded Statewide	Trade Journals	Feature	14-Jul	The Cattleman	2014	Dreissena polymorpha	Southern USA
zebra_1_1000.csv	Willmar Notebook: Good water not free	Wire Feeds	News	3-Jul-14	TCA Regional News	2014	Dreissena polymorpha
zebra_1_1000.csv	Marrone Bio Innovations Gets EPA Approval For Zequanox To Combat Invasive Mussels in Lakes, Rivers	Wire Feeds	News	8-Jul-14	Live Briefs US	2014	Dreissena polymorpha
zebra_1_1000.csv	EPA Approves Zequanox(R) for Invasive Mussel Control in Open Water	Newspapers	News	8-Jul-14	NASDAQ OMX's News Release Distribution Channel	2014	Dreissena polymorpha
zebra_1_1000.csv	Marrone Bio Innovations wins EPA's approval for Zequanox for invasive mussel control in open water	Wire Feeds	News	9-Jul-14	M2 EquityBites	2014	Dreissena polymorpha
zebra_1_1000.csv	DNR: Too many boaters violating invasive species law	Wire Feeds	News	10-Jul-14	TCA Regional News	2014	Dreissena polymorpha	Great Lakes
zebra_1_1000.csv	DNR targets tainted boats violating invasive species law	Wire Feeds	News	11-Jul-14	TCA Regional News	2014	Dreissena polymorpha	Great Lakes
zebra_1_1000.csv	Night fishing ban will be lifted on popular Lake Mille Lacs	Wire Feeds	News	15-Jul-14	TCA Regional News	2014	Dreissena polymorpha	Great Lakes
zebra_1_1000.csv	DNR investigating report of zebra mussel on Green Lake	Wire Feeds	News	23-Jul-14	TCA Regional News	2014	Dreissena polymorpha	Great Lakes
zebra_1_1000.csv	A single zebra mussel confirmed in Green Lake, survey of lake to continue	Wire Feeds	News	24-Jul-14	TCA Regional News	2014	Dreissena polymorpha	Great Lakes
zebra_1_1000.csv	Green Lake water samples taken by DNR in continuing search for zebra mussels	Wire Feeds	News	25-Jul-14	TCA Regional News	2014	Dreissena polymorpha	Great Lakes
zebra_1_1000.csv	BRIEF: Kandiyohi County Board to hear update Tuesday on AIS committee	Wire Feeds	News	2-Aug-14	TCA Regional News	2014	Dreissena polymorpha	Great Lakes
zebra_1_1000.csv	Star Tribune (Minneapolis) Dennis Anderson column	Wire Feeds	News	3-Aug-14	TCA Regional News	2014	Dreissena polymorpha	Great Lakes
zebra_1_1000.csv	Zebra mussel find in Green Lake leads to infested water designation	Wire Feeds	News	5-Aug-14	TCA Regional News	2014	Dreissena polymorpha	Great Lakes
zebra_1_1000.csv	Kandiyohi Board considers zebra mussel report on Green Lake	Wire Feeds	News	6-Aug-14	TCA Regional News	2014	Dreissena polymorpha	Great Lakes
zebra_1_1000.csv	Zebra mussel look-out	Wire Feeds	News	26-Aug-14	TCA Regional News	2014	Dreissena polymorpha	Great Lakes
zebra_1_1000.csv	Zebra mussels decline on Lake Mille Lacs	Wire Feeds	News	27-Aug-14	TCA Regional News	2014	Dreissena polymorpha	Great Lakes
zebra_1_1000.csv	Star Tribune (Minneapolis) Dennis Anderson column	Wire Feeds	News	29-Aug-14	TCA Regional News	2014	Dreissena polymorpha	Great Lakes
zebra_1_1000.csv	Minnesota lake first in nation to use new product to kill zebra mussels	Wire Feeds	News	9-Sep-14	TCA Regional News	2014	Dreissena polymorpha	Great Lakes
zebra_1_1000.csv	BRIEF: Zebra mussels spread to another west metro lake near Lake Minnetonka	Wire Feeds	News	11-Sep-14	TCA Regional News	2014	Dreissena polymorpha	Great Lakes
zebra_1_1000.csv	Zebra mussels found in Cass Lake, one of state's largest	Wire Feeds	News	13-Sep-14	TCA Regional News	2014	Dreissena polymorpha	Great Lakes
zebra_1_1000.csv	Zebra mussels now found in White Bear Lake, Lake Waconia	Wire Feeds	News	27-Sep-14	TCA Regional News	2014	Dreissena polymorpha	Great Lakes
zebra_1_1000.csv	DNR says zebra mussels infestation found in two metro area lakes	Wire Feeds	News	29-Sep-14	TCA Regional News	2014	Dreissena polymorpha	Great Lakes
zebra_1_1000.csv	Marrone Bio Innovations Zequanox Successful in Treatment at Christmas Lake	Wire Feeds	News	30-Sep-14	Live Briefs US	2014	Dreissena polymorpha	Great Lakes
zebra_1_1000.csv	Zequanox(R) Achieves 100% Mortality for Invasive Mussels in Minnesota Lake	Newspapers	News	30-Sep-14	NASDAQ OMX's News Release Distribution Channel	2014	Dreissena polymorpha	Great Lakes
zebra_1_1000.csv	DNR tries to keep up with recent spree of lakes infested with zebra mussels	Wire Feeds	News	1-Oct-14	TCA Regional News	2014	Dreissena polymorpha	Great Lakes
zebra_1_1000.csv	ASK THE DNR: What should I do if I find zebra mussels while removing my dock or boat lift from the water this fall in Minnesota?	Wire Feeds	News	5-Oct-14	TCA Regional News	2014	Dreissena polymorpha	Great Lakes
zebra_1_1000.csv	St. Louis County Board agrees to take state's invasive species cash	Wire Feeds	News	14-Oct-14	TCA Regional News	2014	Dreissena polymorpha	Great Lakes
zebra_1_1000.csv	St. Louis County Board backs invasive species program	Wire Feeds	News	29-Oct-14	TCA Regional News	2014	Dreissena polymorpha	Great Lakes
zebra_1_1000.csv	Invasive species compound toxic algae risk	Wire Feeds	News	3-Nov-14	TCA Regional News	2014	Dreissena polymorpha	Great Lakes
zebra_1_1000.csv	Data shows most boats on Whitefish Lake from Montana	Wire Feeds	News	4-Nov-14	TCA Regional News	2014	Dreissena polymorpha	Great Lakes
zebra_1_1000.csv	Now on tap: Beer brewed with zebra mussels and milfoil right from Lake Minnetonka	Wire Feeds	News	22-Nov-14	TCA Regional News	2014	Dreissena polymorpha	Great Lakes
zebra_1_1000.csv	EPA approves use of potash on Christmas Lake to kill off zebra mussels	Wire Feeds	News	3-Dec-14	TCA Regional News	2014	Dreissena polymorpha	Great Lakes
zebra_1_1000.csv	Effort under way to develop plan to deter aquatic invasive species from area waters	Wire Feeds	News	6-Dec-14	TCA Regional News	2014	Dreissena polymorpha
zebra_1_1000.csv	OFAH: New Aquatic Invasive Species Regulations a Positive Step Forward	Trade Journals	News	10-Dec-14	Manufacturing Close - Up	2014	Dreissena polymorpha	Great Lakes
zebra_1_1000.csv	County approves aquatic invasive species plan	Wire Feeds	News	19-Dec-14	TCA Regional News	2014	Dreissena polymorpha
zebra_1_1000.csv	Aquatic Ecology; Reports from Nicolaus Copernicus University Highlight Recent Findings in Aquatic Ecology (Effectiveness of zebra mussels to act as shelters from fish predators differs between native and invasive amphipod prey)	Trade Journals	Expanded Reporting	20-Dec-14	Ecology, Environment & Conservation Business	2014	Dreissena polymorpha	Europe
zebra_1_1000.csv	Minnesota to lead national summit on boat design	Wire Feeds	News	1-Jan-15	TCA Regional News	2015	Dreissena polymorpha	Great Lakes
zebra_1_1000.csv	Study Finds Marrone Bio Innovations' Zequanox Highly Effective for Controlling Zebra Mussel Infestations in Shallow-Water Habitats in Lakes	Wire Feeds	News	6-Jan-15	Benzinga Newswires	2015	Dreissena polymorpha
zebra_1_1000.csv	Marrone Bio Innovations Says Study Shows Zequanox Effective in Treating Zebra Mussel Infestations	Wire Feeds	News	6-Jan-15	Live Briefs US	2015	Dreissena polymorpha
zebra_1_1000.csv	Study Finds Marrone Bio Innovations' Zequanox(R) Highly Effective for Controlling Zebra Mussel Infestations in Shallow-Water Habitats in Lakes	Newspapers	News	6-Jan-15	NASDAQ OMX's News Release Distribution Channel	2015	Dreissena polymorpha
zebra_1_1000.csv	Benzinga: Study Finds Marrone Bio Innovations' Zequanox Highly Effective for Controlling Zebra Mussel Infestations in Shallow-Water Habitats in Lakes	Reports	Blogs	6-Jan-15	Newstex Finance & Accounting Blogs	2015	Dreissena polymorpha
zebra_1_1000.csv	Anoka County gets state funding to tackle aquatic invasive species	Wire Feeds	News	6-Jan-15	TCA Regional News	2015	Dreissena polymorpha	Great Lakes
zebra_1_1000.csv	Minnesota launching invasive species program amid resistance at Capitol	Wire Feeds	News	10-Jan-15	TCA Regional News	2015	Dreissena polymorpha	Great Lakes
zebra_1_1000.csv	Watchdog Group Calls For State Invasive Species Strategy	Wire Feeds	News	19-Jan-15	TCA Regional News	2015	Dreissena polymorpha	Great Lakes
zebra_1_1000.csv	DNR delays mandatory invasive species training for boaters	Wire Feeds	News	29-Jan-15	TCA Regional News	2015	Dreissena polymorpha	Great Lakes
zebra_1_1000.csv	Aquatic Invasive Species budget approved	Wire Feeds	News	18-Feb-15	TCA Regional News	2015	Dreissena polymorpha	Great Lakes
zebra_1_1000.csv	Lawmakers take aim at invasive species law	Newspapers	News	6-Mar-15	Saint Paul Legal Ledger	2015	Dreissena polymorpha	Great Lakes
zebra_1_1000.csv	Invasive species bills sail through House	Wire Feeds	News	12-Mar-15	TCA Regional News	2015	Dreissena polymorpha	Great Lakes
zebra_1_1000.csv	Staving off a tiny menace to lakes	Newspapers	News	25-Mar-15	Telegram & Gazette	2015	Dreissena polymorpha	Great Lakes
zebra_1_1000.csv	Treatments on Christmas Lake kill off zebra mussels	Wire Feeds	News	20-Apr-15	TCA Regional News	2015	Dreissena polymorpha	Great Lakes
zebra_1_1000.csv	Treatments on Christmas Lake kill off zebra mussels	Wire Feeds	News	21-Apr-15	TCA Regional News	2015	Dreissena polymorpha	Great Lakes
zebra_1_1000.csv	Stepping up to stop aquatic hitchhikers	Wire Feeds	News	23-Apr-15	TCA Regional News	2015	Dreissena polymorpha	Great Lakes
zebra_1_1000.csv	BRIEF: DNR calls on boaters to help prevent further spread of zebra mussels	Wire Feeds	News	26-Apr-15	TCA Regional News	2015	Dreissena polymorpha	Great Lakes
zebra_1_1000.csv	In praise of natural invaders	Magazines	General Information	27-Apr-15	Maclean's	2015	Dreissena polymorpha
zebra_1_1000.csv	Kandiyohi County hosts Aquatic Invasive Species kickoff	Wire Feeds	News	28-Apr-15	TCA Regional News	2015	Dreissena polymorpha	Great Lakes
zebra_1_1000.csv	Stop the spread of SD's least wanted	Wire Feeds	News	2-May-15	TCA Regional News	2015	Dreissena polymorpha	Great Lakes
zebra_1_1000.csv	Preparing for second season of zebra mussels	Wire Feeds	News	2-May-15	TCA Regional News	2015	Dreissena polymorpha	Great Lakes
zebra_1_1000.csv	Invasive species leads to science fair and career	Wire Feeds	News	9-May-15	TCA Regional News	2015	Dreissena polymorpha	Great Lakes
zebra_1_1000.csv	Fighting invasive species is just part of fishing	Wire Feeds	News	9-May-15	TCA Regional News	2015	Dreissena polymorpha	Southern USA
zebra_1_1000.csv	State still fighting aquatic invasive species	Wire Feeds	News	9-May-15	TCA Regional News	2015	Dreissena polymorpha	Great Lakes
zebra_1_1000.csv	Niagara U grad's Lake Erie research makes environmental impact	Wire Feeds	News	10-May-15	TCA Regional News	2015	Dreissena polymorpha	Great Lakes
zebra_1_1000.csv	Zebra mussels continue to spread in Otter Tail lakes	Wire Feeds	News	11-May-15	TCA Regional News	2015	Dreissena polymorpha	Great Lakes
zebra_1_1000.csv	A Turn of the tide?	Wire Feeds	News	11-May-15	TCA Regional News	2015	Dreissena polymorpha	Great Lakes
zebra_1_1000.csv	The Three Simple Rules to Prevent Zebra Mussel Infestation: Clean, Drain and Dry	Trade Journals	Feature	15-Jun	The Cattleman	2015	Dreissena polymorpha	Southern USA
zebra_1_1000.csv	Public can comment on St. Croix River aquative invasive species plan	Wire Feeds	News	27-Jun-15	TCA Regional News	2015	Dreissena polymorpha	Great Lakes
zebra_1_1000.csv	Zebra mussels found in Forest Lake	Wire Feeds	News	10-Jul-15	TCA Regional News	2015	Dreissena polymorpha	Western USA
zebra_1_1000.csv	Zebra mussels found in Forest Lake in Washington County	Wire Feeds	News	10-Jul-15	TCA Regional News	2015	Dreissena polymorpha	Western USA
zebra_1_1000.csv	Zebra mussels found in Forest Lake in Washington County	Wire Feeds	News	11-Jul-15	TCA Regional News	2015	Dreissena polymorpha	Western USA
zebra_1_1000.csv	ASK THE DNR: What's the difference between native and zebra mussels	Wire Feeds	News	19-Jul-15	TCA Regional News	2015	Dreissena polymorpha	Great Lakes
zebra_1_1000.csv	St. Louis County hands out cash to battle invasives	Wire Feeds	News	28-Jul-15	TCA Regional News	2015	Dreissena polymorpha	Great Lakes
zebra_1_1000.csv	With the spread of zebra mussels confirmed on the Red, the impact remains to be seen	Wire Feeds	News	2-Aug-15	TCA Regional News	2015	Dreissena polymorpha	Great Lakes
zebra_1_1000.csv	Zebra mussels confirmed in Lake Stella in Meeker County	Wire Feeds	News	4-Aug-15	TCA Regional News	2015	Dreissena polymorpha	Great Lakes
zebra_1_1000.csv	Zebra mussels infest first Meeker County Lake	Wire Feeds	News	5-Aug-15	TCA Regional News	2015	Dreissena polymorpha	Great Lakes
zebra_1_1000.csv	St. Louis County offers cash for ballast treatment	Wire Feeds	News	5-Aug-15	TCA Regional News	2015	Dreissena polymorpha	Great Lakes
zebra_1_1000.csv	Grand Forks Herald, Brad Dokken column	Wire Feeds	News	9-Aug-15	TCA Regional News	2015	Dreissena polymorpha	Great Lakes
zebra_1_1000.csv	Keeping Devils Lake free of zebra mussels a focus for managers, resorters	Wire Feeds	News	16-Aug-15	TCA Regional News	2015	Dreissena polymorpha	Great Lakes
zebra_1_1000.csv	Lake Minnetonka marina owner fights a constant battle advocating for lakes	Wire Feeds	News	23-Aug-15	TCA Regional News	2015	Dreissena polymorpha	Great Lakes
zebra_1_1000.csv	Newest invasive species spotted on Minnesota lakes puts squeeze on plants, fish	Wire Feeds	News	29-Aug-15	TCA Regional News	2015	Dreissena polymorpha	Great Lakes
zebra_1_1000.csv	BRIEF: County: Inspect for zebra mussels	Wire Feeds	News	16-Sep-15	TCA Regional News	2015	Dreissena polymorpha
zebra_1_1000.csv	BRIEF: County: Inspect for zebra mussels	Wire Feeds	News	17-Sep-15	TCA Regional News	2015	Dreissena polymorpha	Great Lakes
zebra_1_1000.csv	County to adjust AIS plan	Wire Feeds	News	18-Sep-15	TCA Regional News	2015	Dreissena polymorpha	Western USA
zebra_1_1000.csv	System aims to stop spread of invasive species	Wire Feeds	News	27-Sep-15	TCA Regional News	2015	Dreissena polymorpha	Great Lakes
zebra_1_1000.csv	Christmas Lake holds off zebra mussel spread	Wire Feeds	News	10-Oct-15	TCA Regional News	2015	Dreissena polymorpha	Great Lakes
zebra_1_1000.csv	Philadelphia Daily News Stu Bykofsky column	Wire Feeds	News	13-Oct-15	TCA Regional News	2015	Dreissena polymorpha
zebra_1_1000.csv	Green Lake's zebra mussel population explodes	Wire Feeds	News	14-Oct-15	TCA Regional News	2015	Dreissena polymorpha	Western USA
zebra_1_1000.csv	Zebra mussels are in Lake Mendota -- but what took them so long?	Wire Feeds	News	21-Oct-15	TCA Regional News	2015	Dreissena polymorpha	Great Lakes
zebra_1_1000.csv	Zebra mussels are in Lake Mendota -- but what took them so long?	Wire Feeds	News	22-Oct-15	TCA Regional News	2015	Dreissena polymorpha	Great Lakes
zebra_1_1000.csv	State halts zebra mussel project at Christmas Lake, citing failure of chemical treatments	Wire Feeds	News	24-Oct-15	TCA Regional News	2015	Dreissena polymorpha	Great Lakes
zebra_1_1000.csv	DNR wants contractors to report invasive species	Newspapers	News	27-Oct-15	The Daily Reporter	2015	Dreissena polymorpha	Great Lakes
zebra_1_1000.csv	Mussels on the Move	Newspapers	News	29-Oct-15	Grand Forks Herald	2015	Dreissena polymorpha	Great Lakes
zebra_1_1000.csv	With discovery in the Red River, some push for more action on zebra mussels	Wire Feeds	News	29-Oct-15	TCA Regional News	2015	Dreissena polymorpha	Great Lakes
zebra_1_1000.csv	All clear: As presence of zebra mussels expands, Lake Okabena shows no sign of invasive species	Wire Feeds	News	5-Nov-15	TCA Regional News	2015	Dreissena polymorpha	Great Lakes
zebra_1_1000.csv	Day of the triffids; Invasive species	Magazines	General Information	5-Dec-15	The Economist	2015	Dreissena polymorpha	Europe
zebra_1_1000.csv	Invasive species thrive despite millions spent	Wire Feeds	News	7-Dec-15	TCA Regional News	2015	Dreissena polymorpha	Great Lakes
zebra_1_1000.csv	Kandiyohi County efforts against aquatic invasive species receive boost from $118,000 grant	Wire Feeds	News	21-Dec-15	TCA Regional News	2015	Dreissena polymorpha	Great Lakes
zebra_1001_1932.csv	Commonwealth Edison Co Annual Report -- 1990	Reports	Annual report	1990	ProQuest Annual Reports	1990	Dreissena polymorpha	Great Lakes
zebra_1001_1932.csv	Much Ado About Environmental Degradation	Newspapers	NEWSPAPER	22-May-90	The Christian Science Monitor (pre-1997 Fulltext)	1990	Dreissena polymorpha
zebra_1001_1932.csv	News Currents	Newspapers	NEWSPAPER	17-Oct-90	The Christian Science Monitor (pre-1997 Fulltext)	1990	Dreissena polymorpha	General
zebra_1001_1932.csv	The eco stampede: ecotourism is today's big travel trend	Magazines	PERIODICAL	May-91	Report on Business Magazine	1991	Dreissena polymorpha
zebra_1001_1932.csv	Stopgap Measures	Magazines	Feature	Jan-92	The Atlantic	1992	Dreissena polymorpha
zebra_1001_1932.csv	A Life Raft for Arms Makers	Magazines	PERIODICAL	16-Mar-92	Business Week	1992	Dreissena polymorpha
zebra_1001_1932.csv	MUSSELINGIN	Magazines	Feature	Oct-92	Scientific American	1992	Dreissena polymorpha	General
zebra_1001_1932.csv	Budget battles of 1994: A fish story	Magazines	Commentary	21-Feb-94	U.S. News & World Report	1994	Dreissena polymorpha
zebra_1001_1932.csv	Delicate Ecosystem, Heavy Industry Great Lakes region weighs the economic demands of manufacturing with the environment's needs Series: COVER STORY. Delicate Ecosystem, Heavy Industry	Newspapers	NEWSPAPER	14-Mar-94	The Christian Science Monitor (pre-1997 Fulltext)	1994	Dreissena polymorpha	Great Lakes
zebra_1001_1932.csv	`Aliens' Invade Coastal Waters	Newspapers	NEWSPAPER	11-May-94	The Christian Science Monitor (pre-1997 Fulltext)	1994	Dreissena polymorpha
zebra_1001_1932.csv	Champlain regional report: Big water revisited	Magazines	PERIODICAL	Jul-94	Vermont Business Magazine	1994	Dreissena polymorpha	Great Lakes
zebra_1001_1932.csv	Strangling our lakes	Newspapers	Commentary	2-Sep-94	Wall Street Journal	1994	Dreissena polymorpha	Great Lakes
zebra_1001_1932.csv	Noah's Ark Or Nuisance? ENDANGERED SPECIES ACT	Newspapers	NEWSPAPER	26-Sep-95	The Christian Science Monitor (pre-1997 Fulltext)	1995	Dreissena polymorpha	General
zebra_1001_1932.csv	As the worm turns	Magazines	Feature	Autumn 1995	American Forests	1995	Dreissena polymorpha	Great Lakes
zebra_1001_1932.csv	Service water systems and the chlorine war	Trade Journals	PERIODICAL	Nov-95	Power Engineering	1995	Dreissena polymorpha	Southern USA
zebra_1001_1932.csv	Biological nightmares	Magazines	PERIODICAL	20-Nov-95	U.S. News & World Report	1995	Dreissena polymorpha	General
zebra_1001_1932.csv	Linking Classroom Learning to River Protection East Peoria, Ill., high school students take part in an award-winning environmental program	Newspapers	NEWSPAPER	16-May-96	The Christian Science Monitor (pre-1997 Fulltext)	1996	Dreissena polymorpha	Great Lakes
zebra_1001_1932.csv	NISA invades Congress	Trade Journals	PERIODICAL	Nov-96	Pollution Engineering	1996	Dreissena polymorpha	General
zebra_1001_1932.csv	Explore the cententennial state!	Trade Journals	News	May-97	Microwave Journal	1997	Dreissena polymorpha
zebra_1001_1932.csv	CALENDAR	Trade Journals	PERIODICAL	4-Jul-97	The Business Journal	1997	Dreissena polymorpha
zebra_1001_1932.csv	Conversations With Outstanding Americans: Jane Lubchenco A world-class researcher, this professor of zoology has a down-to-earth perspective on the unprecedented changes affecting the natural world and is joining fellow scientists in voicing her concerns more vigorously. Series: Jane Lubchenco (l.) at a global warming conference with Vice President Gore and President Clinton.AP/J. SCOTT APPLEWHITE	Newspapers	News	15-Aug-97	The Christian Science Monitor	1997	Dreissena polymorpha
zebra_1001_1932.csv	Troubles Bubble Under the Sea Pollution and overfishing bring calls for marine preserves, tougher controls.	Newspapers	News	10-Sep-97	The Christian Science Monitor	1997	Dreissena polymorpha	Great Lakes
zebra_1001_1932.csv	Roe processors expect glut for market	Trade Journals	PERIODICAL	16-Feb-98	Journal of Alaska Business and Commerce	1998	Dreissena polymorpha
zebra_1001_1932.csv	1998 insurance marketer: your guide to specialty & hard to place insurance products from firms that offer them	Trade Journals	Directory	Jul-98	Canadian Underwriter	1998	Dreissena polymorpha
zebra_1001_1932.csv	Illegal aliens in the ballast: ENVIRONMENT SHIPPING: Tiny organisms carried across the world in ships are disrupting fragile ecosystems, says Simon Hadlington	Newspapers	Features	27-Oct-98	Financial Times	1998	Dreissena polymorpha	Europe
zebra_1001_1932.csv	Life Out of Bounds: Bioinvasion in a Borderless World	Trade Journals	Book Review-Favorable	Dec-98	Library Journal	1998	Dreissena polymorpha
zebra_1001_1932.csv	Bigger, but not better	Magazines	Commentary	11-Jan-99	Newsweek	1999	Dreissena polymorpha	Western USA
zebra_1001_1932.csv	Ballast water plan gets qualified support	Newspapers	NEWSPAPER	8-Feb-99	Journal of Commerce	1999	Dreissena polymorpha	General
zebra_1001_1932.csv	New ballast rule leaves industry feeling adrift	Newspapers	NEWSPAPER	17-Jun-99	Journal of Commerce	1999	Dreissena polymorpha	General
zebra_1001_1932.csv	Ecologists prescribe cure for Mississippi	Newspapers	NEWSPAPER	21-Jun-99	Journal of Commerce	1999	Dreissena polymorpha	Southern USA
zebra_1001_1932.csv	Ballast water law mulled	Trade Journals	PERIODICAL	28-Jun-99	Traffic World	1999	Dreissena polymorpha	Western USA
zebra_1001_1932.csv	Greak Lake effect	Magazines	Feature	5-Jul-99	Newsweek	1999	Dreissena polymorpha	Great Lakes
zebra_1001_1932.csv	Ballast bill viewed as threat to commerce	Newspapers	NEWSPAPER	24-Feb-00	Journal of Commerce	2000	Dreissena polymorpha	Great Lakes
zebra_1001_1932.csv	Ballast sterilization bill may be diluted	Newspapers	NEWSPAPER	2-May-00	Journal of Commerce	2000	Dreissena polymorpha	Great Lakes
zebra_1001_1932.csv	Come and get it cookbooks for 2000	Trade Journals	Feature	24-Jul-00	Publishers Weekly	2000	Dreissena polymorpha
zebra_1001_1932.csv	Battling ballast invaders	Trade Journals	Feature	24-Jul-00	Traffic World	2000	Dreissena polymorpha	General
zebra_1001_1932.csv	Enviro Voraxial Technology to Expand Relationship with Maritime Solutions, Inc.	Wire Feeds	WIRE FEED	27-Jul-00	Business Wire	2000	Dreissena polymorpha
zebra_1001_1932.csv	National Oceanographic and Atmospheric Administration -NOAA- Commits Funding for EVTN/Maritime Ballast Water Treatment System Test	Wire Feeds	WIRE FEED	2-Aug-00	Business Wire	2000	Dreissena polymorpha	General
zebra_1001_1932.csv	Don't restrict animal and plant immigration	Magazines	News	Oct/Nov 2000	The American Enterprise	2000	Dreissena polymorpha	General
zebra_1001_1932.csv	Muscling out America's freshwater scourge	Magazines	News	8-Sep-01	New Scientist	2001	Dreissena polymorpha	Great Lakes
zebra_1001_1932.csv	Bubble bath of death	Magazines	News	2-Mar	Scientific American	2002	Dreissena polymorpha	General
zebra_1001_1932.csv	Officials Urge National Environmental Fund to Protect Great Lakes	Wire Feeds	WIRE FEED	9-May-02	Knight Ridder Tribune Business News	2002	Dreissena polymorpha	Great Lakes
zebra_1001_1932.csv	Ferry Goes to Watery Grave in Lake Michigan, But It Will Live On As Reef	Wire Feeds	WIRE FEED	11-Apr-03	Knight Ridder Tribune Business News	2003	Dreissena polymorpha	Great Lakes
zebra_1001_1932.csv	Aliens from Earth: When Animals and Plants Invade Other Ecosystems	Trade Journals	Book Review-Mixed	3-May	School Library Journal	2003	Dreissena polymorpha
zebra_1001_1932.csv	Crescent Lake Association begins monitoring program at boat landing	Newspapers	News	15-Aug-03	Rhinelander Daily News	2003	Dreissena polymorpha	Great Lakes
zebra_1001_1932.csv	EPA Won't Regulate Ship-Ballast Discharge	Wire Feeds	WIRE FEED	3-Sep-03	Knight Ridder Tribune Business News	2003	Dreissena polymorpha	Western USA
zebra_1001_1932.csv	Proposed Great Lakes Ship Channel Deepening Draws Fire from Array of Critics	Wire Feeds	WIRE FEED	19-Mar-04	Knight Ridder Tribune Business News	2004	Dreissena polymorpha	Great Lakes
zebra_1001_1932.csv	West Palm Beach, Fla., Firm Hopes to Clean Up by Purging Ballast Tanks	Wire Feeds	WIRE FEED	12-Apr-04	Knight Ridder Tribune Business News	2004	Dreissena polymorpha	General
zebra_1001_1932.csv	U.S. Panel Calls for Drastic Changes in Government Management of Oceans	Wire Feeds	WIRE FEED	21-Apr-04	Knight Ridder Tribune Business News	2004	Dreissena polymorpha	General
zebra_1001_1932.csv	Great potential for 2006 walleye: Average size of perch should improve too, Lake Erie fisheries biologist says	Wire Feeds	WIRE FEED	5-Feb-06	Knight Ridder Tribune Business News	2006	Dreissena polymorpha	Great Lakes
zebra_1001_1932.csv	Port Authority calls for feds' lead: GREAT LAKES: In regulating ballast water discharges, a consistent nationwide approach is best, the Duluth Seaway Port Authority reasons.	Wire Feeds	WIRE FEED	23-Feb-06	Knight Ridder Tribune Business News	2006	Dreissena polymorpha	Great Lakes
zebra_1001_1932.csv	The Baltimore Sun Candus Thomson column: Reservoir openings beat the crocuses	Wire Feeds	WIRE FEED	5-Mar-06	Knight Ridder Tribune Business News	2006	Dreissena polymorpha	Great Lakes
zebra_1001_1932.csv	Officials warn river plan must respect states	Newspapers	News	15-Mar-06	La Crosse Tribune	2006	Dreissena polymorpha	Great Lakes
zebra_1001_1932.csv	Lawmakers push Lakes cleanup: CONGRESS: Republican and Democratic lawmakers introduce Great Lakes restoration legislation, but there may not be money for their plans.	Wire Feeds	WIRE FEED	6-Apr-06	Knight Ridder Tribune Business News	2006	Dreissena polymorpha	Great Lakes
zebra_1001_1932.csv	'Frankenfish' to take bow at UT's EarthFest: Play among trilogy on Great Lakes ecology	Wire Feeds	WIRE FEED	17-Apr-06	Knight Ridder Tribune Business News	2006	Dreissena polymorpha	Great Lakes
zebra_1001_1932.csv	Bigmouth gobies vs. smallmouth bass: Egg-eating pests linked with cutting the size of Erie's popular sportfish	Wire Feeds	WIRE FEED	14-May-06	Knight Ridder Tribune Business News	2006	Dreissena polymorpha	Great Lakes
zebra_1001_1932.csv	N.D. ramps up ANS prevention efforts	Newspapers	News	21-May-06	Grand Forks Herald	2006	Dreissena polymorpha	Great Lakes
zebra_1001_1932.csv	IN SEASON	Trade Journals	PERIODICAL	22-May-06	WWD	2006	Dreissena polymorpha
zebra_1001_1932.csv	Lake lovers show some heart at anniversary event	Wire Feeds	WIRE FEED	23-May-06	Knight Ridder Tribune Business News	2006	Dreissena polymorpha	Great Lakes
zebra_1001_1932.csv	EDITORIAL: Return of the dead zone: Another sign of the need for comprehensive care of Lake Erie	Wire Feeds	WIRE FEED	28-May-06	Knight Ridder Tribune Business News	2006	Dreissena polymorpha	Great Lakes
zebra_1001_1932.csv	Fouling out	Trade Journals	Feature	6-Jun	National Fisherman	2006	Dreissena polymorpha
zebra_1001_1932.csv	Environmentalists fight quarry plan: Canadian group seeks to protect Superior coastline	Wire Feeds	WIRE FEED	10-Jun-06	Knight Ridder Tribune Business News	2006	Dreissena polymorpha	Great Lakes
zebra_1001_1932.csv	WISCONSIN	Trade Journals	General Information	6-Jul	Fedgazette	2006	Dreissena polymorpha	Great Lakes
zebra_1001_1932.csv	How much contaminated water can Lake Erie take?	Wire Feeds	WIRE FEED	2-Jul-06	McClatchy - Tribune Business News	2006	Dreissena polymorpha	Great Lakes
zebra_1001_1932.csv	Outcry spurs U.S. to swab fleet	Wire Feeds	WIRE FEED	11-Jul-06	McClatchy - Tribune Business News	2006	Dreissena polymorpha	Western USA
zebra_1001_1932.csv	What we can't see can still hurt Great Lakes: Fish populations at risk to invisible pathogens	Wire Feeds	WIRE FEED	13-Jul-06	McClatchy - Tribune Business News	2006	Dreissena polymorpha	Great Lakes
zebra_1001_1932.csv	U.S. REPRESENTATIVE FRANK A. LOBIONDO (R-NJ) HOLDS A HEARING ON BALLAST WATER MANAGEMENT AND REDUCTION OF AIR POLLUTION FROM SHIPS	Wire Feeds	WIRE FEED	13-Jul-06	Political Transcript Wire	2006	Dreissena polymorpha	General
zebra_1001_1932.csv	Wrong type fish biting: Man catches exotic Pacu from Black River	Wire Feeds	WIRE FEED	14-Jul-06	McClatchy - Tribune Business News	2006	Dreissena polymorpha	Great Lakes
zebra_1001_1932.csv	Great Lakes to pay price for quick fix	Wire Feeds	WIRE FEED	20-Jul-06	McClatchy - Tribune Business News	2006	Dreissena polymorpha	Great Lakes
zebra_1001_1932.csv	Ballast water management still a hot topic	Trade Journals	General Information	6-Aug	Marine Log	2006	Dreissena polymorpha	General
zebra_1001_1932.csv	Trade sues Michigan over ballast-water law	Newspapers	NEWSPAPER	22-Mar-07	Journal of Commerce	2007	Dreissena polymorpha	Great Lakes
zebra_1001_1932.csv	Best saltwater ship policy is ban	Wire Feeds	WIRE FEED	22-Mar-07	McClatchy - Tribune Business News	2007	Dreissena polymorpha	Great Lakes
zebra_1001_1932.csv	Rougher waters for boaters?: U.S. may impose a $1,500 yearly environmental fee.	Wire Feeds	WIRE FEED	30-Mar-07	McClatchy - Tribune Business News	2007	Dreissena polymorpha	Western USA
zebra_1001_1932.csv	Michigan ship-ballast law stands: State seeks to curb destructive species in the Great Lakes	Wire Feeds	News	17-Aug-07	McClatchy - Tribune Business News	2007	Dreissena polymorpha	Great Lakes
zebra_1001_1932.csv	Damage by little invaders tough to assess, but costly	Wire Feeds	Financial	25-May-08	McClatchy - Tribune Business News	2008	Dreissena polymorpha	Great Lakes
zebra_1001_1932.csv	Underwater, a disturbing new world: A Tribune team follows researchers to the bottom of Lake Michigan as they try to explain the rapidly shifting ecosystem	Wire Feeds	NEWS	30-Jul-08	McClatchy - Tribune Business News	2008	Dreissena polymorpha	Great Lakes
zebra_1001_1932.csv	Boat stickers proposed to fight spread of invasives	Wire Feeds	News	23-Jan-11	McClatchy - Tribune Business News	2011	Dreissena polymorpha	Great Lakes
zebra_1001_1932.csv	Boat inspections are under way at Lexington, other county reservoirs	Wire Feeds	News	4-Jul-11	McClatchy - Tribune Business News	2011	Dreissena polymorpha	Western USA
zebra_1001_1932.csv	Muscling up against mussels	Wire Feeds	News	6-Aug-11	McClatchy - Tribune Business News	2011	Dreissena polymorpha	Great Lakes
zebra_1001_1932.csv	Minn. officials look for answers in fight against invasives	Wire Feeds	News	19-Nov-11	McClatchy - Tribune Business News	2011	Dreissena polymorpha	Southern USA
zebra_1001_1932.csv	EDITORIAL: Mistake on the lakes: The U.S. House bows to the shipping industry	Wire Feeds	News	23-Nov-11	McClatchy - Tribune Business News	2011	Dreissena polymorpha	Great Lakes
zebra_1001_1932.csv	Wynn files plea petition in invasives case	Wire Feeds	News	27-Feb-12	McClatchy - Tribune Business News	2012	Dreissena polymorpha	Great Lakes
zebra_1001_1932.csv	Wynn fined $1,000 in invasives case	Wire Feeds	News	1-Mar-12	McClatchy - Tribune Business News	2012	Dreissena polymorpha	Great Lakes
zebra_1001_1932.csv	Ballast water: Moving towards a de facto standard	Trade Journals	Feature	12-May	Marine Log	2012	Dreissena polymorpha	General
zebra_1001_1932.csv	Dayton signs bill to raise fishing, hunting fees	Wire Feeds	News	4-May-12	McClatchy - Tribune Business News	2012	Dreissena polymorpha	Great Lakes
zebra_1001_1932.csv	Officials intercept mussels at border	Wire Feeds	News	3-Nov-12	McClatchy - Tribune Business News	2012	Dreissena polymorpha	Western USA
zebra_1001_1932.csv	Houseboat dweller flexes muscles to deep-six mussels	Wire Feeds	News	21-Jun-14	TCA Regional News	2014	Dreissena polymorpha	Great Lakes
